# Supplementary material for: Insulin and 5-Aminoimidazole-4-Carboxamide Ribonucleotide (AICAR) Differentially Regulate the Skeletal Muscle Cell Secretome
Source: Proteomes. 2021 Aug 3;9(3):37. doi: 10.3390/proteomes9030037 (PMC8396280; doi:10.3390/proteomes9030037)
Supplement: Supplementary file 1 [file proteomes-09-00037-s001.zip]

Archive with 3 entries (3 files):
- Gonzalez-Franquesa_etal_TableS1.xlsx
- Gonzalez-Franquesa_etal_TableS2.xlsx
- Gonzalez-Franquesa_etal_TableS3.xlsx
