# Supplementary material for: Insulin and 5-Aminoimidazole-4-Carboxamide Ribonucleotide (AICAR) Differentially Regulate the Skeletal Muscle Cell Secretome
Source: Proteomes. 2021 Aug 3;9(3):37. doi: 10.3390/proteomes9030037 (PMC8396280; doi:10.3390/proteomes9030037)
Supplement: Supplementary file 1 [file proteomes-09-00037-s001.zip › Gonzalez-Franquesa_etal_TableS1.xlsx]

## Sheet: 20210329_CAI_mastertable
											Legend	Majority protein Ids	Protein IDs. sorted by number of identified peptides in descending order.				Known SecProt	Known secreted proteins											GOBP. GOCC. GOMF. KEGG. Keywords	Protein annotations from Gene Ontology consortium. KEGG and UniProt databases
												Protein names	Name(s) of protein(s) contained within the group				Secreted	Secreted annotated proteins (Uniprot Keyword: Secreted)											Peptides	Total identified peptides								Int_	Raw intensity values
	Legend	Majority protein IDs	Protein IDs. sorted by number of identified peptides in descending order.						Known SecProt	Known secreted proteins						LFQInt_	Label Free Quantification Intensity				INSvsCtrl	Proteins in the comparison Insulin vs Ctrl
		Protein names	Name(s) of protein(s) contained within the group						Extracellular	Extracellular annotated proteins (GOCC: extracelullar space/region/matrix)						_Ctrl	Control C2C12 myotubes				Sign_INSvsCtrl	Significantly changing protein (Insulin vs Ctrl)
		Gene names	Name(s) of the gene(s) associated to the protein(s)						Signal	Proteins containing a signal peptide						_AIC	AICAR-treated myotubes				Razor + unique	Total identified unique + razo peptides
									Vesiclepedia	Proteins included in the Vesiclepedia database						_INS	Insulin-treated myotues				Unique peptides	Total identified unique peptides
									Exocarta	Proteins included in the Exocarta database						AICvsCtrl	Proteins in the comparison AICAR vs Ctrl				Mol. Weight	Molecular weight in Kda
									ProteomeAtlas	Proteins predicted to be secreted in the Human Atlas Proteome						Sign_AICvsCtrl	Significantly changing protein (AICAR vs Ctrl)				Int_	Raw intensity values
																					UP_	Number of identified unique peptides
			Known secreted proteins							Comparison AICAR vs Ctrl														Comparison Insulin vs Ctrl														Annotations terms										Raw Intensities
Majority protein IDs	Protein names	Gene names	Known SecProt	Signal	Extracellular	Secreted	Vesiclepedia	Exocarta	ProteomeAtlas	LFQInt_ Ctr1	LFQInt_Ctrl2	LFQInt_Ctrl3	LFQInt_Ctrl4	LFQInt_AIC1	LFQInt_AIC2	LFQInt_AIC3	LFQInt_AIC4	LFQInt_AIC5	AICvsCtrl	Sign_AICvsCtrl	-log(p-value AICvsCtrl)	q-value AICvsCtrl	log(fold-change AICvsCtrl)	LFQInt_ Ctr2_2	LFQInt_ Ctr3_2	LFQInt_ Ctr4_2	LFQInt_ Ctr5_2	LFQInt_ INS1_1	LFQInt_ INS2_1	LFQInt_ INS3_1	LFQInt_ INS4_1	LFQInt_ INS5_1	INSvsCtrl	Sign_INSvsCtrl	-log(p-value INSvsCtrl)	q-value INSvsCtrl	log(fold-change INSvsCtrl)	GOBP name	GOMF name	GOCC name	KEGG name	Pfam	UniProt keywords	Peptides	Razor + unique peptides	Unique peptides	Mol. weight [kDa]	Int_Ctr1	Int_Ctr2
A1BN54		Actn1	+		+		+	+		29.7705	29.5623	29.522	29.5471	29.659	29.2875	29.3611	29.5036	29.4363	+		0.886328	0.467337	-0.150969	29.7705	29.5623	29.522	29.5471	29.6632	29.7345	29.749	29.6132	29.5016	+		0.307146	0.716782	0.0518189	actin crosslink formation;actin cytoskeleton organization;actin filament bundle assembly;actin filament organization;actin filament-based process;biological regulation;cell junction assembly;cell junction organization;cell-substrate junction assembly;cellular component assembly;cellular component assembly at cellular level;cellular component organization;cellular component organization at cellula…	actin binding;actin filament binding;binding;calcium ion binding;cation binding;cytoskeletal protein binding;double-stranded RNA binding;integrin binding;ion binding;ion channel binding;ligand-dependent nuclear receptor transcription coactivator activity;metal ion binding;nucleic acid binding;protein binding;protein binding transcription factor activity;protein complex binding;receptor binding;RN…	adherens junction;anchoring junction;cell junction;cell part;cell projection;cell-cell adherens junction;cell-cell junction;cell-substrate adherens junction;cell-substrate junction;contractile fiber part;cytoplasm;cytoplasmic part;extracellular membrane-bounded organelle;extracellular organelle;extracellular region part;extracellular space;extracellular vesicular exosome;fascia adherens;focal adh…	Adherens junction;Amoebiasis;Arrhythmogenic right ventricular cardiomyopathy (ARVC);Focal adhesion;Leukocyte transendothelial migration;Regulation of actin cytoskeleton;Systemic lupus erythematosus;Tight junction	CH;EF-hand_6;EFhand_Ca_insen;Spectrin	Actin-binding;Calcium;Completeproteome;Proteomicsidentification;Referenceproteome;Repeat	60	31	0	102.72	2062300000	1285600000
A2A5I3	Peptidase inhibitor R3HDML	R3hdml	+	+	+	+			+	NaN	NaN	NaN	NaN	NaN	NaN	NaN	NaN	NaN			NaN	NaN	NaN	23.3621	22.6015	22.7211	22.5143	25.2545	25.0776	24.4352	24.5984	24.6291	+	+	4.10113	0	1.99918		enzyme inhibitor activity;enzyme regulator activity;peptidase inhibitor activity;peptidase regulator activity	extracellular region		CAP	Completeproteome;Glycoprotein;Proteaseinhibitor;Referenceproteome;Secreted;Signal	3	3	3	28.268	0	0
A2A6I8;A2A6J0;A2A6J1;A2A6H6;Q9QZ47-12;Q9QZ47-10;Q9QZ47-8;Q9QZ47-6;Q9QZ47-5;Q9QZ47-4;Q9QZ47-3;Q9QZ47-2;Q9QZ47;F6RL36;A2A6I5;A2A6I3;A2A6I0;Q9QZ47-13;Q9QZ47-11;Q9QZ47-9;Q9QZ47-7;Q9QZ47-14;A2A6J2	Troponin T. fast skeletal muscle	Tnnt3								28.6792	28.5266	28.3647	28.5886	28.4461	28.9934	28.5016	28.4854	28.6925	+		0.270737	0.747263	0.0840417	28.6792	28.5266	28.3647	28.5886	28.9597	28.9223	28.9872	28.9164	29.0738	+	+	3.47194	0.003675	0.432092	biological regulation;metabolic process;multicellular organismal process;muscle contraction;muscle system process;regulation of ATPase activity;regulation of biological process;regulation of catabolic process;regulation of catalytic activity;regulation of cellular catabolic process;regulation of cellular metabolic process;regulation of cellular process;regulation of hydrolase activity;regulation …	binding;calcium-dependent protein binding;cytoskeletal protein binding;protein binding;tropomyosin binding;troponin C binding;troponin I binding	cell part;contractile fiber part;cytoplasmic part;cytoskeletal part;intracellular organelle part;intracellular part;macromolecular complex;organelle part;protein complex;troponin complex		Troponin	Acetylation;Alternativesplicing;Completeproteome;Muscleprotein;Phosphoprotein;Proteomicsidentification;Referenceproteome	13	13	10	28.337	935600000	649070000
A2A6J8;P13412;A2A6K0	Troponin I. fast skeletal muscle	Tnni2								28.3261	27.4834	27.7568	27.9029	28.0825	27.3273	27.3418	27.5359	28.096	+		0.328476	0.618743	-0.19058	28.3261	27.4834	27.7568	27.9029	28.5474	28.7083	28.2228	27.9736	28.2337	+		1.19583	0.0657266	0.469844	biological regulation;multicellular organismal process;muscle contraction;muscle system process;positive regulation of biological process;positive regulation of biosynthetic process;positive regulation of cellular biosynthetic process;positive regulation of cellular metabolic process;positive regulation of cellular process;positive regulation of gene expression;positive regulation of macromolecul…	binding;cation binding;cytoskeletal protein binding;ion binding;metal ion binding;protein binding;troponin T binding	cell part;contractile fiber part;cytoplasmic part;cytoskeletal part;intracellular membrane-bounded organelle;intracellular organelle;intracellular organelle part;intracellular part;macromolecular complex;membrane-bounded organelle;nucleus;organelle;organelle part;protein complex;troponin complex		Troponin	Acetylation;Actin-binding;Calcium;Completeproteome;Metal-binding;Muscleprotein;Phosphoprotein;Proteomicsidentification;Referenceproteome	6	6	6	22.2	590250000	266500000
A2A6U3;Q80UG5-3;Q80UG5	Septin-9	2009-09-01								27.2906	27.3944	27.1447	27.1581	26.8516	26.9295	26.8669	26.685	26.6994	+	+	3.18735	0.0225882	-0.44048	27.2906	27.3944	27.1447	27.1581	26.5001	26.8843	26.7984	26.632	26.5976	+	+	3.25208	0.00221138	-0.564495	cell cycle;cell division;cellular component assembly;cellular component organization;cellular component organization or biogenesis;cellular process;macromolecular complex assembly;macromolecular complex subunit organization;protein complex assembly;protein complex subunit organization;protein heterooligomerization;protein oligomerization	binding;GTP binding;guanyl nucleotide binding;guanyl ribonucleotide binding;nucleotide binding;purine nucleotide binding;purine ribonucleoside triphosphate binding;purine ribonucleotide binding;ribonucleotide binding	actin cytoskeleton;actin filament bundle;actomyosin;cell part;cytoplasmic part;cytoskeletal part;cytoskeleton;intracellular non-membrane-bounded organelle;intracellular organelle;intracellular organelle part;intracellular part;macromolecular complex;microtubule;non-membrane-bounded organelle;organelle;organelle part;perinuclear region of cytoplasm;protein complex;stress fiber		Septin	Acetylation;Alternativesplicing;Cellcycle;Celldivision;Completeproteome;Cytoplasm;Cytoskeleton;Directproteinsequencing;GTP-binding;Nucleotide-binding;Phosphoprotein;Proteomicsidentification;Referenceproteome	21	21	21	63.772	378640000	249870000
A2AEX8;A2AEX7;A2AEX6;P97447;A2AEY1;A2AEY2;P97447-2	Four and a half LIM domains protein 1	Fhl1	+						+	26.2933	26.7225	26.7016	26.6938	27.0049	26.3883	26.4941	26.8131	26.7672	+		0.237545	0.757118	0.0907287	26.2933	26.7225	26.7016	26.6938	26.1082	26.6634	26.1863	26.1506	26.27	+		1.22435	0.101116	-0.327084	biological regulation;cell differentiation;cellular developmental process;cellular process;developmental process;multicellular organismal development;multicellular organismal process;negative regulation of biological process;negative regulation of cell cycle;negative regulation of cell cycle process;negative regulation of cell growth;negative regulation of cellular process;negative regulation of …	binding;cation binding;ion binding;ion channel binding;metal ion binding;protein binding;transition metal ion binding;zinc ion binding	adherens junction;anchoring junction;cell junction;cell part;cell-substrate adherens junction;cell-substrate junction;cytoplasm;focal adhesion;intracellular membrane-bounded organelle;intracellular organelle;intracellular part;membrane;membrane-bounded organelle;nucleus;organelle;plasma membrane		LIM	3D-structure;Acetylation;Alternativesplicing;Completeproteome;Cytoplasm;Developmentalprotein;Differentiation;LIMdomain;Metal-binding;Nucleus;Proteomicsidentification;Referenceproteome;Repeat;Zinc;Zinc-finger	7	7	7	33.563	228580000	173120000
Q99N15;A2AFQ2;O08756	3-hydroxyacyl-CoA dehydrogenase type-2	Hsd17b10								24.9026	24.5069	24.4591	25.0588	25.0472	24.9971	24.9902	24.7041	24.6999	+		0.455122	0.577786	0.155864	24.9026	24.5069	24.4591	25.0588	25.4691	25.7059	25.0901	25.226	24.8354	+	+	1.38128	0.0416914	0.533477	cellular macromolecule metabolic process;cellular metabolic process;cellular nitrogen compound metabolic process;cellular process;macromolecule metabolic process;metabolic process;ncRNA metabolic process;ncRNA processing;nitrogen compound metabolic process;nucleic acid metabolic process;nucleobase-containing compound metabolic process;oxidation-reduction process;primary metabolic process;RNA meta…	3-hydroxy-2-methylbutyryl-CoA dehydrogenase activity;3-hydroxyacyl-CoA dehydrogenase activity;catalytic activity;oxidoreductase activity;oxidoreductase activity. acting on CH-OH group of donors;oxidoreductase activity. acting on the CH-OH group of donors. NAD or NADP as acceptor;steroid dehydrogenase activity;steroid dehydrogenase activity. acting on the CH-OH group of donors. NAD or NADP as acce…	cell part;cytoplasmic part;endoplasmic reticulum;intracellular membrane-bounded organelle;intracellular organelle;intracellular organelle part;intracellular part;membrane;membrane-bounded organelle;mitochondrial inner membrane;mitochondrial membrane;mitochondrial part;mitochondrion;organelle;organelle inner membrane;organelle membrane;organelle part	Alzheimer's disease;Valine. leucine and isoleucine degradation	adh_short	Acetylation;Completeproteome;Directproteinsequencing;Mitochondrion;NAD;Oxidoreductase;Proteomicsidentification;Referenceproteome;tRNAprocessing	6	6	6	27.273	51074000	32332000
A2AH25;Q5FWK3;Q8C5A0	Rho GTPase-activating protein 1	Arhgap1	+				+			24.3817	24.1633	24.5049	24.3305	24.4623	24.5271	24.8938	24.7351	24.5516	+		1.4789	0.179881	0.288867	24.3817	24.1633	24.5049	24.3305	24.4536	25.4141	24.1977	25.0871	24.5411	+		0.760259	0.169034	0.393605	biological regulation;cellular process;cellular response to stimulus;intracellular signal transduction;positive regulation of catalytic activity;positive regulation of GTPase activity;positive regulation of hydrolase activity;positive regulation of molecular function;regulation of biological process;regulation of catabolic process;regulation of catalytic activity;regulation of cellular catabolic …	enzyme activator activity;enzyme regulator activity;GTPase activator activity;GTPase regulator activity;nucleoside-triphosphatase regulator activity	cell leading edge;cell part;cell projection;cytoplasm;extracellular membrane-bounded organelle;extracellular organelle;extracellular region part;extracellular vesicular exosome;intracellular part;membrane;membrane-bounded organelle;membrane-bounded vesicle;organelle;plasma membrane;ruffle;vesicle		CRAL_TRIO_2;RhoGAP	Acetylation;Completeproteome;Cytoplasm;GTPaseactivation;Phosphoprotein;Proteomicsidentification;Referenceproteome;SH3-binding	6	6	6	54.437	33522000	21537000
A2AJI1;A8Y5P4;A2AJI0-2;A2AJI0;F6WF36	MAP7 domain-containing protein 1	Map7d1								24.9163	24.32	24.7918	24.2235	24.4731	24.322	24.4043	24.0724	24.3588	+		0.690161	0.415092	-0.236781	24.9163	24.32	24.7918	24.2235	24.5541	24.8081	24.8784	24.8666	24.831	+		0.667499	0.286978	0.224745	cellular component organization;cellular component organization at cellular level;cellular component organization or biogenesis;cellular component organization or biogenesis at cellular level;cellular process;cytoskeleton organization;microtubule cytoskeleton organization;microtubule-based process;organelle organization	structural molecule activity	cell part;cytoplasm;cytoskeletal part;cytoskeleton;intracellular non-membrane-bounded organelle;intracellular organelle;intracellular organelle part;intracellular part;macromolecular complex;microtubule;microtubule cytoskeleton;non-membrane-bounded organelle;organelle;organelle part;protein complex;spindle		MAP7	Alternativesplicing;Coiledcoil;Completeproteome;Cytoplasm;Cytoskeleton;Isopeptidebond;Phosphoprotein;Proteomicsidentification;Referenceproteome;Ublconjugation	9	9	9	85.763	90811000	30185000
A2AMM0	Muscle-related coiled-coil protein	Murc								27.1994	26.5594	26.83	26.614	26.4055	27.2623	26.4878	26.2503	26.9225	+		0.220998	0.73298	-0.13502	27.1994	26.5594	26.83	26.614	26.6057	26.5495	26.3642	26.3665	26.641	+		1.10002	0.131939	-0.295305	actin cytoskeleton organization;actin filament-based process;actomyosin structure organization;anatomical structure development;anatomical structure formation involved in morphogenesis;biological regulation;biosynthetic process;cardiac myofibril assembly;cellular biosynthetic process;cellular component assembly;cellular component assembly at cellular level;cellular component assembly involved in …	enzyme activator activity;enzyme regulator activity;GTPase activator activity;GTPase regulator activity;nucleoside-triphosphatase regulator activity	cell part;contractile fiber part;cytoplasm;cytoplasmic part;intracellular part;organelle part;Z disc		PTRF_SDPR	Activator;Coiledcoil;Completeproteome;Cytoplasm;Developmentalprotein;Differentiation;Myogenesis;Referenceproteome;Transcription;Transcriptionregulation	9	9	9	41.008	296460000	108490000
A2AP74;Q8BIF0-2;Q8BIF0	CD99 antigen-like protein 2	Cd99l2	+	+						24.9731	25.4936	24.4757	24.4659	24.2271	23.9774	24.6291	24.073	23.1688	+		1.33682	0.0692715	-0.837027	24.9731	25.4936	24.4757	24.4659	25.1434	24.2668	24.9507	25.3023	24.8477	+		0.0607004	0.886883	0.0500748	biological adhesion;cell adhesion;cellular process		adherens junction;anchoring junction;cell junction;cell part;cell-substrate adherens junction;cell-substrate junction;focal adhesion;integral to membrane;intrinsic to membrane;membrane;membrane part;plasma membrane		CD99L2	Alternativesplicing;Celladhesion;Celljunction;Cellmembrane;Completeproteome;Glycoprotein;Membrane;Proteomicsidentification;Referenceproteome;Signal;Transmembrane;Transmembranehelix	2	2	2	23.235	81295000	74739000
Q3U8S1;A2APM5;A2APM3;A2APM4;A2APM6;E9QKM8;Q80X37;E9QKM0;E9QKL9;A2APM1;E9QKL8;E9QKL7;A2APM2;P15379-2;P15379-3;P15379-6;P15379-11;P15379-5;P15379-10;P15379-9;P15379-4;P15379-8;P15379-7;P15379	CD44 antigen	Cd44	+	+			+	+	+	29.0223	28.9429	29.2195	29.2999	28.3339	28.4995	28.3114	29.1933	28.8607	+		1.28392	0.130106	-0.481365	29.0223	28.9429	29.2195	29.2999	28.7031	28.2261	28.4073	29.0031	28.3398	+	+	1.90015	0.013679	-0.585254	amine metabolic process;aminoglycan catabolic process;aminoglycan metabolic process;anatomical structure development;anatomical structure morphogenesis;biological adhesion;biological regulation;branching involved in prostate gland morphogenesis;branching involved in ureteric bud morphogenesis;branching morphogenesis of a tube;carbohydrate catabolic process;carbohydrate metabolic process;cartilage…	binding;carbohydrate binding;catalytic activity;cytokine binding;cytokine receptor activity;glycosaminoglycan binding;hexosaminidase activity;hyaluronic acid binding;hyalurononglucosaminidase activity;hydrolase activity;hydrolase activity. acting on glycosyl bonds;hydrolase activity. hydrolyzing O-glycosyl compounds;molecular transducer activity;pattern binding;polysaccharide binding;protein bind…	adherens junction;anchoring junction;basolateral plasma membrane;cell junction;cell part;cell surface;cell-substrate adherens junction;cell-substrate junction;cytoplasm;cytoplasmic part;external side of plasma membrane;extracellular membrane-bounded organelle;extracellular organelle;extracellular region part;extracellular vesicular exosome;focal adhesion;Golgi apparatus;integral to membrane;intra…	ECM-receptor interaction;Hematopoietic cell lineage;Shigellosis	Xlink	3D-structure;Alternativesplicing;Celladhesion;Cellmembrane;Completeproteome;Disulfidebond;Glycoprotein;Membrane;Phosphoprotein;Proteoglycan;Proteomicsidentification;Receptor;Referenceproteome;Signal;Sulfation;Transmembrane;Transmembranehelix	5	5	5	40.263	1806000000	1093600000
A2AQ53;Q61554	Fibrillin-1	Fbn1	+	+	+	+			+	30.6819	30.6253	30.6399	31.0345	30.187	30.2846	30.2679	30.1389	30.2082	+	+	3.19361	0.0130769	-0.528092	30.6819	30.6253	30.6399	31.0345	30.9858	30.5559	31.062	31.1394	31.0755	+		0.746491	0.266009	0.218335	anatomical structure development;anatomical structure morphogenesis;biological regulation;cellular process;cellular response to chemical stimulus;cellular response to endogenous stimulus;cellular response to growth factor stimulus;cellular response to organic substance;cellular response to stimulus;cellular response to transforming growth factor beta stimulus;developmental process;extracellular s…	binding;calcium ion binding;cation binding;extracellular matrix structural constituent;ion binding;metal ion binding;structural molecule activity	basement membrane;extracellular matrix;extracellular matrix part;extracellular membrane-bounded organelle;extracellular organelle;extracellular region part;extracellular space;extracellular vesicular exosome;fibril;membrane-bounded organelle;membrane-bounded vesicle;microfibril;organelle;proteinaceous extracellular matrix;vesicle		cEGF;EGF_CA;TB	Calcium;Completeproteome;Disulfidebond;EGF-likedomain;Extracellularmatrix;Glycoprotein;Phosphoprotein;Proteomicsidentification;Referenceproteome;Repeat;Secreted;Signal	93	93	86	312.3	3478900000	2609500000
A2AQA9;E9Q1W3		Neb								23.6771	23.7913	23.6244	24.2857	23.859	23.6973	23.4616	23.7699	23.2787	+		0.62295	0.449205	-0.231356	23.6771	23.7913	23.6244	24.2857	23.6723	24.2627	23.5123	22.5839	22.3166	+		0.654226	0.170368	-0.575086	actin cytoskeleton organization;actin filament-based process;actomyosin structure organization;biological regulation;cellular component organization;cellular component organization at cellular level;cellular component organization or biogenesis;cellular component organization or biogenesis at cellular level;cellular process;cytoskeleton organization;organelle organization;regulation of actin cyto…		cell part;contractile fiber;contractile fiber part;cytoplasmic part;cytoskeletal part;extracellular membrane-bounded organelle;extracellular organelle;extracellular region part;extracellular vesicular exosome;intracellular non-membrane-bounded organelle;intracellular organelle;intracellular organelle part;intracellular part;macromolecular complex;membrane-bounded organelle;membrane-bounded vesicl…		Nebulin;SH3_9	Completeproteome;Proteomicsidentification;Referenceproteome	8	8	8	800.56	14929000	29071000
A2AQE4;P61202;P61202-2	COP9 signalosome complex subunit 2	Cops2	+				+	+		25.176	25.3705	24.744	24.9304	24.9795	25.1962	24.9069	24.6914	24.9162	+		0.332873	0.677567	-0.117169	25.176	25.3705	24.744	24.9304	24.807	24.9569	24.6111	24.4596	24.4129	+		1.33282	0.0629443	-0.405748	biological regulation;cell differentiation;cell proliferation;cellular developmental process;cellular macromolecule metabolic process;cellular metabolic process;cellular process;cellular protein metabolic process;cullin deneddylation;developmental process;macromolecule metabolic process;macromolecule modification;metabolic process;muscle cell differentiation;negative regulation of biological proc…	protein binding transcription factor activity;transcription cofactor activity;transcription corepressor activity;transcription factor binding transcription factor activity	cell part;cytoplasm;intracellular membrane-bounded organelle;intracellular organelle;intracellular organelle part;intracellular part;macromolecular complex;membrane-bounded organelle;nuclear part;nucleus;organelle;organelle part;protein complex;signalosome		PCI	Alternativesplicing;Completeproteome;Cytoplasm;Nucleus;Phosphoprotein;Proteomicsidentification;Referenceproteome;Signalosome	8	8	8	46.913	84041000	27217000
Q8BSB7;A2ARA4;A2ARA3;A2ARA0;O54819-2;O54819	Tissue factor pathway inhibitor	Tfpi	+	+	+	+			+	25.0348	24.4335	25.0886	25.2127	23.4704	24.1731	24.3731	24.3896	23.4364	+	+	1.9416	0.0225075	-0.973884	25.0348	24.4335	25.0886	25.2127	25.9425	24.6691	25.8318	26.4674	26.3565	+	+	1.27119	0.0266456	0.911036	biological regulation;blood coagulation;coagulation;hemostasis;multicellular organismal process;regulation of biological quality;regulation of body fluid levels	endopeptidase inhibitor activity;endopeptidase regulator activity;enzyme inhibitor activity;enzyme regulator activity;peptidase inhibitor activity;peptidase regulator activity;serine-type endopeptidase inhibitor activity	cell part;cell surface;extracellular region part;extracellular space	Complement and coagulation cascades	Kunitz_BPTI	Alternativesplicing;Bloodcoagulation;Completeproteome;Disulfidebond;Glycoprotein;Hemostasis;Proteaseinhibitor;Proteomicsidentification;Referenceproteome;Repeat;Secreted;Serineproteaseinhibitor;Signal	5	5	5	26.835	51980000	29225000
A2ARP8;Q9QYR6;Q9QYR6-2	Microtubule-associated protein 1A;MAP1A heavy chain;MAP1 light chain LC2	Map1a								24.2101	21.6728	24.3323	24.1701	24.3275	24.5636	24.1598	24.1488	24.4915	+		0.627579	0.288763	0.7419	NaN	NaN	NaN	NaN	NaN	NaN	NaN	NaN	NaN			NaN	NaN	NaN	cellular component maintenance;cellular component organization;cellular component organization at cellular level;cellular component organization or biogenesis;cellular component organization or biogenesis at cellular level;cellular process;cytoskeleton organization;microtubule cytoskeleton organization;microtubule-based process;multicellular organismal process;neurological system process;organell…	binding;cytoskeletal protein binding;microtubule binding;protein binding;tubulin binding	cell part;cell projection;cilium;cytoplasmic part;cytoskeletal part;cytosol;intracellular organelle part;intracellular part;macromolecular complex;microtubule;nonmotile primary cilium;organelle part;photoreceptor outer segment;primary cilium;protein complex			Alternativesplicing;Completeproteome;Cytoplasm;Cytoskeleton;Microtubule;Phosphoprotein;Proteomicsidentification;Referenceproteome;Repeat	10	9	9	325.88	37622000	55417000
E9QQ62;A2AS98;P28660-2;P28660	Nck-associated protein 1	Nckap1	+				+			23.6095	23.8002	23.4831	23.707	23.4308	23.5628	23.3415	23.0445	22.3232	+		1.05099	0.167291	-0.509391	23.6095	23.8002	23.4831	23.707	23.9952	23.5691	22.5647	23.0335	23.3339	+		0.599622	0.246723	-0.350669	actin cytoskeleton organization;actin filament-based process;ameboidal cell migration;anatomical structure development;anatomical structure formation involved in morphogenesis;anatomical structure morphogenesis;anterior/posterior axis specification;anterior/posterior axis specification. embryo;anterior/posterior pattern specification;apical protein localization;asymmetric protein localization;axi…	binding;protein binding;protein complex binding	adherens junction;anchoring junction;cell junction;cell part;cell projection;cell projection membrane;cell projection part;cell-substrate adherens junction;cell-substrate junction;cytoplasmic part;extracellular membrane-bounded organelle;extracellular organelle;extracellular region part;extracellular vesicular exosome;focal adhesion;integral to membrane;intracellular part;intrinsic to membrane;la…	Regulation of actin cytoskeleton	Nckap1	Acetylation;Alternativesplicing;Cellmembrane;Cellprojection;Completeproteome;Cytoplasm;Membrane;Proteomicsidentification;Referenceproteome;Transmembrane;Transmembranehelix	5	5	5	118.48	34839000	26192000
A2ATI9;Q99JX3-2;Q99JX3;A2ATI8;A2ATI6	Golgi reassembly-stacking protein 2	Gorasp2								NaN	NaN	NaN	NaN	NaN	NaN	NaN	NaN	NaN			NaN	NaN	NaN	24.18	22.9368	23.7299	24.1077	24.3743	24.2657	24.0098	23.4918	23.801	+		0.35189	0.444595	0.249927	cellular component organization;cellular component organization at cellular level;cellular component organization or biogenesis;cellular component organization or biogenesis at cellular level;cellular process;organelle organization		cell part;cytoplasmic part;Golgi apparatus;Golgi apparatus part;Golgi membrane;intracellular membrane-bounded organelle;intracellular organelle;intracellular organelle part;intracellular part;membrane;membrane-bounded organelle;organelle;organelle membrane;organelle part		GRASP55_65	Alternativesplicing;Completeproteome;Golgiapparatus;Lipoprotein;Membrane;Methylation;Myristate;Palmitate;Phosphoprotein;Proteomicsidentification;Referenceproteome	4	4	4	45.026	29190000	3660400
A2AU61;A2AU62;Q64012-2;Q64012	RNA-binding protein Raly	Raly								24.5071	24.4628	24.1348	24.0927	24.0202	24.3244	23.4252	23.3441	23.9323	+		1.14667	0.154448	-0.490103	24.5071	24.4628	24.1348	24.0927	23.5352	23.5012	23.0977	23.1934	23.3218	+	+	3.74301	0	-0.9695	cellular macromolecule metabolic process;cellular metabolic process;cellular nitrogen compound metabolic process;cellular process;macromolecule metabolic process;metabolic process;mRNA metabolic process;mRNA processing;nitrogen compound metabolic process;nucleic acid metabolic process;nucleobase-containing compound metabolic process;primary metabolic process;RNA metabolic process;RNA processing;R…	binding;nucleotide binding	catalytic step 2 spliceosome;cell part;intracellular membrane-bounded organelle;intracellular organelle;intracellular organelle part;intracellular part;macromolecular complex;membrane-bounded organelle;nuclear part;nucleus;organelle;organelle part;ribonucleoprotein complex;spliceosomal complex		RRM_1	Acetylation;Alternativesplicing;Coiledcoil;Completeproteome;mRNAprocessing;mRNAsplicing;Nucleus;Phosphoprotein;Proteomicsidentification;Referenceproteome;Ribonucleoprotein;RNA-binding;Spliceosome	5	5	5	23.12	54396000	18184000
A2AUC9	Kelch-like protein 41	Klhl41								27.64	27.6449	28.0719	28.0392	27.9684	28.2222	28.1418	28.1252	28.276	+		1.36856	0.191262	0.297713	27.64	27.6449	28.0719	28.0392	28.518	28.7629	28.6082	28.6876	28.4	+	+	3.20589	0.0012	0.746357	actin cytoskeleton organization;actin filament-based process;actomyosin structure organization;anatomical structure development;anatomical structure formation involved in morphogenesis;biological regulation;cell development;cell differentiation;cellular component assembly;cellular component assembly at cellular level;cellular component assembly involved in morphogenesis;cellular component organiz…		cell part;cell projection;contractile fiber part;Cul3-RING ubiquitin ligase complex;cullin-RING ubiquitin ligase complex;cytoplasm;cytoplasmic part;cytoskeleton;endoplasmic reticulum membrane;endoplasmic reticulum part;intracellular membrane-bounded organelle;intracellular non-membrane-bounded organelle;intracellular organelle;intracellular organelle part;intracellular part;M band;macromolecular …		BACK;BTB;Kelch_1	Cellprojection;Completeproteome;Cytoplasm;Cytoskeleton;Endoplasmicreticulum;Kelchrepeat;Membrane;Referenceproteome;Repeat;Sarcoplasmicreticulum;Ublconjugation	17	17	17	68.189	476390000	278380000
A2AUR7;Q9D031;Q01730	Ras suppressor protein 1	Rsu1								25.512	24.816	25.2937	25.1326	25.4139	25.1039	25.3558	25.0549	24.9188	+		0.0400748	0.957895	-0.0191329	25.512	24.816	25.2937	25.1326	25.025	24.8006	24.8855	25.0321	24.8332	+		1.03849	0.151149	-0.273307	biological regulation;cellular process;cellular response to stimulus;intracellular signal transduction;positive regulation of biological process;positive regulation of catalytic activity;positive regulation of cell adhesion;positive regulation of cell proliferation;positive regulation of cell-substrate adhesion;positive regulation of cellular process;positive regulation of GTPase activity;positiv…		adherens junction;anchoring junction;cell junction;cell-substrate adherens junction;cell-substrate junction;extracellular membrane-bounded organelle;extracellular organelle;extracellular region part;extracellular vesicular exosome;focal adhesion;membrane-bounded organelle;membrane-bounded vesicle;organelle;vesicle		LRR_1;LRR_4;LRR_8	Acetylation;Completeproteome;Leucine-richrepeat;Proteomicsidentification;Referenceproteome;Repeat	7	7	7	29.543	92758000	21460000
A2AVA0	Sushi. von Willebrand factor type A. EGF and pentraxin domain-containing protein 1	Svep1	+	+	+	+			+	24.1888	24.7436	24.1459	24.6422	23.8001	23.9004	23.8412	24.1137	24.1285	+		1.72407	0.0742222	-0.473357	24.1888	24.7436	24.1459	24.6422	24.3635	24.1425	24.3938	24.2029	24.1911	+		0.553561	0.386261	-0.171377	biological adhesion;cell adhesion;cellular process	binding;calcium ion binding;cation binding;chromatin binding;ion binding;metal ion binding	cell part;cytoplasm;extracellular region;intracellular part;membrane		EGF;EGF_CA;GCC2_GCC3;HYR;Pentaxin;Sushi;VWA	Alternativesplicing;Calcium;Celladhesion;Completeproteome;Cytoplasm;Disulfidebond;EGF-likedomain;Glycoprotein;Membrane;Referenceproteome;Repeat;Secreted;Signal;Sushi	7	7	7	387.45	33526000	30904000
A2BE93;Q9EQU5;A2BE92;Q9EQU5-3	Protein SET	Set	+				+	+		27.4885	27.2557	27.2598	26.965	26.614	27.4496	27.0704	27.7322	26.9898	+		0.111083	0.866947	-0.0710438	27.4885	27.2557	27.2598	26.965	26.0753	26.3331	26.4942	26.6221	26.6225	+	+	3.00046	0.00129032	-0.81279	biological regulation;cellular component assembly;cellular component assembly at cellular level;cellular component organization;cellular component organization at cellular level;cellular component organization or biogenesis;cellular component organization or biogenesis at cellular level;cellular macromolecular complex assembly;cellular macromolecular complex subunit organization;cellular process;…	binding;DNA binding;nucleic acid binding	cell part;cytoplasm;cytoplasmic part;cytosol;endoplasmic reticulum;intracellular membrane-bounded organelle;intracellular organelle;intracellular organelle part;intracellular part;macromolecular complex;membrane-bounded organelle;nuclear part;nucleoplasm;nucleus;organelle;organelle part;perinuclear region of cytoplasm;protein complex		NAP	Acetylation;Alternativesplicing;Chaperone;Completeproteome;Cytoplasm;DNA-binding;Endoplasmicreticulum;Isopeptidebond;Methylation;Nucleus;Phosphoprotein;Proteomicsidentification;Referenceproteome;Ublconjugation	9	9	2	24.923	587260000	248150000
A2BFA6										24.7215	24.9386	24.6778	24.9122	25.2285	24.5092	24.3151	24.7953	24.6733	+		0.240794	0.738402	-0.10828	24.7215	24.9386	24.6778	24.9122	25.8008	25.8207	25.6709	25.9739	25.8754	+	+	5.33668	0	1.01582							11	11	11	82.621	47118000	29245000
A2BFF8;Q3TPJ8;A2BFF5;A2BFF9;O88487;E9PWC9	Cytoplasmic dynein 1 intermediate chain 2	Dync1i2								26.2473	26.2774	26.3072	26.0159	26.6024	26.3443	26.5211	25.949	25.2847	+		0.0938342	0.880598	-0.0716048	26.2473	26.2774	26.3072	26.0159	26.0675	26.3604	26.2963	26.1681	25.6079	+		0.291121	0.60155	-0.111882	cellular component movement;cellular localization;cellular process;cytoskeleton-dependent intracellular transport;establishment of localization;establishment of localization in cell;intracellular transport;localization;microtubule-based movement;microtubule-based process;microtubule-based transport;organelle localization;organelle transport along microtubule;transport;vesicle localization;vesicle…	binding;catalytic activity;cytoskeletal protein binding;hydrolase activity;hydrolase activity. acting on acid anhydrides;hydrolase activity. acting on acid anhydrides. in phosphorus-containing anhydrides;motor activity;nucleoside-triphosphatase activity;protein binding;pyrophosphatase activity;spectrin binding	cell part;centrosome;chromosomal part;cytoplasmic dynein complex;cytoplasmic part;cytoskeletal part;dynein complex;endosome;intracellular membrane-bounded organelle;intracellular non-membrane-bounded organelle;intracellular organelle;intracellular organelle part;intracellular part;kinetochore;macromolecular complex;membrane-bounded organelle;microtubule;microtubule associated complex;microtubule …	Phagosome;Vasopressin-regulated water reabsorption	Dynein_IC2;WD40	Acetylation;Completeproteome;Cytoplasm;Cytoskeleton;Dynein;Microtubule;Motorprotein;Phosphoprotein;Proteomicsidentification;Referenceproteome;Repeat;Transport;WDrepeat	9	9	8	68.265	150520000	88573000
A2AAJ9;E9QQ96;A2AAJ9-2	Obscurin	Obscn								25.008	25.3969	25.7561	25.2382	25.5807	25.9552	25.5835	25.5137	26.1315	+		1.10506	0.186455	0.403124	25.008	25.3969	25.7561	25.2382	25.3381	25.8386	25.8149	25.5208	25.3536	+		0.574855	0.326902	0.223396	cell differentiation;cellular developmental process;cellular process;developmental process;multicellular organismal development;multicellular organismal process	adenyl nucleotide binding;adenyl ribonucleotide binding;ankyrin binding;ATP binding;binding;catalytic activity;cytoskeletal protein binding;enzyme regulator activity;GTPase regulator activity;guanyl-nucleotide exchange factor activity;kinase activity;nucleoside-triphosphatase regulator activity;nucleotide binding;phosphotransferase activity. alcohol group as acceptor;protein binding;protein kinas…	cell part;contractile fiber part;cytoplasmic part;cytoskeletal part;intracellular organelle part;intracellular part;M band;macromolecular complex;muscle myosin complex;myosin complex;myosin filament;myosin II complex;organelle part;protein complex;striated muscle myosin thick filament;Z disc		fn3;IQ;I-set;Pkinase;RhoGEF	Alternativesplicing;ATP-binding;Calmodulin-binding;Completeproteome;Developmentalprotein;Differentiation;Disulfidebond;Immunoglobulindomain;Kinase;Muscleprotein;Nucleotide-binding;Proteomicsidentification;Referenceproteome;Repeat;Serine/threonine-proteinkinase;SH3domain;Transferase	9	9	9	966.36	80826000	80402000
A3KFU5;Q6PHQ9;Q91YZ8;D3Z5M2;A3KFU8;E9PW32		Pabpc4;Gm10110	+				+	+		26.0804	25.8007	26.0771	25.6454	26.0962	26.5041	25.7388	25.7879	25.8006	+		0.175726	0.797751	0.0846648	26.0804	25.8007	26.0771	25.6454	25.5926	25.9751	25.7339	25.5611	25.9809	+		0.426944	0.49508	-0.132149		binding;mRNA binding;nucleic acid binding;nucleotide binding;poly(A) RNA binding;poly(U) RNA binding;poly-purine tract binding;poly-pyrimidine tract binding;RNA binding;single-stranded RNA binding	cell part;cytoplasm;cytoplasmic part;intracellular membrane-bounded organelle;intracellular non-membrane-bounded organelle;intracellular organelle;intracellular part;macromolecular complex;membrane-bounded organelle;non-membrane-bounded organelle;nucleus;organelle;ribonucleoprotein complex;RNA granule;stress granule	mRNA surveillance pathway;RNA degradation;RNA transport	PABP;RRM_1	Completeproteome;Cytoplasm;Proteomicsidentification;Referenceproteome;Repeat;RNA-binding	15	10	9	69.43	144840000	81669000
Q5XK38;A3KGL9;F6W687;P09602;B7ZCQ3;E9Q2Z4;D3YUY4	Non-histone chromosomal protein HMG-17	Hmgn2;Gm16494								28.2025	27.4262	28.7155	28.5819	27.7515	27.7665	27.0045	27.4626	26.6469	+		1.41709	0.0588125	-0.905107	28.2025	27.4262	28.7155	28.5819	27.5781	26.8894	26.9268	27.609	27.9231	+	+	1.36261	0.0224554	-0.846215		binding;DNA binding;nucleic acid binding	cell part;chromatin;chromosomal part;cytoplasm;intracellular membrane-bounded organelle;intracellular organelle;intracellular organelle part;intracellular part;membrane-bounded organelle;nucleus;organelle;organelle part		HMG14_17	Acetylation;Completeproteome;Cytoplasm;Directproteinsequencing;DNA-binding;Nucleus;Phosphoprotein;Proteomicsidentification;Referenceproteome	5	5	5	9.6088	661370000	278380000
A6H6N4;F2Z455;Q9R059	Four and a half LIM domains protein 3	Fhl3								NaN	NaN	NaN	NaN	NaN	NaN	NaN	NaN	NaN			NaN	NaN	NaN	24.3329	23.0605	23.5182	23.327	24.8769	24.8675	24.3859	24.7548	25.1232	+	+	2.54678	0.00122727	1.24202	actin cytoskeleton organization;actin filament-based process;cellular component organization;cellular component organization at cellular level;cellular component organization or biogenesis;cellular component organization or biogenesis at cellular level;cellular process;cytoskeleton organization;organelle organization	actin binding;binding;cation binding;cytoskeletal protein binding;ion binding;metal ion binding;protein binding;transition metal ion binding;zinc ion binding	actin filament bundle;actomyosin;adherens junction;anchoring junction;cell junction;cell part;cell-substrate adherens junction;cell-substrate junction;contractile fiber part;cytoplasmic part;cytoskeletal part;focal adhesion;intracellular membrane-bounded organelle;intracellular organelle;intracellular organelle part;intracellular part;membrane-bounded organelle;nucleus;organelle;organelle part;st…		LIM	Acetylation;Completeproteome;LIMdomain;Metal-binding;Proteomicsidentification;Referenceproteome;Repeat;Zinc;Zinc-finger	4	4	4	31.794	56052000	0
A8DUK4;E9Q223;P02088	Hemoglobin subunit beta-1	Hbbt1;Hbb-bs;Hbb-b1	+				+	+		30.3769	29.269	28.2936	29.1459	30.6227	32.7185	33.3771	29.955	29.6791	+		1.16554	0.0624638	1.99913	30.3769	29.269	28.2936	29.1459	28.6351	29.4382	30.7732	30.6162	29.3834	+		0.367906	0.372125	0.497875	anatomical structure development;biological regulation;cell development;cellular developmental process;cellular process;developmental process;erythrocyte development;negative regulation of biological process;negative regulation of biosynthetic process;negative regulation of cellular biosynthetic process;negative regulation of cellular macromolecule biosynthetic process;negative regulation of cell…	binding;cation binding;heme binding;ion binding;iron ion binding;metal ion binding;oxygen binding;oxygen transporter activity;substrate-specific transporter activity;tetrapyrrole binding;transition metal ion binding;transporter activity	blood microparticle;cell part;cytoplasmic part;cytosolic part;extracellular region part;hemoglobin complex;intracellular part;macromolecular complex;myelin sheath;protein complex	African trypanosomiasis;Malaria	Globin	3D-structure;Acetylation;Completeproteome;Directproteinsequencing;Heme;Iron;Metal-binding;Oxygentransport;Phosphoprotein;Polymorphism;Proteomicsidentification;Referenceproteome;S-nitrosylation;Transport	12	12	12	15.748	3354300000	1124000000
B1AQF4;Q9D7X3	Dual specificity protein phosphatase 3	Dusp3								23.8371	24.3454	24.0046	24.2605	23.7309	22.4195	24.2482	22.8055	23.6762	+		0.991282	0.150478	-0.735854	23.8371	24.3454	24.0046	24.2605	24.0283	24.6378	23.9224	23.921	24.0759	+		0.00960561	0.983257	0.00519819	biological regulation;cellular macromolecule metabolic process;cellular metabolic process;cellular process;cellular protein metabolic process;chordate embryonic development;dephosphorylation;developmental process;embryo development;embryo development ending in birth or egg hatching;in utero embryonic development;inactivation of MAPK activity;macromolecule metabolic process;macromolecule modificat…	binding;catalytic activity;enzyme binding;hydrolase activity;hydrolase activity. acting on ester bonds;kinase binding;MAP kinase phosphatase activity;phosphatase activity;phosphoprotein phosphatase activity;phosphoric ester hydrolase activity;protein binding;protein kinase binding;protein tyrosine phosphatase activity;protein tyrosine/serine/threonine phosphatase activity	cell part;cytoplasm;cytoplasmic part;cytosol;extracellular membrane-bounded organelle;extracellular organelle;extracellular region part;extracellular vesicular exosome;immunological synapse;intracellular membrane-bounded organelle;intracellular organelle;intracellular organelle part;intracellular part;membrane part;membrane-bounded organelle;membrane-bounded vesicle;nuclear part;nucleoplasm;nucle…	MAPK signaling pathway	DSPc	Completeproteome;Directproteinsequencing;Hydrolase;Nucleus;Proteinphosphatase;Proteomicsidentification;Referenceproteome	4	4	4	23.223	43219000	41561000
B1AR50;Q9DCD6;Q8R3R8	Gamma-aminobutyric acid receptor-associated protein;Gamma-aminobutyric acid receptor-associated protein-like 1	Gabarap;Gabarapl1	+				+	+		NaN	NaN	NaN	NaN	NaN	NaN	NaN	NaN	NaN			NaN	NaN	NaN	24.205	24.3067	24.3581	22.5464	24.5131	24.4929	24.376	24.8001	23.8803	+		0.647217	0.176474	0.558428	autophagic vacuole assembly;autophagy;biological regulation;catabolic process;cellular catabolic process;cellular component assembly;cellular component assembly at cellular level;cellular component organization;cellular component organization at cellular level;cellular component organization or biogenesis;cellular component organization or biogenesis at cellular level;cellular metabolic process;c…	beta-tubulin binding;binding;cytoskeletal protein binding;GABA receptor binding;microtubule binding;protein binding;receptor binding;Tat protein binding;transcription factor binding;tubulin binding	actin cytoskeleton;autophagic vacuole;autophagic vacuole membrane;axoneme;cell body;cell part;cell projection cytoplasm;cell projection membrane;cell projection part;cytoplasmic part;cytoplasmic vesicle;cytoplasmic vesicle membrane;cytoplasmic vesicle part;cytoskeletal part;cytoskeleton;cytosol;dendrite cytoplasm;dendrite membrane;endoplasmic reticulum;extrinsic to membrane;Golgi apparatus;Golgi …	Regulation of autophagy	Atg8	Apoptosis;Autophagy;Completeproteome;Cytoplasm;Cytoplasmicvesicle;Cytoskeleton;Endoplasmicreticulum;Golgiapparatus;Lipoprotein;Membrane;Microtubule;Proteintransport;Proteomicsidentification;Referenceproteome;Transport	4	4	2	12.195	27224000	28995000
B1ARU1		Macf1								24.4509	24.6273	24.6158	24.4573	24.7608	24.4544	23.981	23.7109	23.8647	+		0.872908	0.254449	-0.383448	24.4509	24.6273	24.6158	24.4573	24.0467	24.7048	24.0175	24.3993	24.1227	+		0.95029	0.167145	-0.279613	anatomical structure formation involved in morphogenesis;biological regulation;cell cycle arrest;cell cycle process;cell surface receptor linked signaling pathway;cellular process;cellular response to stimulus;developmental process;establishment of localization;establishment of localization in cell;establishment of protein localization;establishment of protein localization in endoplasmic reticulu…	actin binding;ATPase activity;binding;calcium ion binding;catalytic activity;cation binding;cytoskeletal protein binding;hydrolase activity;hydrolase activity. acting on acid anhydrides;hydrolase activity. acting on acid anhydrides. in phosphorus-containing anhydrides;ion binding;metal ion binding;microtubule binding;nucleoside-triphosphatase activity;protein binding;pyrophosphatase activity;tubu…	actin cytoskeleton;cell cortex;cell part;cell projection membrane;cell projection part;cytoplasmic part;cytoskeletal part;cytoskeleton;Golgi apparatus;intracellular membrane-bounded organelle;intracellular non-membrane-bounded organelle;intracellular organelle;intracellular organelle part;intracellular part;leading edge membrane;macromolecular complex;membrane part;membrane-bounded organelle;micr…		CH;EF-hand_7;GAS2;Plectin;Spectrin	Actin-binding;Calcium;Completeproteome;Proteomicsidentification;Referenceproteome;Repeat	141	5	0	663.28	42887000	34746000
B1ARU4		Macf1								29.4862	29.7637	29.7144	29.3419	29.7596	29.8097	29.5652	29.9028	29.7739	+		0.898158	0.403578	0.185679	29.4862	29.7637	29.7144	29.3419	29.434	29.85	29.5777	29.4928	29.4057	+		0.0701699	0.907149	-0.0245215	anatomical structure formation involved in morphogenesis;biological regulation;cell cycle arrest;cell cycle process;cell surface receptor linked signaling pathway;cellular process;cellular response to stimulus;developmental process;establishment of localization;establishment of localization in cell;establishment of protein localization;establishment of protein localization in endoplasmic reticulu…	actin binding;ATPase activity;binding;calcium ion binding;catalytic activity;cation binding;cytoskeletal protein binding;hydrolase activity;hydrolase activity. acting on acid anhydrides;hydrolase activity. acting on acid anhydrides. in phosphorus-containing anhydrides;ion binding;metal ion binding;microtubule binding;nucleoside-triphosphatase activity;protein binding;pyrophosphatase activity;tubu…	actin cytoskeleton;cell cortex;cell part;cytoplasmic part;cytoskeleton;intracellular non-membrane-bounded organelle;intracellular organelle;intracellular part;microtubule cytoskeleton;non-membrane-bounded organelle;organelle		CH;EF-hand_1;EF-hand_7;GAS2;Plectin;Spectrin	Actin-binding;Calcium;Completeproteome;Proteomicsidentification;Referenceproteome;Repeat	170	169	0	831.64	1401800000	1511200000
B1ATI7;P47739	Aldehyde dehydrogenase. dimeric NADP-preferring	Aldh3a1	+		+					29.2797	29.2386	28.8939	29.1515	29.1135	28.0385	28.8954	28.435	28.4252	+		1.35405	0.100542	-0.55936	29.2797	29.2386	28.8939	29.1515	27.8431	28.4112	27.8647	27.8599	28.3008	+	+	3.59526	0	-1.08495	aging;alcohol catabolic process;alcohol metabolic process;aldehyde catabolic process;biological regulation;catabolic process;cellular aldehyde metabolic process;cellular catabolic process;cellular metabolic process;cellular process;cellular response to chemical stimulus;cellular response to oxidative stress;cellular response to stimulus;cellular response to stress;developmental process;ethanol ca…	3-chloroallyl aldehyde dehydrogenase activity;alcohol dehydrogenase (NADP+) activity;aldehyde dehydrogenase (NAD) activity;aldehyde dehydrogenase [NAD(P)+] activity;aldo-keto reductase (NADP) activity;benzaldehyde dehydrogenase (NAD+) activity;catalytic activity;oxidoreductase activity;oxidoreductase activity. acting on CH-OH group of donors;oxidoreductase activity. acting on the aldehyde or oxo …	cell part;cytoplasm;cytoplasmic part;cytosol;endoplasmic reticulum;extracellular membrane-bounded organelle;extracellular organelle;extracellular region part;extracellular space;extracellular vesicular exosome;intracellular membrane-bounded organelle;intracellular organelle;intracellular organelle part;intracellular part;membrane;membrane-bounded organelle;membrane-bounded vesicle;nuclear part;nu…	beta-Alanine metabolism;Drug metabolism - cytochrome P450;Glycolysis / Gluconeogenesis;Histidine metabolism;Metabolism of xenobiotics by cytochrome P450;Phenylalanine metabolism;Tyrosine metabolism	Aldedh	Acetylation;Cellmembrane;Completeproteome;Cytoplasm;Lipoprotein;Membrane;NAD;NADP;Oxidoreductase;Palmitate;Polymorphism;Prenylation;Referenceproteome	26	26	24	50.48	1494100000	1161800000
B1ATZ0;B1ATZ1;E9PYT7;Q3UMA3;Q99LI8;B1ATY9	Hepatocyte growth factor-regulated tyrosine kinase substrate	Hgs	+				+			25.3177	25.6642	25.4539	25.8352	25.5309	25.7345	25.3588	22.567	26.1566	+		0.28559	0.588057	-0.498212	25.3177	25.6642	25.4539	25.8352	24.9924	25.163	25.0438	22.8622	25.224	+		0.907348	0.0706884	-0.910658	biological regulation;cellular component organization;cellular component organization or biogenesis;cellular localization;cellular macromolecule localization;cellular membrane organization;cellular process;cellular protein localization;endosome to lysosome transport;endosome transport;establishment of localization;establishment of localization in cell;establishment of protein localization;establi…	binding;cation binding;ion binding;metal ion binding;protein binding;protein domain specific binding;small conjugating protein binding;ubiquitin binding	cell part;cytoplasm;cytoplasmic membrane-bounded vesicle;cytoplasmic part;cytoplasmic vesicle;cytosol;early endosome;early endosome membrane;endosomal part;endosome;endosome membrane;extracellular membrane-bounded organelle;extracellular organelle;extracellular region part;extracellular vesicular exosome;intracellular membrane-bounded organelle;intracellular organelle;intracellular organelle part…	Endocytosis;Phagosome	FYVE;Hrs_helical;VHS	Acetylation;Completeproteome;Cytoplasm;Endosome;Membrane;Metal-binding;Phosphoprotein;Proteintransport;Proteomicsidentification;Referenceproteome;Transport;Ublconjugation;Zinc;Zinc-finger	4	4	4	85.778	86468000	141050000
B1AU25;Q9Z0X1	Apoptosis-inducing factor 1. mitochondrial	Aifm1								24.3598	24.5177	24.5828	24.2168	25.0723	25.2406	24.7596	24.8631	24.5788	+		1.83401	0.063773	0.483589	24.3598	24.5177	24.5828	24.2168	24.4302	24.6943	24.75	24.7191	23.9592	+		0.197263	0.699177	0.0912488	activation of caspase activity;apoptosis;apoptosis in response to endoplasmic reticulum stress;apoptotic mitochondrial changes;biological regulation;cell death;cell differentiation;cell redox homeostasis;cellular component assembly;cellular component assembly at cellular level;cellular component biogenesis;cellular component organization;cellular component organization at cellular level;cellular …	binding;catalytic activity;coenzyme binding;cofactor binding;DNA binding;electron-transferring-flavoprotein dehydrogenase activity;FAD binding;flavin adenine dinucleotide binding;NAD(P)H oxidase activity;nucleic acid binding;oxidoreductase activity;oxidoreductase activity. acting on NADH or NADPH;oxidoreductase activity. acting on NADH or NADPH. oxygen as acceptor;oxidoreductase activity. acting …	cell part;cytoplasm;cytoplasmic part;cytosol;intracellular membrane-bounded organelle;intracellular organelle;intracellular organelle part;intracellular part;membrane;membrane-bounded organelle;membrane-enclosed lumen;mitochondrial inner membrane;mitochondrial intermembrane space;mitochondrial membrane;mitochondrial outer membrane;mitochondrial part;mitochondrion;nucleus;organelle;organelle envel…	Apoptosis	AIF_C;Pyr_redox;Pyr_redox_2	3D-structure;Acetylation;Apoptosis;Completeproteome;Cytoplasm;Directproteinsequencing;DNA-binding;FAD;Flavoprotein;Isopeptidebond;Membrane;Mitochondrion;Mitochondrioninnermembrane;NAD;Nucleus;Oxidoreductase;Phosphoprotein;Proteomicsidentification;Referenceproteome;Transitpeptide;Ublconjugation	7	7	7	66.113	54483000	24861000
Q8R054;B1AVI6	Sushi repeat-containing protein SRPX2	Srpx2	+	+	+	+			+	27.3431	26.8304	27.444	27.4367	26.8209	26.7938	27.0443	26.9291	27.0919	+		1.2356	0.193007	-0.327541	27.3431	26.8304	27.444	27.4367	27.7754	27.5317	27.6062	28.0482	27.8779	+	+	1.72252	0.0231316	0.504335	anatomical structure formation involved in morphogenesis;angiogenesis;behavior;biological adhesion;biological regulation;cell adhesion;cell motility;cell-cell adhesion;cellular component movement;cellular process;developmental process;locomotion;positive regulation of angiogenesis;positive regulation of biological process;positive regulation of blood vessel endothelial cell migration;positive reg…	binding;identical protein binding;protein binding;receptor binding	cell junction;cell part;cell surface;cytoplasm;cytoskeleton;excitatory synapse;extracellular region part;extracellular space;intracellular non-membrane-bounded organelle;intracellular organelle;intracellular part;membrane;microtubule cytoskeleton;non-membrane-bounded organelle;organelle;synapse;synapse part;synaptic membrane		DUF4174;HYR;Sushi	Angiogenesis;Celladhesion;Celljunction;Completeproteome;Cytoplasm;Disulfidebond;Glycoprotein;Proteoglycan;Referenceproteome;Repeat;Secreted;Signal;Sushi;Synapse	20	20	20	53.009	297430000	281920000
B1AWE0;Q6PFA2;B1AWE1;E9QM56;B1AWD8;B1AWD9;O08585	Clathrin light chain A	Clta	+				+			NaN	NaN	NaN	NaN	NaN	NaN	NaN	NaN	NaN			NaN	NaN	NaN	25.8133	25.0978	21.4912	24.8027	26.5023	26.7054	26.1228	26.71	26.3137	+	+	1.41427	0.00923077	2.16964	cellular component organization;cellular component organization or biogenesis;cellular membrane organization;cellular process;clathrin-mediated endocytosis;endocytosis;establishment of localization;establishment of localization in cell;establishment of protein localization;intracellular protein transport;intracellular transport;membrane invagination;membrane organization;protein transport;recepto…	binding;clathrin binding;clathrin heavy chain binding;peptide binding;protein binding;structural molecule activity	cell part;clathrin coat;clathrin coat of coated pit;clathrin coat of trans-Golgi network vesicle;clathrin complex;clathrin vesicle coat;cytoplasmic membrane-bounded vesicle;cytoplasmic part;cytoplasmic vesicle;cytoplasmic vesicle part;Golgi apparatus part;intracellular membrane-bounded organelle;intracellular organelle;intracellular organelle part;intracellular part;macromolecular complex;membran…	Bacterial invasion of epithelial cells;Endocrine and other factor-regulated calcium reabsorption;Endocytosis;Huntington's disease;Lysosome	Clathrin_lg_ch	Acetylation;Calcium;Coatedpit;Completeproteome;Cytoplasmicvesicle;Membrane;Phosphoprotein;Proteomicsidentification;Referenceproteome	8	8	8	23.478	121550000	77979000
B1AX58;Q99K51	Plastin-3	Pls3	+		+					27.6473	28.1406	28.0894	27.8121	27.3637	27.3164	27.837	27.9159	27.8069	+		0.782944	0.350063	-0.274396	27.6473	28.1406	28.0894	27.8121	27.5073	27.8777	27.5757	27.9849	27.765	+		0.598815	0.357147	-0.180237	actin cytoskeleton organization;actin filament bundle assembly;actin filament organization;actin filament-based process;anatomical structure development;anatomical structure morphogenesis;biological regulation;bone development;carbohydrate transport;cell activation;cell activation involved in immune response;cell migration;cell motility;cellular component assembly;cellular component assembly at c…	actin binding;actin filament binding;binding;calcium ion binding;cation binding;cytoskeletal protein binding;identical protein binding;ion binding;metal ion binding;protein binding	actin cytoskeleton;actin filament;actin filament bundle;actomyosin;adherens junction;anchoring junction;brush border;cell junction;cell part;cell projection;cell projection membrane;cell projection part;cell-substrate adherens junction;cell-substrate junction;cytoplasm;cytoplasmic part;cytoskeletal part;cytoskeleton;cytosol;extracellular membrane-bounded organelle;extracellular organelle;extracel…		CH;EF-hand_7	Acetylation;Actin-binding;Calcium;Celljunction;Cellmembrane;Cellprojection;Completeproteome;Cytoplasm;Cytoskeleton;Directproteinsequencing;Isopeptidebond;Membrane;Metal-binding;Phosphoprotein;Proteomicsidentification;Referenceproteome;Repeat;Ublconjugation	25	25	25	71.745	384860000	445470000
B2RQS1;Q9ERG2	Striatin-3	Strn3								24.7081	24.7132	24.6899	24.5772	24.3968	24.6355	24.4459	24.0855	24.5934	+		1.14159	0.277454	-0.240674	24.7081	24.7132	24.6899	24.5772	24.8773	24.6585	25.0711	24.6355	24.5365	+		0.316203	0.631667	0.0837029	biological regulation;negative regulation of biological process;negative regulation of biosynthetic process;negative regulation of cell communication;negative regulation of cellular biosynthetic process;negative regulation of cellular macromolecule biosynthetic process;negative regulation of cellular metabolic process;negative regulation of cellular process;negative regulation of estrogen recepto…	armadillo repeat domain binding;binding;enzyme binding;nucleic acid binding transcription factor activity;phosphatase binding;protein binding;protein complex binding;protein domain specific binding;protein phosphatase 2A binding;protein phosphatase binding;sequence-specific DNA binding transcription factor activity	cell body;cell part;cell projection;cytoplasm;cytoplasmic part;dendrite;Golgi apparatus;intracellular membrane-bounded organelle;intracellular organelle;intracellular organelle part;intracellular part;macromolecular complex;membrane;membrane-bounded organelle;neuron projection;neuronal cell body;nuclear part;nucleoplasm;nucleus;organelle;organelle part;plasma membrane;protein complex;protein phos…		Striatin;WD40	Acetylation;Calmodulin-binding;Coiledcoil;Completeproteome;Cytoplasm;Membrane;Phosphoprotein;Proteomicsidentification;Referenceproteome;Repeat;WDrepeat	5	5	5	77.731	52955000	32558000
E9Q405;B2RRE2;E9QAX2;Q9JMH9-5;Q9JMH9-7;Q9JMH9-2;Q9JMH9-4;Q9JMH9-1;Q9JMH9;Q9JMH9-6;E9QA74	Unconventional myosin-XVIIIa	Myo18a								25.1029	25.5707	25.7018	24.9269	25.06	25.7145	24.9905	24.747	25.4363	+		0.215875	0.735782	-0.135923	25.1029	25.5707	25.7018	24.9269	24.9627	24.9634	24.8846	25.1388	25.0371	+		1.02714	0.130897	-0.328298	actin cytoskeleton organization;actin filament-based process;actomyosin structure organization;asymmetric Golgi ribbon formation;biological regulation;cell migration;cell motility;cellular component movement;cellular component organization;cellular component organization at cellular level;cellular component organization or biogenesis;cellular component organization or biogenesis at cellular level…	actin binding;actin filament binding;adenyl nucleotide binding;adenyl ribonucleotide binding;ADP binding;ATP binding;binding;catalytic activity;cytoskeletal protein binding;hydrolase activity;hydrolase activity. acting on acid anhydrides;hydrolase activity. acting on acid anhydrides. in phosphorus-containing anhydrides;motor activity;nucleoside-triphosphatase activity;nucleotide binding;protein b…	actomyosin;brush border;cell part;cell projection;cytoplasmic part;cytoskeletal part;cytoskeleton;endoplasmic reticulum-Golgi intermediate compartment;Golgi apparatus part;Golgi membrane;intracellular membrane-bounded organelle;intracellular non-membrane-bounded organelle;intracellular organelle;intracellular organelle part;intracellular part;macromolecular complex;membrane;membrane-bounded organ…		Myosin_head;Myosin_tail_1;PDZ	Alternativesplicing;ATP-binding;Coiledcoil;Completeproteome;Cytoplasm;Cytoskeleton;Golgiapparatus;Motorprotein;Myosin;Nucleotide-binding;Phosphoprotein;Proteomicsidentification;Referenceproteome	17	17	17	193.64	70560000	51347000
B2RRF0;P35822	Receptor-type tyrosine-protein phosphatase kappa	Ptprk	+	+			+	+		23.1986	25.0478	25.1548	25.6798	25.1018	25.0658	24.8465	25.037	25.1736	+		0.232887	0.673816	0.274681	22.5205	25.0478	25.1548	25.6798	26.201	25.3881	25.9365	26.2596	26.3197	+	+	1.18467	0.0232964	1.42026	biological adhesion;biological regulation;cell adhesion;cell junction assembly;cell junction organization;cell migration;cell motility;cell surface receptor linked signaling pathway;cell-substrate junction assembly;cellular component assembly;cellular component assembly at cellular level;cellular component movement;cellular component organization;cellular component organization at cellular level;…	beta-catenin binding;binding;catalytic activity;enzyme binding;gamma-catenin binding;hydrolase activity;hydrolase activity. acting on ester bonds;kinase binding;phosphatase activity;phosphoprotein phosphatase activity;phosphoric ester hydrolase activity;protein binding;protein kinase binding;protein tyrosine phosphatase activity	axon;cell body;cell junction;cell part;cell projection;cell surface;cell-cell junction;cilium;dendrite;integral to membrane;intrinsic to membrane;leading edge membrane;membrane;membrane part;neuron projection;neuronal cell body;nonmotile primary cilium;photoreceptor outer segment;plasma membrane part;primary cilium		fn3;MAM;Y_phosphatase	Completeproteome;Disulfidebond;Glycoprotein;Hydrolase;Immunoglobulindomain;Membrane;Proteinphosphatase;Receptor;Referenceproteome;Repeat;Signal;Transmembrane;Transmembranehelix	8	8	8	163	33517000	25740000
B2RS77;Q9WV06	Ankyrin repeat domain-containing protein 2	Ankrd2								24.6176	25.0116	24.3667	24.0392	24.5788	24.0217	24.8434	24.5667	24.3817	+		0.0448958	0.944212	-0.0303357	24.6176	25.0116	24.3667	24.0392	23.8867	24.8692	24.3788	24.6357	24.1978	+		0.169967	0.703252	-0.11512	biological regulation;cell differentiation;cellular developmental process;cellular process;cellular response to chemical stimulus;cellular response to oxidative stress;cellular response to stimulus;cellular response to stress;developmental process;muscle cell differentiation;negative regulation of biological process;negative regulation of biosynthetic process;negative regulation of cell different…	binding;chromatin binding;cytoskeletal protein binding;enzyme binding;kinase binding;protein binding;protein kinase B binding;protein kinase binding;titin binding	cell part;chromatin;chromosomal part;contractile fiber;contractile fiber part;cytoplasm;cytoplasmic part;cytosol;euchromatin;I band;intracellular membrane-bounded organelle;intracellular non-membrane-bounded organelle;intracellular organelle;intracellular organelle part;intracellular part;membrane-bounded organelle;myofibril;non-membrane-bounded organelle;nuclear body;nuclear part;nucleoplasm par…		Ank_2	ANKrepeat;Completeproteome;Cytoplasm;Nucleus;Phosphoprotein;Referenceproteome;Repeat	6	6	6	36.706	41048000	57099000
B7ZNR9;B2RUE8;F8VPL5;F7BS72;E9PVG7;E0CZF8;E0CZD7;E9Q617;E0CXD6;E0CY98;E9PUL9;B9EKN8;B2RQ80;P97820;P83510-2;P83510;E9Q2Q5;Q5SXG1;Q5SXG3;F6SWJ2;G3X9G2;Q9JM52-2;Q9JM52;Q9JM52-3	Mitogen-activated protein kinase kinase kinase kinase 4;Traf2 and NCK-interacting protein kinase;Misshapen-like kinase 1	Map4k4;Tnik;Mink1	+				+	+		NaN	NaN	NaN	NaN	NaN	NaN	NaN	NaN	NaN			NaN	NaN	NaN	22.4407	24.4103	23.9552	23.5652	23.2271	23.5897	23.3055	23.7207	23.2113	+		0.184984	0.650478	-0.182017	actin cytoskeleton organization;actin cytoskeleton reorganization;actin filament-based process;activation of JNKK activity;activation of MAPKK activity;activation of protein kinase activity;anatomical structure morphogenesis;biological regulation;cell communication;cell part morphogenesis;cell projection assembly;cell projection morphogenesis;cell projection organization;cell surface receptor lin…	adenyl nucleotide binding;adenyl ribonucleotide binding;ATP binding;binding;catalytic activity;creatine kinase activity;kinase activity;nucleotide binding;phosphotransferase activity. alcohol group as acceptor;phosphotransferase activity. nitrogenous group as acceptor;protein kinase activity;protein serine/threonine kinase activity;purine nucleotide binding;purine ribonucleoside triphosphate bind…	apical plasma membrane;axon;cell junction;cell part;cell projection;cytoplasm;cytoplasmic part;cytoskeletal part;cytoskeleton;dendrite;endosome;extracellular membrane-bounded organelle;extracellular organelle;extracellular region part;extracellular vesicular exosome;Golgi apparatus;intracellular membrane-bounded organelle;intracellular non-membrane-bounded organelle;intracellular organelle;intrac…	MAPK signaling pathway	CNH;Pkinase	Acetylation;Alternativesplicing;ATP-binding;Celljunction;Cellmembrane;Cellprojection;Completeproteome;Cytoplasm;Cytoskeleton;Directproteinsequencing;Endosome;Kinase;Membrane;Neurogenesis;Nucleotide-binding;Nucleus;Phosphoprotein;Postsynapticcellmembrane;Proteomicsidentification;Referenceproteome;Serine/threonine-proteinkinase;Synapse;Transferase;Wntsignalingpathway	5	5	5	137.9	19738000	34117000
B2RXM2;Q8BG05-2;E9Q7H5;A2AL12;Q8BG05;F8VPW0	Heterogeneous nuclear ribonucleoprotein A3	Gm6793;Hnrnpa3;Gm8991	+				+	+		25.2872	25.3143	25.3073	25.005	22.6398	25.0833	23.6737	24.479	21.9557	+	+	1.41227	0.0361869	-1.66219	25.2872	25.3143	25.3073	25.005	24.1834	24.9996	25.6112	24.4964	24.4931	+		0.824826	0.132614	-0.471717	cellular macromolecule metabolic process;cellular metabolic process;cellular nitrogen compound metabolic process;cellular process;macromolecule metabolic process;metabolic process;mRNA metabolic process;mRNA processing;nitrogen compound metabolic process;nucleic acid metabolic process;nucleobase-containing compound metabolic process;primary metabolic process;RNA metabolic process;RNA processing;R…	binding;nucleic acid binding;nucleotide binding;RNA binding	cell part;intracellular organelle part;intracellular part;macromolecular complex;nuclear part;organelle part;ribonucleoprotein complex;spliceosomal complex	Spliceosome	HnRNPA1;RRM_1	Acetylation;Alternativesplicing;Completeproteome;Directproteinsequencing;Methylation;mRNAprocessing;mRNAsplicing;Nucleus;Phosphoprotein;Proteomicsidentification;Referenceproteome;Repeat;Ribonucleoprotein;RNA-binding;Spliceosome	10	7	7	36.609	81069000	121160000
B2RXS4;E9Q832;E9PY77	Plexin-B2	Plxnb2	+	+			+	+	+	25.0414	25.4782	25.4461	24.781	24.9763	25.3871	24.9653	24.3983	25.0024	+		0.476548	0.509498	-0.240794	25.0414	25.4782	25.4461	24.781	24.8126	25.2853	24.7864	25.0587	24.7272	+		0.650986	0.271092	-0.25263	anatomical structure development;anatomical structure formation involved in morphogenesis;biological regulation;brain development;cell proliferation;cell surface receptor linked signaling pathway;cellular process;cellular response to stimulus;developmental process;neural precursor cell proliferation;neural tube closure;neuroblast proliferation;organ development;positive regulation of axonogenesis…	molecular transducer activity;receptor activity;semaphorin receptor activity;signal transducer activity;signaling receptor activity;transmembrane signaling receptor activity	cell part;cell surface;extracellular membrane-bounded organelle;extracellular organelle;extracellular region part;extracellular vesicular exosome;integral to membrane;integral to plasma membrane;intracellular;intrinsic to membrane;intrinsic to plasma membrane;membrane part;membrane-bounded organelle;membrane-bounded vesicle;organelle;plasma membrane part;vesicle	Axon guidance	Plexin_cytopl;PSI;Sema;TIG	Cellmembrane;Completeproteome;Developmentalprotein;Disulfidebond;Glycoprotein;Membrane;Phosphoprotein;Receptor;Referenceproteome;Repeat;Signal;Transmembrane;Transmembranehelix	8	8	8	206.23	88535000	83087000
B7FAU9;Q8BTM8;B7FAV1	Filamin-A	Flna	+				+	+		31.865	31.7849	31.3809	31.6974	31.5174	31.2905	31.7305	31.3432	31.0745	+		0.980313	0.273828	-0.290822	31.865	31.7849	31.3809	31.6974	30.8867	31.4628	31.1344	30.8355	31.12	+	+	2.16576	0.00844221	-0.594173	actin crosslink formation;actin cytoskeleton organization;actin cytoskeleton reorganization;actin filament organization;actin filament-based process;anatomical structure formation involved in morphogenesis;anatomical structure morphogenesis;biological adhesion;biological regulation;biosynthetic process;cAMP-mediated signaling;cell adhesion;cell cycle process;cell morphogenesis;cell morphogenesis …	actin binding;actin filament binding;binding;cytoskeletal protein binding;enzyme binding;Fc-gamma receptor I complex binding;glycoprotein binding;GTPase binding;identical protein binding;immunoglobulin receptor binding;kinase binding;molecular transducer activity;protein binding;protein dimerization activity;protein homodimerization activity;protein kinase binding;protein kinase C binding;Rac GTP…	actin cytoskeleton;actin filament;actin filament bundle;adherens junction;anchoring junction;brush border;cell body;cell cortex;cell cortex part;cell junction;cell part;cell projection;cell projection part;cell-substrate adherens junction;cell-substrate junction;chromosomal part;cortical cytoskeleton;cytoplasm;cytoplasmic part;cytoskeletal part;cytoskeleton;cytosol;dendritic shaft;extracellular m…	Focal adhesion;MAPK signaling pathway	CH;Filamin	Acetylation;Actin-binding;Alternativesplicing;Ciliumbiogenesis/degradation;Completeproteome;Cytoplasm;Cytoskeleton;Isopeptidebond;Phosphoprotein;Proteomicsidentification;Referenceproteome;Repeat;Ublconjugation	125	111	109	280.5	8699100000	5944000000
B7ZCF1;O88685;A2AGN7	26S protease regulatory subunit 6A	Psmc3	+				+	+		27.17	27.1578	27.0334	27.1411	27.4286	27.695	27.359	27.6333	27.7257	+	+	2.82423	0.0298824	0.442752	27.17	27.1578	27.0334	27.1411	27.4111	27.643	27.5085	27.2987	27.4139	+	+	2.63185	0.0211701	0.329469	anatomical structure development;biological regulation;blastocyst development;catabolic process;cellular catabolic process;cellular macromolecule catabolic process;cellular macromolecule metabolic process;cellular metabolic process;cellular process;developmental process;ER-associated protein catabolic process;macromolecule catabolic process;macromolecule metabolic process;metabolic process;modifi…	adenyl nucleotide binding;adenyl ribonucleotide binding;ATP binding;binding;nucleotide binding;protein binding;purine nucleotide binding;purine ribonucleoside triphosphate binding;purine ribonucleotide binding;ribonucleotide binding;TBP-class protein binding;transcription factor binding	cell part;cytoplasmic mRNA processing body;cytoplasmic part;cytosolic part;cytosolic proteasome complex;intracellular membrane-bounded organelle;intracellular non-membrane-bounded organelle;intracellular organelle;intracellular organelle part;intracellular part;macromolecular complex;membrane;membrane-bounded organelle;non-membrane-bounded organelle;nuclear part;nuclear proteasome complex;nucleus…	Proteasome	AAA	ATP-binding;Completeproteome;Cytoplasm;Nucleotide-binding;Nucleus;Phosphoprotein;Proteasome;Proteomicsidentification;Referenceproteome	18	18	18	50.395	386060000	285560000
B7ZNL2;E9Q6R0;Q78ZA7	Nucleosome assembly protein 1-like 4	Nap1l4	+				+			24.5689	25.7655	24.778	24.0922	24.3948	24.7354	24.5234	25.2235	25.1785	+		0.00927945	0.99027	0.00997772	24.5689	25.7655	24.778	24.0922	25.1514	25.1758	24.6653	24.2437	23.9785	+		0.147606	0.709784	-0.158222	cellular component assembly;cellular component assembly at cellular level;cellular component organization;cellular component organization at cellular level;cellular component organization or biogenesis;cellular component organization or biogenesis at cellular level;cellular macromolecular complex assembly;cellular macromolecular complex subunit organization;cellular process;chromatin organization…		cell part;intracellular membrane-bounded organelle;intracellular organelle;intracellular part;membrane-bounded organelle;nucleus;organelle		NAP	Acetylation;Completeproteome;Nucleus;Phosphoprotein;Referenceproteome	6	6	4	43.934	72193000	66691000
E9PXG0;B9EHC7;O09161;E9PZ67	Calsequestrin;Calsequestrin-2	Casq2	+	+					+	31.4137	32.1441	31.5371	31.6987	31.3886	31.9139	31.4599	31.3574	31.9648	+		0.152421	0.816962	-0.0814752	31.4137	32.1441	31.5371	31.6987	31.7786	31.3351	31.7156	31.6848	31.6992	+		0.126681	0.801538	-0.0557408	actin cytoskeleton organization;actin filament-based process;actomyosin structure organization;biological regulation;calcium-mediated signaling;cardiac muscle contraction;cellular chemical homeostasis;cellular component assembly;cellular component assembly at cellular level;cellular component organization;cellular component organization at cellular level;cellular component organization or biogene…	binding;calcium ion binding;calcium-dependent protein binding;cation binding;ion binding;metal ion binding;protein binding	cell part;contractile fiber part;cytoplasm;cytoplasmic part;endoplasmic reticulum;endoplasmic reticulum lumen;endoplasmic reticulum part;intracellular;intracellular membrane-bounded organelle;intracellular organelle;intracellular organelle lumen;intracellular organelle part;intracellular part;junctional membrane complex;macromolecular complex;membrane-bounded organelle;membrane-enclosed lumen;org…		Calsequestrin	Calcium;Completeproteome;Glycoprotein;Metal-binding;Muscleprotein;Phosphoprotein;Proteomicsidentification;Referenceproteome;Sarcoplasmicreticulum;Signal	20	20	20	48.435	7053500000	8207600000
C0LQ87;Q9EPM5-3;Q9EPM5-2;Q9EPM5;C0LQ88	Syncoilin	Sync								25.0666	24.6099	24.9605	24.5906	24.9764	24.6841	25.3633	24.9264	24.3434	+		0.0863861	0.895272	0.0518401	25.0666	24.6099	24.9605	24.5906	25.9077	25.9082	25.633	25.7565	25.7033	+	+	4.00246	0	0.974826	cellular process;intermediate filament-based process	structural molecule activity	cell part;contractile fiber part;cytoplasm;cytoplasmic part;cytoskeletal part;cytosol;intermediate filament;intracellular organelle part;intracellular part;macromolecular complex;membrane;neuromuscular junction;organelle part;perinuclear region of cytoplasm;plasma membrane;protein complex;sarcolemma;synapse;Z disc		Filament	Alternativesplicing;Coiledcoil;Completeproteome;Cytoplasm;Intermediatefilament;Phosphoprotein;Referenceproteome	13	13	13	53.503	67264000	42077000
D3YTK7;Q9R069	Basal cell adhesion molecule	Bcam	+	+					+	24.5177	23.8518	24.6861	24.9263	24.03	23.9638	23.9649	23.9966	23.0166	+		1.2855	0.0908675	-0.701103	24.5177	23.8518	24.6861	24.9263	25.0637	24.3727	24.5431	24.9205	25.5119	+		0.611796	0.230669	0.386915	biological adhesion;cell adhesion;cell-matrix adhesion;cell-substrate adhesion;cellular process	binding;extracellular matrix binding;laminin binding;laminin receptor activity;protein binding;protein C-terminus binding;receptor activity	cell part;cell surface;extracellular membrane-bounded organelle;extracellular organelle;extracellular region part;extracellular vesicular exosome;integral to membrane;integral to plasma membrane;intrinsic to membrane;intrinsic to plasma membrane;membrane;membrane part;membrane-bounded organelle;membrane-bounded vesicle;organelle;plasma membrane;plasma membrane part;vesicle		C2-set_2;I-set	Celladhesion;Completeproteome;Disulfidebond;Glycoprotein;Immunoglobulindomain;Membrane;Phosphoprotein;Proteomicsidentification;Receptor;Referenceproteome;Repeat;Signal;Transmembrane;Transmembranehelix	3	3	3	21.058	47391000	19592000
D3YTQ9;P62843	40S ribosomal protein S15	Rps15	+				+	+		28.8794	27.336	28.672	27.3018	27.1498	29.3304	28.5623	28.1015	28.113	+		0.142486	0.787996	0.204076	28.8794	27.336	28.672	27.3018	26.7661	27.2048	27.6016	28.0833	27.3069	+		0.73073	0.13385	-0.65477	biosynthetic process;cell differentiation;cellular biosynthetic process;cellular component assembly;cellular component assembly at cellular level;cellular component biogenesis;cellular component biogenesis at cellular level;cellular component organization;cellular component organization at cellular level;cellular component organization or biogenesis;cellular component organization or biogenesis a…	structural constituent of ribosome;structural molecule activity	adherens junction;anchoring junction;cell junction;cell part;cell-substrate adherens junction;cell-substrate junction;cytoplasm;cytosolic small ribosomal subunit;focal adhesion;intracellular organelle part;intracellular part;macromolecular complex;membrane;organelle part;ribonucleoprotein complex;small ribosomal subunit	Ribosome	Ribosomal_S19	Acetylation;Completeproteome;Proteomicsidentification;Referenceproteome;Ribonucleoprotein;Ribosomalprotein	3	3	3	13.742	1066000000	390240000
Q6P6L5;D3YU50;F6RQD1		Mybpc1								23.2949	23.4368	23.1339	23.6017	22.5611	23.6923	23.8	24.144	24.0886	+		0.379519	0.546253	0.29035	23.2949	23.4368	23.1339	23.6017	23.094	23.8449	22.1112	23.5295	23.9577	+		0.0540076	0.891544	-0.0593782	biological adhesion;cell adhesion;cellular process;multicellular organismal process;muscle contraction;muscle system process;system process	structural constituent of cytoskeleton;structural molecule activity	cell part;cytoskeletal part;cytoskeleton;intracellular non-membrane-bounded organelle;intracellular organelle;intracellular organelle part;intracellular part;macromolecular complex;myosin complex;myosin filament;non-membrane-bounded organelle;organelle;organelle part;protein complex		fn3;I-set	3D-structure;Actin-binding;Celladhesion;Completeproteome;Immunoglobulindomain;Muscleprotein;Proteomicsidentification;Referenceproteome;Repeat;Thickfilament	3	3	3	126.2	16530000	16228000
D3YUN3;F6QC77;Q9WUZ5	Troponin I. slow skeletal muscle	Tnni1								28.6885	27.7108	28.4299	28.2973	28.5063	28.3598	28.5178	28.1287	28.5349	+		0.262935	0.708265	0.127893	28.6885	27.7108	28.4299	28.2973	28.1706	28.8642	28.895	28.2579	28.491	+		0.467078	0.364933	0.254115	anatomical structure morphogenesis;biological regulation;cardiac muscle tissue morphogenesis;developmental process;muscle tissue morphogenesis;regulation of biological process;regulation of multicellular organismal process;regulation of muscle adaptation;regulation of muscle system process;regulation of skeletal muscle adaptation;regulation of system process;tissue morphogenesis;transition betwee…	binding;cation binding;ion binding;metal ion binding	cell part;contractile fiber part;cytoplasmic part;cytoskeletal part;intracellular organelle part;intracellular part;macromolecular complex;organelle part;protein complex;troponin complex		Troponin	Acetylation;Actin-binding;Calcium;Completeproteome;Metal-binding;Muscleprotein;Proteomicsidentification;Referenceproteome	15	15	15	19.843	1031900000	435560000
D3YW09;G5E834;G3UVU2;D3Z5A6;Q62203	Splicing factor 3A subunit 2	Sf3a2								23.568	25.0918	23.2734	23.7456	23.7176	23.8467	24.0693	22.9463	23.147	+		0.385654	0.521031	-0.374313	23.568	25.0918	23.2734	23.7456	22.6799	22.5836	23.0615	23.453	21.9411	+	+	1.44002	0.0137143	-1.17588	cellular macromolecule metabolic process;cellular metabolic process;cellular nitrogen compound metabolic process;cellular process;macromolecule metabolic process;metabolic process;mRNA metabolic process;mRNA processing;nitrogen compound metabolic process;nuclear mRNA splicing. via spliceosome;nucleic acid metabolic process;nucleobase-containing compound metabolic process;primary metabolic process…	binding;cation binding;ion binding;metal ion binding;nucleic acid binding;transition metal ion binding;zinc ion binding	catalytic step 2 spliceosome;cell part;intracellular membrane-bounded organelle;intracellular organelle;intracellular organelle part;intracellular part;macromolecular complex;membrane-bounded organelle;nuclear part;nucleus;organelle;organelle part;ribonucleoprotein complex;spliceosomal complex	Spliceosome		Acetylation;Completeproteome;Metal-binding;mRNAprocessing;mRNAsplicing;Nucleus;Proteomicsidentification;Referenceproteome;Repeat;Spliceosome;Zinc;Zinc-finger	5	5	5	22.135	13782000	42301000
D3YW52;Q61838	Alpha-2-macroglobulin;Alpha-2-macroglobulin 165 kDa subunit;Alpha-2-macroglobulin 35 kDa subunit	Pzp;A2m	+	+	+	+	+	+	+	26.0223	25.5201	25.3841	26.2165	25.8832	25.9924	25.5223	27.1033	25.5179	+		0.238648	0.68225	0.218051	26.0223	25.5201	25.3841	26.2165	26.9095	25.4901	26.0043	26.4707	26.96	+		0.81879	0.119943	0.581152	biological regulation;embryo implantation;negative regulation of catalytic activity;negative regulation of endopeptidase activity;negative regulation of hydrolase activity;negative regulation of molecular function;negative regulation of peptidase activity;regulation of biological process;regulation of catalytic activity;regulation of endopeptidase activity;regulation of hydrolase activity;regulat…	endopeptidase inhibitor activity;endopeptidase regulator activity;enzyme inhibitor activity;enzyme regulator activity;peptidase inhibitor activity;peptidase regulator activity;serine-type endopeptidase inhibitor activity	extracellular region;extracellular region part;extracellular space		A2M;A2M_comp;A2M_N;A2M_N_2;A2M_recep;Thiol-ester_cl	Baitregion;Completeproteome;Directproteinsequencing;Disulfidebond;Glycoprotein;Proteaseinhibitor;Proteomicsidentification;Referenceproteome;Secreted;Serineproteaseinhibitor;Signal;Thioesterbond	4	2	2	167.28	121470000	61399000
D3YW97;F6XUP5;P61961	Ubiquitin-fold modifier 1	Ufm1								24.2959	24.3846	24.1972	22.0432	24.2023	24.0735	24.4147	24.555	24.4898	+		0.581836	0.336499	0.616879	24.2959	24.3846	24.1972	23.014	24.1767	24.535	23.9616	25.2884	24.0982	+		0.524346	0.261056	0.439069	biological regulation;cellular macromolecule metabolic process;cellular metabolic process;cellular process;cellular protein metabolic process;cellular response to stimulus;cellular response to stress;macromolecule metabolic process;macromolecule modification;metabolic process;primary metabolic process;protein metabolic process;protein modification by small protein conjugation;protein modification…		cell part;cytoplasm;extracellular membrane-bounded organelle;extracellular organelle;extracellular region part;extracellular vesicular exosome;intracellular membrane-bounded organelle;intracellular organelle;intracellular part;membrane-bounded organelle;membrane-bounded vesicle;nucleus;organelle;vesicle		Ufm1	3D-structure;Completeproteome;Cytoplasm;Isopeptidebond;Nucleus;Proteomicsidentification;Referenceproteome;Ublconjugation;Ublconjugationpathway	2	2	2	8.7702	48383000	40220000
D3YWM8;O35464-3;O35464-2;O35464;F6WLW8	Semaphorin-6A	Sema6a	+	+					+	NaN	NaN	NaN	NaN	NaN	NaN	NaN	NaN	NaN			NaN	NaN	NaN	22.8229	23.1988	21.9897	22.8282	23.7845	24.0326	23.489	24.0576	24.2666	+	+	2.54895	0.00131868	1.21613	apoptosis;axon guidance;biological regulation;cell death;cell migration;cell motility;cell surface receptor linked signaling pathway;cellular component movement;cellular localization;cellular process;cellular response to stimulus;centrosome localization;chemotaxis;death;developmental process;localization;locomotion;multicellular organismal development;multicellular organismal process;neuron migra…	binding;molecular transducer activity;protein binding;receptor activity;receptor binding;semaphorin receptor binding;signal transducer activity;signaling receptor activity;transmembrane signaling receptor activity	axon;cell part;cell projection;integral to membrane;integral to plasma membrane;intrinsic to membrane;intrinsic to plasma membrane;membrane;membrane part;neuron projection;plasma membrane;plasma membrane part	Axon guidance	PSI;Sema	3D-structure;Alternativesplicing;Cellmembrane;Completeproteome;Developmentalprotein;Differentiation;Disulfidebond;Glycoprotein;Membrane;Neurogenesis;Phosphoprotein;Proteomicsidentification;Referenceproteome;Signal;Transmembrane;Transmembranehelix	3	3	3	116.46	5509800	9683100
Q5SW87;D3YX72;Q5SW88;P62821	Ras-related protein Rab-1A	Rab1;Rab1A	+				+	+		25.0572	25.8409	25.3657	26.0033	26.1152	26.0138	25.6615	24.9205	25.8458	+		0.185765	0.757022	0.144598	25.0572	25.8409	25.3657	26.0033	26.1919	26.4446	26.4281	26.1557	26.0707	+	+	1.88708	0.0100917	0.691426	actin cytoskeleton organization;actin filament-based process;adherens junction organization;anatomical structure formation involved in morphogenesis;anatomical structure morphogenesis;antigen processing and presentation;autophagic vacuole assembly;autophagy;axonogenesis;biological adhesion;biological regulation;cargo loading into COPII-coated vesicle;cargo loading into vesicle;catabolic process;c…	binding;catalytic activity;cytoskeletal protein binding;enzyme binding;GDP binding;GTP binding;GTPase activity;GTPase binding;guanyl nucleotide binding;guanyl ribonucleotide binding;hydrolase activity;hydrolase activity. acting on acid anhydrides;hydrolase activity. acting on acid anhydrides. in phosphorus-containing anhydrides;myosin binding;myosin V binding;nucleoside-triphosphatase activity;nu…	cell body;cell junction;cell part;cell pole;cell projection;cell tip;cell-cell junction;centrosome;cilium;clathrin-coated vesicle;coated vesicle;cytoplasm;cytoplasmic membrane-bounded vesicle;cytoplasmic part;cytoplasmic vesicle;cytoplasmic vesicle membrane;cytoplasmic vesicle part;cytoskeletal part;cytosol;dendrite;early endosome;endocytic vesicle;endocytic vesicle membrane;endoplasmic reticulum…	Pancreatic secretion;Tight junction	Ras	3D-structure;Acetylation;Autophagy;Celljunction;Cellmembrane;Cellprojection;Ciliumbiogenesis/degradation;Completeproteome;Cytoplasm;Cytoplasmicvesicle;Directproteinsequencing;Endoplasmicreticulum;Endosome;ER-Golgitransport;Golgiapparatus;GTP-binding;Lipoprotein;Membrane;Methylation;Nucleotide-binding;Phosphoprotein;Prenylation;Proteintransport;Proteomicsidentification;Proto-oncogene;Referenceprot…	9	9	5	15.025	111610000	89823000
D3YYQ0;P51410;D3Z629;G3UW34	60S ribosomal protein L9	Rpl9	+				+	+		26.646	26.5188	26.4298	26.6724	26.7133	26.5795	26.7929	26.2984	26.5547	+		0.0700467	0.938561	0.0210312	26.646	26.5188	26.4298	26.6724	26.3232	26.4755	26.1769	26.2405	26.4675	+		1.53683	0.122893	-0.230001	biosynthetic process;cellular biosynthetic process;cellular macromolecule biosynthetic process;cellular macromolecule metabolic process;cellular metabolic process;cellular process;cellular protein metabolic process;macromolecule biosynthetic process;macromolecule metabolic process;metabolic process;primary metabolic process;protein metabolic process;translation	binding;nucleic acid binding;RNA binding;rRNA binding;structural constituent of ribosome;structural molecule activity	adherens junction;anchoring junction;cell junction;cell part;cell-substrate adherens junction;cell-substrate junction;cytoplasm;cytosolic large ribosomal subunit;focal adhesion;intracellular membrane-bounded organelle;intracellular non-membrane-bounded organelle;intracellular organelle;intracellular organelle part;intracellular part;large ribosomal subunit;macromolecular complex;membrane;membrane…	Ribosome	Ribosomal_L6	Acetylation;Completeproteome;Polymorphism;Proteomicsidentification;Referenceproteome;Ribonucleoprotein;Ribosomalprotein;Tumorantigen	4	4	4	21.933	239270000	155040000
D3YYU8	Obscurin-like protein 1	Obsl1	+				+	+		24.572	24.6351	24.6269	24.686	24.7861	25.1686	24.9298	24.7427	24.6153	+		1.06956	0.317196	0.218523	24.572	24.6351	24.6269	24.686	24.5475	24.7956	24.8883	24.8932	25.0425	+		1.15957	0.191187	0.203401	biological regulation;cellular component organization;cellular component organization at cellular level;cellular component organization or biogenesis;cellular component organization or biogenesis at cellular level;cellular localization;cellular macromolecule localization;cellular process;cellular protein localization;cytoskeleton organization;Golgi organization;localization;macromolecule localiza…		cell part;centrosome;cytoplasm;cytoplasmic part;cytoskeletal part;Golgi apparatus;intracellular membrane-bounded organelle;intracellular non-membrane-bounded organelle;intracellular organelle;intracellular organelle part;intracellular part;membrane-bounded organelle;microtubule organizing center;non-membrane-bounded organelle;organelle;organelle part;perinuclear region of cytoplasm		I-set	Alternativesplicing;Completeproteome;Cytoplasm;Disulfidebond;Golgiapparatus;Immunoglobulindomain;Phosphoprotein;Referenceproteome;Repeat	11	11	7	197.93	107910000	43199000
D3YZ61;Q9ES30	Complement C1q tumor necrosis factor-related protein 3	C1qtnf3	+	+	+	+			+	29.8192	29.7576	30.2979	30.2342	29.7973	30.0627	29.9723	29.7839	29.5052	+		0.595275	0.481443	-0.202988	29.8192	29.7576	30.2979	30.2342	30.8942	30.0352	30.5801	30.842	30.4836	+	+	1.41029	0.0383006	0.539774	biological regulation;carbohydrate homeostasis;cellular chemical homeostasis;cellular component assembly;cellular component organization;cellular component organization or biogenesis;cellular homeostasis;cellular process;cellular triglyceride homeostasis;chemical homeostasis;glucose homeostasis;homeostatic process;lipid homeostasis;macromolecular complex assembly;macromolecular complex subunit or…	binding;identical protein binding;protein binding	cell part;collagen;extracellular matrix part;extracellular membrane-bounded organelle;extracellular organelle;extracellular region;extracellular region part;extracellular space;extracellular vesicular exosome;membrane;membrane-bounded organelle;membrane-bounded vesicle;organelle;vesicle		C1q;Collagen	Collagen;Completeproteome;Proteomicsidentification;Referenceproteome;Secreted;Signal	10	10	10	34.984	1498200000	1857400000
D3Z442;D3YZD8;Q8R0P4;D3YWY5;D3Z1Q3;Q8R0P4-2	Mth938 domain-containing protein	Aamdc								23.6319	23.7021	24.0923	23.5863	23.7689	23.7602	24.1981	23.5908	23.9372	+		0.262666	0.736508	0.0978969	23.6319	23.7021	24.0923	23.5863	23.3314	24.8622	23.9888	23.8791	23.8641	+		0.335363	0.469245	0.231982	biological regulation;negative regulation of apoptosis;negative regulation of biological process;negative regulation of cell death;negative regulation of cellular process;negative regulation of programmed cell death;positive regulation of biological process;positive regulation of biosynthetic process;positive regulation of cell differentiation;positive regulation of cellular biosynthetic process;…		cell part;cytoplasm;intracellular part		DUF498	Alternativesplicing;Completeproteome;Cytoplasm;Proteomicsidentification;Referenceproteome	4	4	4	15.242	26724000	17621000
D3Z0M9		Ddx23								23.6271	23.1663	23.2086	22.832	23.5058	24.2001	22.8355	23.4992	22.9258	+		0.241491	0.692015	0.18476	23.6271	23.1663	23.2086	22.832	24.0393	23.3539	22.4133	23.1041	22.9711	+		0.0334709	0.93803	-0.0321328	cellular macromolecule metabolic process;cellular metabolic process;cellular nitrogen compound metabolic process;cellular process;macromolecule metabolic process;metabolic process;nitrogen compound metabolic process;nucleic acid metabolic process;nucleobase-containing compound metabolic process;primary metabolic process;RNA metabolic process;RNA processing;RNA secondary structure unwinding;RNA sp…	adenyl nucleotide binding;adenyl ribonucleotide binding;ATP binding;ATPase activity;ATPase activity. coupled;ATP-dependent helicase activity;ATP-dependent RNA helicase activity;binding;catalytic activity;helicase activity;hydrolase activity;hydrolase activity. acting on acid anhydrides;hydrolase activity. acting on acid anhydrides. in phosphorus-containing anhydrides;nucleoside-triphosphatase act…	catalytic step 2 spliceosome;cell part;cytoplasm;cytoplasmic part;extracellular membrane-bounded organelle;extracellular organelle;extracellular region part;extracellular vesicular exosome;intracellular membrane-bounded organelle;intracellular non-membrane-bounded organelle;intracellular organelle;intracellular organelle part;intracellular part;macromolecular complex;membrane;membrane-bounded org…	Spliceosome	DEAD;Helicase_C	ATP-binding;Completeproteome;Helicase;Hydrolase;Nucleotide-binding;Proteomicsidentification;Referenceproteome	3	3	3	95.493	22470000	16740000
D3Z0Q0;Q66K08	Cartilage intermediate layer protein 1;Cartilage intermediate layer protein 1 C1;Cartilage intermediate layer protein 1 C2	Cilp	+	+	+	+			+	27.6398	27.4755	27.8374	27.5756	26.5508	26.4821	26.4529	26.2364	26.3154	+	+	5.45417	0	-1.22454	27.6398	27.4755	27.8374	27.5756	26.6755	26.4274	26.7375	27.1154	27.0102	+	+	3.00935	0.00121348	-0.838889	biological regulation;negative regulation of biological process;negative regulation of cell communication;negative regulation of cellular process;negative regulation of insulin-like growth factor receptor signaling pathway;negative regulation of response to stimulus;negative regulation of signal transduction;negative regulation of signaling;regulation of biological process;regulation of cell comm…		extracellular matrix;extracellular membrane-bounded organelle;extracellular organelle;extracellular region part;extracellular space;extracellular vesicular exosome;membrane-bounded organelle;membrane-bounded vesicle;organelle;proteinaceous extracellular matrix;vesicle		Mucin2_WxxW;TSP_1	Cleavageonpairofbasicresidues;Completeproteome;Disulfidebond;Extracellularmatrix;Glycoprotein;Immunoglobulindomain;Referenceproteome;Secreted;Signal	31	31	31	132.3	415560000	351320000
D3Z0Q6;Q9Z1E4	Glycogen [starch] synthase. muscle	Gys1								24.0937	24.9098	24.4847	23.6368	23.6364	24.377	23.9958	23.9002	23.9253	+		0.538003	0.445595	-0.314281	24.0937	24.9098	24.4847	23.6368	22.8286	23.4442	23.8283	23.0303	23.1369	+	+	1.88898	0.0051462	-1.02758	anatomical structure development;biosynthetic process;carbohydrate biosynthetic process;carbohydrate metabolic process;cellular biosynthetic process;cellular carbohydrate biosynthetic process;cellular carbohydrate metabolic process;cellular glucan metabolic process;cellular macromolecule biosynthetic process;cellular macromolecule metabolic process;cellular metabolic process;cellular polysacchari…	binding;carbohydrate binding;catalytic activity;enzyme binding;glucose binding;glucosyltransferase activity;glycogen (starch) synthase activity;kinase binding;monosaccharide binding;protein binding;protein kinase binding;sugar binding;transferase activity;transferase activity. transferring glycosyl groups;transferase activity. transferring hexosyl groups;UDP-glucosyltransferase activity;UDP-glyco…	cell part;cytoplasm;inclusion body;intracellular part;membrane	Insulin signaling pathway;Starch and sucrose metabolism	Glycogen_syn	Allostericenzyme;Completeproteome;Glycogenbiosynthesis;Glycosyltransferase;Phosphoprotein;Proteomicsidentification;Referenceproteome;Transferase	6	6	6	76.623	24706000	64806000
D3Z1Q0;E9Q390;Q69ZN7-3;Q69ZN7-2;Q69ZN7-4;Q69ZN7	Myoferlin	Myof								24.3784	24.397	24.255	25.1963	22.9383	24.1735	22.7975	23.3723	22.7769	+	+	2.17579	0.0100909	-1.34496	24.3784	24.397	24.255	25.1963	23.7916	21.4424	23.9023	23.8162	24.2824	+		0.95713	0.0545263	-1.10966	anatomical structure formation involved in morphogenesis;biological regulation;cellular component organization;cellular component organization or biogenesis;cellular membrane organization;cellular process;cellular response to heat;cellular response to stimulus;cellular response to stress;developmental process;membrane organization;myoblast fusion;plasma membrane organization;plasma membrane repai…	binding;lipid binding;phospholipid binding	caveola;cell part;cytoplasmic part;cytoplasmic vesicle;cytoplasmic vesicle membrane;cytoplasmic vesicle part;extracellular membrane-bounded organelle;extracellular organelle;extracellular region part;extracellular vesicular exosome;integral to membrane;intracellular membrane-bounded organelle;intracellular organelle;intracellular organelle part;intracellular part;intrinsic to membrane;membrane;me…		C2;FerA;FerB;FerI	Acetylation;Alternativesplicing;Cellmembrane;Completeproteome;Cytoplasmicvesicle;Membrane;Nucleus;Phosphoprotein;Proteomicsidentification;Referenceproteome;Repeat;Signal-anchor;Transmembrane;Transmembranehelix	5	5	5	207.6	64214000	36112000
D3Z2T7;O55142;E9PXU5;F8VQL4	60S ribosomal protein L35a	Rpl35a	+				+	+		27.2925	27.5584	27.909	27.4078	27.2918	27.9488	27.4003	27.2197	27.8734	+		0.0078367	0.992931	0.00484571	27.2925	27.5584	27.909	27.4078	26.5851	26.7944	27.2946	26.8272	27.0709	+	+	1.97068	0.0103784	-0.627495	biosynthetic process;cellular biosynthetic process;cellular component biogenesis;cellular component biogenesis at cellular level;cellular component organization or biogenesis;cellular component organization or biogenesis at cellular level;cellular macromolecule biosynthetic process;cellular macromolecule metabolic process;cellular metabolic process;cellular nitrogen compound metabolic process;cel…	structural constituent of ribosome;structural molecule activity	cell part;cytoplasmic part;cytosolic large ribosomal subunit;extracellular membrane-bounded organelle;extracellular organelle;extracellular region part;extracellular vesicular exosome;intracellular membrane-bounded organelle;intracellular organelle;intracellular organelle part;intracellular part;large ribosomal subunit;macromolecular complex;membrane;membrane-bounded organelle;membrane-bounded ve…	Ribosome	Ribosomal_L35Ae	Acetylation;Completeproteome;Referenceproteome;Ribonucleoprotein;Ribosomalprotein	14	14	14	12.55	466760000	318460000
D3Z3A0;Q9DCL8	Protein phosphatase inhibitor 2	Ppp1r2	+				+			NaN	NaN	NaN	NaN	NaN	NaN	NaN	NaN	NaN			NaN	NaN	NaN	23.6871	22.5633	22.1571	23.4819	23.5594	23.7328	24.0913	24.1898	23.8848	+	+	1.48452	0.0154903	0.9193	biological regulation;carbohydrate metabolic process;cellular carbohydrate metabolic process;cellular glucan metabolic process;cellular macromolecule metabolic process;cellular metabolic process;cellular polysaccharide metabolic process;cellular process;energy derivation by oxidation of organic compounds;energy reserve metabolic process;generation of precursor metabolites and energy;glucan metabo…	enzyme inhibitor activity;enzyme regulator activity;phosphatase inhibitor activity;phosphatase regulator activity;protein phosphatase inhibitor activity;protein phosphatase regulator activity			IPP-2	3D-structure;Acetylation;Carbohydratemetabolism;Completeproteome;Glycogenmetabolism;Phosphoprotein;Proteinphosphataseinhibitor;Proteomicsidentification;Referenceproteome	4	4	4	21.919	10610000	5871500
D3Z3F7;O70475	UDP-glucose 6-dehydrogenase	Ugdh	+				+	+		24.9161	25.0463	24.1558	24.4671	23.7911	24.3564	24.3973	24.1793	23.0401	+		1.10076	0.129005	-0.693448	24.9161	25.0463	24.1558	24.4671	23.7423	24.1586	23.8832	23.376	24.0968	+	+	1.88596	0.00830928	-0.794928	alcohol metabolic process;anatomical structure morphogenesis;biosynthetic process;carbohydrate biosynthetic process;carbohydrate metabolic process;carboxylic acid biosynthetic process;carboxylic acid metabolic process;cellular biosynthetic process;cellular carbohydrate metabolic process;cellular ketone metabolic process;cellular metabolic process;cellular process;developmental process;embryonic m…	binding;catalytic activity;coenzyme binding;cofactor binding;NAD binding;nucleotide binding;oxidoreductase activity;oxidoreductase activity. acting on CH-OH group of donors;oxidoreductase activity. acting on the CH-OH group of donors. NAD or NADP as acceptor;UDP-glucose 6-dehydrogenase activity	cell part;extracellular membrane-bounded organelle;extracellular organelle;extracellular region part;extracellular vesicular exosome;intracellular organelle part;intracellular part;membrane-bounded organelle;membrane-bounded vesicle;nuclear part;nucleoplasm;organelle;organelle part;vesicle	Amino sugar and nucleotide sugar metabolism;Ascorbate and aldarate metabolism;Pentose and glucuronate interconversions;Starch and sucrose metabolism	UDPG_MGDP_dh;UDPG_MGDP_dh_C;UDPG_MGDP_dh_N	Acetylation;Allostericenzyme;Completeproteome;NAD;Oxidoreductase;Phosphoprotein;Proteomicsidentification;Referenceproteome	9	9	9	47.41	70829000	41288000
E9PYL9;D3Z3K1;Q9CXW4;A2BH06;E9PZB3;D3YW69	60S ribosomal protein L11	Gm10036;Rpl11;Gm5093	+				+	+		27.4568	27.5447	27.8784	27.939	27.9936	27.8678	27.7357	27.6153	27.766	+		0.301736	0.72505	0.0909635	27.4568	27.5447	27.8784	27.939	27.6889	27.7791	27.5545	27.6792	27.7794	+		0.0254366	0.968251	-0.00851851	biosynthetic process;cellular biosynthetic process;cellular component biogenesis;cellular component biogenesis at cellular level;cellular component organization or biogenesis;cellular component organization or biogenesis at cellular level;cellular localization;cellular macromolecule biosynthetic process;cellular macromolecule localization;cellular macromolecule metabolic process;cellular metaboli…	binding;nucleic acid binding;RNA binding;rRNA binding;structural constituent of ribosome;structural molecule activity	cell part;cytoplasm;cytoplasmic part;cytosolic large ribosomal subunit;extracellular membrane-bounded organelle;extracellular organelle;extracellular region part;extracellular vesicular exosome;intracellular non-membrane-bounded organelle;intracellular organelle;intracellular organelle part;intracellular part;large ribosomal subunit;macromolecular complex;membrane;membrane-bounded organelle;membr…	Ribosome	Ribosomal_L5;Ribosomal_L5_C	Acetylation;Completeproteome;Nucleus;Phosphoprotein;Proteomicsidentification;Referenceproteome;Ribonucleoprotein;Ribosomalprotein;RNA-binding;rRNA-binding	8	8	8	20.266	171840000	468860000
D3Z3R0;F6TJZ4;P12970;D3YU93;D3YXT4;F6U2H0;D3YVE6;F6YI27;F6ZVW4;F6VBB8;F6TIC7	60S ribosomal protein L7a	Rpl7a;Gm4978	+				+	+		29.6947	29.4516	29.8668	29.2184	29.2947	30.3603	29.7091	29.6961	30.1551	+		0.544501	0.452554	0.285184	29.6947	29.4516	29.8668	29.2184	29.3822	29.5576	29.5045	29.2893	29.7066	+		0.185022	0.736043	-0.0698215	cellular component biogenesis;cellular component biogenesis at cellular level;cellular component organization or biogenesis;cellular component organization or biogenesis at cellular level;cellular process;ribonucleoprotein complex biogenesis;ribosome biogenesis		adherens junction;anchoring junction;cell junction;cell part;cell-substrate adherens junction;cell-substrate junction;cytoplasm;cytoplasmic part;cytosolic large ribosomal subunit;extracellular membrane-bounded organelle;extracellular organelle;extracellular region part;extracellular vesicular exosome;focal adhesion;intracellular membrane-bounded organelle;intracellular non-membrane-bounded organe…	Ribosome	Ribosomal_L7Ae	Acetylation;Completeproteome;Referenceproteome;Ribonucleoprotein;Ribosomalprotein	18	18	18	29.964	1950200000	1357800000
D3Z3R1;Q6ZWZ4;D3YW41;D3Z7M8;P47964	60S ribosomal protein L36	Rpl36	+				+	+		27.076	25.9463	26.676	26.5547	26.4878	27.2427	27.0826	26.3729	27.074	+		0.460267	0.493592	0.288746	27.076	25.9463	26.676	26.5547	26.5407	26.7962	26.0788	26.5314	26.0678	+		0.252303	0.587557	-0.160267	biosynthetic process;cellular biosynthetic process;cellular macromolecule biosynthetic process;cellular macromolecule metabolic process;cellular metabolic process;cellular process;cellular protein metabolic process;macromolecule biosynthetic process;macromolecule metabolic process;metabolic process;primary metabolic process;protein metabolic process;translation	structural constituent of ribosome;structural molecule activity	cell part;cytoplasmic part;cytosolic large ribosomal subunit;intracellular non-membrane-bounded organelle;intracellular organelle;intracellular organelle part;intracellular part;large ribosomal subunit;macromolecular complex;membrane;non-membrane-bounded organelle;nuclear part;nucleolus;organelle;organelle part;ribonucleoprotein complex;ribosome	Ribosome	Ribosomal_L36e	Acetylation;Completeproteome;Proteomicsidentification;Referenceproteome;Ribonucleoprotein;Ribosomalprotein	8	8	8	12.129	241800000	208340000
D3Z4D3;Q91V88;Q91V88-2;Q91V88-3;Q91V88-4;D3YTX1	Nephronectin	Npnt	+	+	+	+			+	25.4793	24.9173	25.6294	25.7208	26.0507	25.932	25.4461	25.8769	25.4658	+		0.748218	0.337568	0.317622	25.4793	24.9173	25.6294	25.7208	26.1112	25.7596	25.4246	26.5116	26.2434	+		1.1606	0.05595	0.573383	anatomical structure development;anatomical structure morphogenesis;biological adhesion;biological regulation;branching involved in ureteric bud morphogenesis;branching morphogenesis of a tube;cell adhesion;cell adhesion mediated by integrin;cell-cell adhesion;cell-cell adhesion mediated by integrin;cell-matrix adhesion;cell-substrate adhesion;cellular component organization;cellular component or…	binding;calcium ion binding;cation binding;integrin binding;ion binding;metal ion binding;protein binding;protein complex binding;receptor binding	basement membrane;cell part;contractile fiber;contractile fiber part;cytoplasmic part;extracellular matrix;extracellular matrix part;extracellular membrane-bounded organelle;extracellular organelle;extracellular region;extracellular region part;extracellular vesicular exosome;intracellular non-membrane-bounded organelle;intracellular organelle;intracellular part;membrane;membrane-bounded organell…		cEGF;EGF_CA;MAM	Alternativesplicing;Calcium;Celladhesion;Completeproteome;Developmentalprotein;Differentiation;Disulfidebond;EGF-likedomain;Extracellularmatrix;Proteomicsidentification;Referenceproteome;Repeat;Secreted;Signal	10	10	10	58.178	110580000	33290000
D3Z4N2;F8WIP8;P10923;D3Z513	Osteopontin	Spp1	+	+	+	+	+	+	+	29.2022	28.8829	29.2611	29.1689	28.237	28.1383	28.9282	28.3581	28.6831	+	+	2.06928	0.0296	-0.659837	29.2022	28.8829	29.2611	29.1689	29.6774	29.5314	30.0328	28.7295	29.5925	+		0.758835	0.171266	0.383914	anatomical structure development;biological adhesion;biological regulation;biomineral tissue development;cell adhesion;cell chemotaxis;cell differentiation;cell migration;cell motility;cellular component movement;cellular developmental process;cellular process;cellular response to chemical stimulus;cellular response to fluid shear stress;cellular response to stimulus;cellular response to stress;c…	binding;cytokine activity;extracellular matrix binding;protein binding;receptor binding	apical part of cell;cell part;cell projection;cytoplasm;cytoplasmic part;extracellular membrane-bounded organelle;extracellular organelle;extracellular region;extracellular region part;extracellular space;extracellular vesicular exosome;intracellular part;membrane-bounded organelle;membrane-bounded vesicle;organelle;perinuclear region of cytoplasm;vesicle	ECM-receptor interaction;Focal adhesion;Toll-like receptor signaling pathway	Osteopontin	Biomineralization;Celladhesion;Completeproteome;Cytokine;Directproteinsequencing;Glycoprotein;Phosphoprotein;Proteomicsidentification;Referenceproteome;Secreted;Sialicacid;Signal	2	2	2	17.904	1058100000	678750000
D3Z4S6;Q922P8	Transmembrane protein 132A	Tmem132a	+	+						23.7084	24.2689	23.9548	23.7123	22.1163	24.0755	22.6789	23.517	22.9641	+		1.13109	0.103934	-0.840764	23.7084	24.2689	23.9548	23.7123	23.9495	24.3441	24.3038	24.6797	23.9642	+		0.906546	0.147333	0.337148			cell part;cytoplasmic part;endoplasmic reticulum membrane;endoplasmic reticulum part;extracellular membrane-bounded organelle;extracellular organelle;extracellular region part;extracellular vesicular exosome;Golgi apparatus part;Golgi membrane;integral to membrane;intracellular organelle part;intracellular part;intrinsic to membrane;membrane;membrane part;membrane-bounded organelle;membrane-bound…			Completeproteome;Endoplasmicreticulum;Glycoprotein;Golgiapparatus;Membrane;Proteomicsidentification;Referenceproteome;Signal;Transmembrane;Transmembranehelix	8	8	8	74.772	8961800	18378000
D3Z512;P56542;D3Z5U3	Deoxyribonuclease-2-alpha	Dnase2a;Dnase2	+	+					+	NaN	NaN	NaN	NaN	NaN	NaN	NaN	NaN	NaN			NaN	NaN	NaN	23.9512	23.1017	23.5941	22.8066	24.1849	25.077	23.9747	24.5097	23.9894	+	+	1.72451	0.00824242	0.983722	catabolic process;cell differentiation;cellular catabolic process;cellular developmental process;cellular macromolecule catabolic process;cellular macromolecule metabolic process;cellular metabolic process;cellular nitrogen compound metabolic process;cellular process;developmental process;DNA catabolic process;DNA catabolic process. endonucleolytic;DNA fragmentation involved in apoptotic nuclear …	catalytic activity;deoxyribonuclease activity;deoxyribonuclease II activity;endodeoxyribonuclease activity;endodeoxyribonuclease activity. producing 3'-phosphomonoesters;endonuclease activity;endonuclease activity. active with either ribo- or deoxyribonucleic acids and producing 3'-phosphomonoesters;hydrolase activity;hydrolase activity. acting on ester bonds;nuclease activity	cell part;cytoplasmic part;extracellular membrane-bounded organelle;extracellular organelle;extracellular region part;extracellular vesicular exosome;intracellular;intracellular membrane-bounded organelle;intracellular organelle;intracellular part;lysosome;lytic vacuole;membrane-bounded organelle;membrane-bounded vesicle;organelle;vacuole;vesicle	Lysosome	DNase_II	Apoptosis;Completeproteome;Developmentalprotein;Disulfidebond;Endonuclease;Glycoprotein;Hydrolase;Lysosome;Nuclease;Proteomicsidentification;Referenceproteome;Signal	7	7	7	36.51	16573000	9756100
D3Z598;E9QPS5;Q8K4G1-2;Q8K4G1-3;Q8K4G1;E9Q003;E9Q6B8	Latent-transforming growth factor beta-binding protein 4	Ltbp4	+	+	+	+	+	+	+	24.8524	24.9795	24.7804	24.8848	24.436	23.8924	24.0863	22.7606	22.1592	+	+	1.62167	0.028439	-1.40737	24.8524	24.9795	24.7804	24.8848	24.9478	24.1797	24.8606	24.4306	24.7197	+		0.746005	0.242823	-0.24657	biological regulation;cell surface receptor linked signaling pathway;cellular process;cellular response to stimulus;enzyme linked receptor protein signaling pathway;establishment of localization;establishment of localization in cell;hormone secretion;hormone transport;regulation of biological process;regulation of biological quality;regulation of cellular process;regulation of hormone levels;regu…	binding;calcium ion binding;cation binding;cytokine binding;growth factor binding;ion binding;metal ion binding;protein binding;transforming growth factor beta binding	extracellular matrix;extracellular membrane-bounded organelle;extracellular organelle;extracellular region part;extracellular space;extracellular vesicular exosome;membrane-bounded organelle;membrane-bounded vesicle;organelle;proteinaceous extracellular matrix;vesicle		cEGF;EGF_CA;TB	Alternativesplicing;Completeproteome;Disulfidebond;EGF-likedomain;Extracellularmatrix;Glycoprotein;Growthfactorbinding;Proteomicsidentification;Referenceproteome;Repeat;Secreted;Signal	9	9	9	166.77	79815000	27087000
D3Z5C5;E9PX36;Q68SA9-2;Q68SA9;F6UD05;D6RI90	A disintegrin and metalloproteinase with thrombospondin motifs 7	Adamts7	+	+	+	+			+	24.7038	25.4221	25.0976	25.1864	25.1811	24.4589	24.4122	25.5563	24.7845	+		0.346285	0.593952	-0.223905	24.7038	25.4221	25.0976	25.1864	24.8204	24.8597	25.2069	25.381	25.2731	+		0.010593	0.982357	0.0057457	biological regulation;cellular process;cellular response to BMP stimulus;cellular response to chemical stimulus;cellular response to cytokine stimulus;cellular response to endogenous stimulus;cellular response to growth factor stimulus;cellular response to interleukin-1;cellular response to organic substance;cellular response to stimulus;cellular response to tumor necrosis factor;macromolecule me…	binding;catalytic activity;cation binding;endopeptidase activity;hydrolase activity;ion binding;metal ion binding;metalloendopeptidase activity;metallopeptidase activity;peptidase activity;peptidase activity. acting on L-amino acid peptides;transition metal ion binding;zinc ion binding	cell part;cell surface;extracellular matrix;extracellular region part;proteinaceous extracellular matrix		ADAM_spacer1;Pep_M12B_propep;Reprolysin;TSP_1	Alternativesplicing;Cleavageonpairofbasicresidues;Completeproteome;Directproteinsequencing;Disulfidebond;Extracellularmatrix;Glycoprotein;Hydrolase;Metal-binding;Metalloprotease;Protease;Proteoglycan;Referenceproteome;Repeat;Secreted;Signal;Zinc;Zymogen	9	9	9	171.57	72608000	74088000
D3Z5N4;Q9R062	Glycogenin-1	Gyg1								NaN	NaN	NaN	NaN	NaN	NaN	NaN	NaN	NaN			NaN	NaN	NaN	21.99	22.9383	24.5154	24.5561	24.9393	24.8062	24.3316	24.7227	25.1031	+	+	1.22237	0.0224238	1.28063	biosynthetic process;carbohydrate biosynthetic process;carbohydrate metabolic process;cellular biosynthetic process;cellular carbohydrate biosynthetic process;cellular carbohydrate metabolic process;cellular glucan metabolic process;cellular macromolecule biosynthetic process;cellular macromolecule metabolic process;cellular metabolic process;cellular polysaccharide biosynthetic process;cellular …	binding;carbohydrate binding;catalytic activity;cation binding;glucose binding;glucosyltransferase activity;glycogenin glucosyltransferase activity;ion binding;metal ion binding;monosaccharide binding;sugar binding;transferase activity;transferase activity. transferring glycosyl groups;transferase activity. transferring hexosyl groups;UDP-glucosyltransferase activity;UDP-glycosyltransferase activ…	cell part;extracellular membrane-bounded organelle;extracellular organelle;extracellular region part;extracellular vesicular exosome;membrane;membrane-bounded organelle;membrane-bounded vesicle;organelle;vesicle		Glyco_transf_8	Acetylation;Completeproteome;Glycogenbiosynthesis;Glycoprotein;Manganese;Metal-binding;Phosphoprotein;Referenceproteome;Transferase	5	5	5	39.307	27919000	18954000
Q5UE59;E9QM07;E9QKS0;E9Q7C9;D3Z5T6;Q8CD76;Q7TNF4;O88447	Kinesin light chain 1	Klc1								26.2575	26.3403	26.4008	25.9411	26.3424	26.1385	26.1889	26.3912	26.1777	+		0.0421379	0.96205	0.0127843	26.2575	26.3403	26.4008	25.9411	25.8814	26.1621	25.5591	25.737	25.7213	+	+	1.63848	0.038951	-0.422764	axon cargo transport;cellular component disassembly;cellular component disassembly at cellular level;cellular component movement;cellular component organization;cellular component organization at cellular level;cellular component organization or biogenesis;cellular component organization or biogenesis at cellular level;cellular macromolecular complex disassembly;cellular macromolecular complex su…	binding;catalytic activity;cytoskeletal protein binding;hydrolase activity;hydrolase activity. acting on acid anhydrides;hydrolase activity. acting on acid anhydrides. in phosphorus-containing anhydrides;kinesin binding;microtubule motor activity;motor activity;nucleoside-triphosphatase activity;protein binding;pyrophosphatase activity	axon;cell body;cell part;cell projection;cell projection part;ciliary rootlet;cilium part;cytoplasm;cytoplasmic membrane-bounded vesicle;cytoplasmic part;cytoplasmic vesicle;cytoskeletal part;cytosol;growth cone;intracellular membrane-bounded organelle;intracellular organelle;intracellular organelle part;intracellular part;kinesin complex;macromolecular complex;membrane;membrane-bounded organelle…		Rab5-bind;TPR_1;TPR_2	3D-structure;Acetylation;Cellprojection;Coiledcoil;Completeproteome;Cytoplasm;Cytoplasmicvesicle;Cytoskeleton;Microtubule;Motorprotein;Phosphoprotein;Proteomicsidentification;Referenceproteome;Repeat;TPRrepeat	16	16	16	61.629	117680000	121740000
D3Z6C3;P97351;D3Z7W7	40S ribosomal protein S3a	Rps3a	+				+			29.8042	29.5896	30.0414	29.8291	29.8426	30.1758	30.0168	29.8089	29.9263	+		0.599262	0.551829	0.138005	29.8042	29.5896	30.0414	29.8291	29.5438	29.6743	29.8218	29.7353	29.5848	+		0.722508	0.368386	-0.144069	biological regulation;biosynthetic process;cell differentiation;cellular biosynthetic process;cellular developmental process;cellular macromolecule biosynthetic process;cellular macromolecule metabolic process;cellular metabolic process;cellular process;cellular protein metabolic process;cytoplasmic translation;developmental process;macromolecule biosynthetic process;macromolecule metabolic proce…	structural constituent of ribosome;structural molecule activity	adherens junction;anchoring junction;cell junction;cell part;cell-substrate adherens junction;cell-substrate junction;cytoplasmic part;cytosol;cytosolic small ribosomal subunit;extracellular membrane-bounded organelle;extracellular organelle;extracellular region part;extracellular vesicular exosome;focal adhesion;intracellular membrane-bounded organelle;intracellular non-membrane-bounded organell…	Ribosome	Ribosomal_S3Ae	Acetylation;Completeproteome;Cytoplasm;Differentiation;Nucleus;Phosphoprotein;Referenceproteome;Ribonucleoprotein;Ribosomalprotein	25	25	25	29.824	2368900000	1652100000
D3Z6J9;P14115;E9QP28;D3YZN6	60S ribosomal protein L27a	Rpl27a	+				+	+		27.6282	27.2069	26.7313	27.2782	27.6399	26.8008	26.3169	26.6324	27.7119	+		0.21607	0.710553	-0.190756	27.6282	27.2069	26.7313	27.2782	26.2706	26.953	26.5121	27.0355	26.709	+		1.23691	0.0548878	-0.515104	biosynthetic process;cellular biosynthetic process;cellular macromolecule biosynthetic process;cellular macromolecule metabolic process;cellular metabolic process;cellular process;cellular protein metabolic process;macromolecule biosynthetic process;macromolecule metabolic process;metabolic process;primary metabolic process;protein metabolic process;translation	structural constituent of ribosome;structural molecule activity	cell part;cytosolic large ribosomal subunit;intracellular organelle part;intracellular part;large ribosomal subunit;macromolecular complex;membrane;organelle part;ribonucleoprotein complex	Ribosome	Ribosomal_L18e	Acetylation;Completeproteome;Hydroxylation;Phosphoprotein;Referenceproteome;Ribonucleoprotein;Ribosomalprotein	6	6	6	16.681	427950000	215820000
D3Z7C6;E9PXA6;Q9R0Q7	Prostaglandin E synthase 3	Ptges3	+				+	+		25.5414	25.7682	25.0192	24.9877	24.3299	24.6104	24.8293	24.847	24.7028	+	+	1.88965	0.0358077	-0.665261	25.5414	25.7682	25.0192	24.9877	24.7141	25.292	24.6691	24.3781	24.7755	+	+	1.29523	0.0450572	-0.563374	anatomical structure development;biological regulation;biosynthetic process;carbohydrate biosynthetic process;carbohydrate metabolic process;carboxylic acid biosynthetic process;carboxylic acid metabolic process;cell proliferation;cellular biosynthetic process;cellular carbohydrate biosynthetic process;cellular carbohydrate metabolic process;cellular glucan metabolic process;cellular ketone metab…	binding;catalytic activity;DNA polymerase activity;intramolecular oxidoreductase activity;isomerase activity;nucleotidyltransferase activity;prostaglandin-E synthase activity;protein binding;RNA-directed DNA polymerase activity;telomerase activity;transferase activity;transferase activity. transferring phosphorus-containing groups;unfolded protein binding	cell part;cytoplasm;extracellular membrane-bounded organelle;extracellular organelle;extracellular region part;extracellular vesicular exosome;intracellular membrane-bounded organelle;intracellular organelle;intracellular organelle part;intracellular part;macromolecular complex;membrane-bounded organelle;membrane-bounded vesicle;nuclear part;nucleoplasm;nucleus;organelle;organelle part;ribonucleo…		CS	Acetylation;Completeproteome;Cytoplasm;Directproteinsequencing;Fattyacidbiosynthesis;Fattyacidmetabolism;Isomerase;Lipidbiosynthesis;Lipidmetabolism;Phosphoprotein;Prostaglandinbiosynthesis;Prostaglandinmetabolism;Proteomicsidentification;Referenceproteome	4	4	4	14.982	47094000	99390000
D3Z7M9;O35381;F6UFG6;D3YYE1;Q64G17	Acidic leucine-rich nuclear phosphoprotein 32 family member A;Putative acidic leucine-rich nuclear phosphoprotein 32 family member C	Anp32a;Anp32c	+				+			26.2983	25.7676	25.6299	25.8859	25.4656	25.5685	25.1505	25.3191	25.4921	+		1.86152	0.0616308	-0.496276	26.2983	25.7676	25.6299	25.8859	24.747	25.117	25.4023	24.2814	24.7883	+	+	2.35881	0.00194958	-1.02823	biological regulation;biosynthetic process;cellular biosynthetic process;cellular macromolecule biosynthetic process;cellular macromolecule metabolic process;cellular metabolic process;cellular nitrogen compound metabolic process;cellular process;macromolecule biosynthetic process;macromolecule metabolic process;metabolic process;nitrogen compound metabolic process;nucleic acid metabolic process;…		cell part;cytoplasm;cytoplasmic part;endoplasmic reticulum;intracellular membrane-bounded organelle;intracellular organelle;intracellular organelle part;intracellular part;membrane-bounded organelle;nuclear matrix;nuclear part;nucleus;organelle;organelle part;perinuclear region of cytoplasm		LRR_8	3D-structure;Acetylation;Completeproteome;Cytoplasm;Endoplasmicreticulum;Leucine-richrepeat;Nucleus;Phosphoprotein;Proteomicsidentification;Referenceproteome;Repeat;Repressor;Transcription;Transcriptionregulation	5	5	4	26.86	196600000	96879000
D6RGQ0;E9Q8H9;E9Q8I0;Q6NZK3;P06909	Complement factor H	Cfh	+	+		+			+	24.0684	23.521	24.4673	24.4397	22.943	22.1007	23.0137	21.2482	22.062	+	+	2.52011	0.00486957	-1.85056	24.0684	23.521	24.4673	24.4397	23.9664	23.7823	24.2084	25.0049	24.2681	+		0.153624	0.716811	0.121922	activation of immune response;biological regulation;complement activation;complement activation. alternative pathway;defense response;humoral immune response;immune effector process;immune response;immune system process;innate immune response;macromolecule metabolic process;metabolic process;positive regulation of biological process;positive regulation of immune response;positive regulation of im…	binding;carbohydrate binding;complement binding;complement component C3b binding;glycoprotein binding;glycosaminoglycan binding;heparan sulfate proteoglycan binding;heparin binding;opsonin binding;pattern binding;polysaccharide binding;protein binding;proteoglycan binding	blood microparticle;extracellular membrane-bounded organelle;extracellular organelle;extracellular region part;extracellular vesicular exosome;membrane-bounded organelle;membrane-bounded vesicle;organelle;vesicle	Complement and coagulation cascades;Staphylococcus aureus infection	Sushi	3D-structure;Complementalternatepathway;Completeproteome;Disulfidebond;Glycoprotein;Immunity;Innateimmunity;Phosphoprotein;Proteomicsidentification;Referenceproteome;Repeat;Secreted;Signal;Sushi	4	4	4	125.05	22231000	12727000
E0CXB5;F6TFF2;Q8R143	Pituitary tumor-transforming gene 1 protein-interacting protein	Pttg1ip	+	+			+		+	23.6926	24.0562	24.3427	24.1015	23.8184	24.0448	23.7058	23.5272	23.9951	+		0.715334	0.4101	-0.23001	23.6926	24.0562	24.3427	24.1015	23.8494	23.6763	21.718	24.5842	23.9017	+		0.398861	0.343478	-0.502359	biological regulation;developmental process;establishment of localization;establishment of localization in cell;establishment of protein localization;intracellular protein transport;intracellular transport;multicellular organismal development;multicellular organismal process;negative regulation of biological process;negative regulation of cell communication;negative regulation of cellular process…	binding;p53 binding;protein binding;receptor activity	cell part;cytoplasm;extracellular membrane-bounded organelle;extracellular organelle;extracellular region part;extracellular vesicular exosome;integral to membrane;intracellular membrane-bounded organelle;intracellular organelle;intracellular part;intrinsic to membrane;membrane;membrane part;membrane-bounded organelle;membrane-bounded vesicle;nucleus;organelle;plasma membrane;vesicle			Cellmembrane;Coiledcoil;Completeproteome;Cytoplasm;Glycoprotein;Membrane;Nucleus;Phosphoprotein;Proteomicsidentification;Referenceproteome;Signal;Transmembrane;Transmembranehelix	2	2	2	12.599	25950000	30741000
E0CXM2;Q91YI0;E0CY49	Argininosuccinate lyase	Asl								23.7959	24.7969	24.5653	23.4104	23.7343	23.938	24.3768	24.1949	24.4746	+		0.00163396	0.996853	0.00158339	23.7959	24.7969	24.5653	23.079	24.3631	24.0445	23.7023	24.7573	24.2686	+		0.164676	0.684973	0.167872	amide biosynthetic process;amine biosynthetic process;amine metabolic process;ammonia assimilation cycle;arginine biosynthetic process;arginine biosynthetic process via ornithine;arginine metabolic process;behavior;biosynthetic process;carboxylic acid biosynthetic process;carboxylic acid metabolic process;cellular amide metabolic process;cellular amine metabolic process;cellular amino acid biosyn…	amidine-lyase activity;argininosuccinate lyase activity;carbon-nitrogen lyase activity;catalytic activity;lyase activity	extracellular membrane-bounded organelle;extracellular organelle;extracellular region part;extracellular vesicular exosome;membrane-bounded organelle;membrane-bounded vesicle;organelle;vesicle	Alanine. aspartate and glutamate metabolism;Arginine and proline metabolism	ASL_C2;Lyase_1	Acetylation;Amino-acidbiosynthesis;Argininebiosynthesis;Completeproteome;Lyase;Proteomicsidentification;Referenceproteome;Ureacycle	5	5	5	48.841	31185000	50815000
E0CZE0;Q8VBW6;Q3TS59	NEDD8-activating enzyme E1 regulatory subunit	Nae1								24.2439	24.3135	24.4559	24.5248	24.5737	24.6601	24.3544	24.631	24.4498	+		0.895319	0.468081	0.14927	24.2439	24.3135	24.4559	24.5248	24.0158	24.3164	23.8964	24.4536	24.362	+		0.635904	0.350377	-0.175682	apoptosis;biological regulation;cell cycle checkpoint;cell death;cellular macromolecule metabolic process;cellular metabolic process;cellular process;cellular protein metabolic process;death;DNA integrity checkpoint;DNA replication checkpoint;macromolecule metabolic process;macromolecule modification;metabolic process;mitotic cell cycle checkpoint;mitotic cell cycle DNA replication checkpoint;neg…	binding;catalytic activity;enzyme binding;NEDD8 activating enzyme activity;protein binding;protein dimerization activity;protein heterodimerization activity;small protein activating enzyme activity;ubiquitin protein ligase binding	cell part;cytoplasmic part;cytosol;intracellular membrane-bounded organelle;intracellular organelle;intracellular part;membrane;membrane-bounded organelle;nucleus;organelle;plasma membrane	Alzheimer's disease	ThiF	Acetylation;Apoptosis;Cellcycle;Cellmembrane;Completeproteome;Membrane;Proteomicsidentification;Referenceproteome;Ublconjugation;Ublconjugationpathway	4	4	4	57.619	39933000	37654000
E9PUD2;Q8K1M6-3;Q8K1M6-2;Q8K1M6;Q8K1M6-4	Dynamin-1-like protein	Dnm1l								24.7683	24.5471	25.1677	24.8083	24.6853	24.9901	24.3841	24.7758	24.4435	+		0.448994	0.569567	-0.167089	24.7683	24.5471	25.1677	24.8083	24.383	24.9498	24.7081	24.4922	24.7308	+		0.493738	0.412386	-0.170052	anatomical structure morphogenesis;apoptotic mitochondrial changes;biological regulation;cell death;cell part morphogenesis;cellular component assembly;cellular component assembly at cellular level;cellular component morphogenesis;cellular component organization;cellular component organization at cellular level;cellular component organization or biogenesis;cellular component organization or bioge…	binding;catalytic activity;enzyme binding;GTP binding;GTPase activity;guanyl nucleotide binding;guanyl ribonucleotide binding;hydrolase activity;hydrolase activity. acting on acid anhydrides;hydrolase activity. acting on acid anhydrides. in phosphorus-containing anhydrides;identical protein binding;lipid binding;nucleoside-triphosphatase activity;nucleotide binding;protein binding;protein dimeriz…	brush border;cell junction;cell part;cell projection;clathrin coated vesicle membrane;coated pit;coated vesicle membrane;cytoplasm;cytoplasmic part;cytoplasmic vesicle membrane;cytoplasmic vesicle part;cytoskeletal part;cytosol;Golgi apparatus;intracellular membrane-bounded organelle;intracellular organelle;intracellular organelle part;intracellular part;macromolecular complex;membrane;membrane p…	Bacterial invasion of epithelial cells;Endocrine and other factor-regulated calcium reabsorption;Endocytosis;Fc gamma R-mediated phagocytosis	Dynamin_M;GED	Acetylation;Alternativesplicing;Celljunction;Coatedpit;Completeproteome;Cytoplasm;Cytoplasmicvesicle;Directproteinsequencing;Endocytosis;Glycoprotein;Golgiapparatus;GTP-binding;Hydrolase;Isopeptidebond;Lipid-binding;Membrane;Mitochondrion;Mitochondrionoutermembrane;Necrosis;Nucleotide-binding;Peroxisome;Phosphoprotein;Proteomicsidentification;Referenceproteome;S-nitrosylation;Synapse;Ublconjugati…	8	8	8	79.532	69080000	35924000
E9PV44;Q9D879;O35143	ATPase inhibitor. mitochondrial	Atpif1	+				+			23.2822	24.803	25.5401	26.143	23.7236	25.5195	25.2506	25.4368	25.3597	+		0.0624343	0.903063	0.115985	23.2822	24.803	25.5401	26.143	26.732	27.4518	27.8261	27.612	28.0024	+	+	2.46373	0.000145455	2.58281	biological regulation;biosynthetic process;cell differentiation;cellular biosynthetic process;cellular chemical homeostasis;cellular component assembly;cellular component organization;cellular component organization or biogenesis;cellular developmental process;cellular homeostasis;cellular ion homeostasis;cellular metabolic process;cellular nitrogen compound biosynthetic process;cellular nitrogen…	angiostatin binding;ATPase binding;ATPase inhibitor activity;ATPase regulator activity;binding;calmodulin binding;enzyme binding;enzyme inhibitor activity;enzyme regulator activity;identical protein binding;nucleoside-triphosphatase regulator activity;protein binding;protein dimerization activity;protein homodimerization activity	cell part;cell surface;cytoplasmic part;intracellular membrane-bounded organelle;intracellular organelle;intracellular organelle part;intracellular part;macromolecular complex;membrane part;membrane-bounded organelle;mitochondrial membrane part;mitochondrial part;mitochondrial proton-transporting ATP synthase complex;mitochondrion;organelle;organelle part;protein complex;proton-transporting ATP s…		IATP	Coiledcoil;Completeproteome;Mitochondrion;Proteomicsidentification;Referenceproteome;Transitpeptide	7	7	7	8.7887	16850000	40720000
E9PVC6;E9Q9E1;E9PVC5;Q6NZJ6-2;Q6NZJ6;E9Q298;E9Q770	Eukaryotic translation initiation factor 4 gamma 1	Eif4g1	+				+	+		25.6522	25.5958	25.5645	25.4568	25.2683	25.1748	24.9997	25.5361	25.4022	+		1.47015	0.180642	-0.291097	25.6522	25.5958	25.5645	25.4568	25.2764	25.3212	25.3412	25.1613	25.0664	+	+	2.71959	0.0190355	-0.333991	anatomical structure development;behavior;behavioral defense response;behavioral fear response;biological regulation;defense response;developmental process;fear response;gamete generation;lung development;male gamete generation;multicellular organismal process;multicellular organismal reproductive process;multicellular organismal response to stress;organ development;positive regulation of biologi…	binding;nucleic acid binding;RNA binding;translation factor activity. nucleic acid binding;translation initiation factor activity	cell part;cytoplasm;cytoplasmic part;eukaryotic translation initiation factor 4F complex;intracellular part;macromolecular complex;membrane;protein complex	RNA transport;Viral myocarditis	MA3;MIF4G;W2	Acetylation;Alternativesplicing;Coiledcoil;Completeproteome;Initiationfactor;Phosphoprotein;Proteinbiosynthesis;Proteomicsidentification;Referenceproteome;Repeat;RNA-binding;Translationregulation	14	14	14	171.28	134890000	86180000
E9Q8D6;E9PVM4;P61979-3;P61979;P61979-2;D3Z5X4;D3YWG1	Heterogeneous nuclear ribonucleoprotein K	Hnrnpk;Gm7964	+				+	+		27.8304	27.4848	27.4252	27.6223	27.0617	27.2152	26.9932	26.9067	26.7993	+	+	2.95096	0.01192	-0.595457	27.8304	27.4848	27.4252	27.6223	26.7166	27.3584	27.2541	26.2788	26.8266	+	+	1.69953	0.0143936	-0.703771	biological regulation;cellular macromolecule metabolic process;cellular metabolic process;cellular nitrogen compound metabolic process;cellular process;macromolecule metabolic process;metabolic process;mRNA metabolic process;mRNA processing;negative regulation of biological process;negative regulation of cellular metabolic process;negative regulation of cellular process;negative regulation of mac…	binding;core promoter proximal region DNA binding;core promoter proximal region sequence-specific DNA binding;DNA binding;nucleic acid binding;nucleic acid binding transcription factor activity;regulatory region DNA binding;regulatory region nucleic acid binding;RNA binding;RNA polymerase II core promoter proximal region sequence-specific DNA binding;RNA polymerase II core promoter proximal regio…	adherens junction;anchoring junction;catalytic step 2 spliceosome;cell junction;cell part;cell projection;cell-substrate adherens junction;cell-substrate junction;chromatin;chromosomal part;cytoplasm;cytoskeletal part;extracellular membrane-bounded organelle;extracellular organelle;extracellular region part;extracellular vesicular exosome;focal adhesion;intracellular non-membrane-bounded organell…	Spliceosome	KH_1;ROKNT	Acetylation;Activator;Alternativesplicing;Celljunction;Cellprojection;Completeproteome;Cytoplasm;Directproteinsequencing;DNA-binding;Glycoprotein;Isopeptidebond;Methylation;mRNAprocessing;mRNAsplicing;Nucleus;Phosphoprotein;Referenceproteome;Repeat;Repressor;Ribonucleoprotein;RNA-binding;Spliceosome;Transcription;Transcriptionregulation;Ublconjugation	18	18	18	49.879	393850000	333930000
E9PVY4;O88531	Palmitoyl-protein thioesterase 1	Ppt1	+	+	+				+	26.7483	26.0025	26.1956	26.2033	26.5046	26.5091	26.3699	26.3738	26.3289	+		0.390533	0.63508	0.129893	26.7483	26.0025	26.1956	26.2033	26.9914	27.0833	26.7826	27.196	26.9581	+	+	2.52092	0.00295775	0.714898	adult behavior;adult locomotory behavior;anatomical structure development;associative learning;behavior;biological regulation;brain development;catabolic process;cation homeostasis;cellular catabolic process;cellular cation homeostasis;cellular chemical homeostasis;cellular component organization;cellular component organization at cellular level;cellular component organization or biogenesis;cellu…	acyl-CoA thioesterase activity;catalytic activity;CoA hydrolase activity;hydrolase activity;hydrolase activity. acting on ester bonds;palmitoyl-(protein) hydrolase activity;palmitoyl-CoA hydrolase activity;thiolester hydrolase activity	axon;cell body;cell part;cell projection;clathrin-coated vesicle;coated vesicle;cytoplasmic membrane-bounded vesicle;cytoplasmic part;cytoplasmic vesicle;cytosol;dendrite;extracellular membrane-bounded organelle;extracellular organelle;extracellular region;extracellular region part;extracellular space;extracellular vesicular exosome;Golgi apparatus;intracellular membrane-bounded organelle;intrace…	Fatty acid elongation in mitochondria;Lysosome	Palm_thioest	Completeproteome;Disulfidebond;Glycoprotein;Hydrolase;Lysosome;Proteomicsidentification;Referenceproteome;Signal	7	7	7	34.418	175690000	132700000
E9PWE8;Q3TT92;Q62188	Dihydropyrimidinase-related protein 3	Dpysl3	+		+		+	+		26.405	26.2188	25.9062	26.1907	25.5161	25.0819	25.7551	25.3175	25.0532	+	+	2.68477	0.00957895	-0.835433	26.405	26.2188	25.9062	26.1907	24.7111	25.546	25.1703	25.4482	24.5901	+	+	2.61235	0.0012766	-1.08705	actin crosslink formation;actin cytoskeleton organization;actin filament bundle assembly;actin filament organization;actin filament-based process;anatomical structure development;biological regulation;cell development;cellular component assembly;cellular component assembly at cellular level;cellular component organization;cellular component organization at cellular level;cellular component organi…	binding;carbohydrate binding;catalytic activity;chondroitin sulfate binding;glycosaminoglycan binding;hydrolase activity;hydrolase activity. acting on carbon-nitrogen (but not peptide) bonds;pattern binding;phosphoprotein binding;polysaccharide binding;protein binding;protein domain specific binding;SH3 domain binding	cell body;cell part;cell projection;cell projection part;cytoplasm;cytoplasmic membrane-bounded vesicle;cytoplasmic part;cytoplasmic vesicle;cytoskeletal part;cytosol;exocytic vesicle;extracellular region part;extracellular space;filamentous actin;growth cone;intracellular membrane-bounded organelle;intracellular organelle;intracellular organelle part;intracellular part;lamellipodium;macromolecul…		Amidohydro_1	Cellprojection;Completeproteome;Cytoplasm;Directproteinsequencing;Nitration;Phosphoprotein;Proteomicsidentification;Referenceproteome	16	13	12	73.884	222940000	181200000
E9QAZ2;E9PWH9;Q9CZM2;F8WI79;B8JKK2;E9Q1X1	Ribosomal protein L15;60S ribosomal protein L15	Gm10020;Rpl15	+				+	+		29.4793	28.6089	29.4364	29.1915	29.4617	29.4603	29.1452	29.1253	29.6057	+		0.386246	0.594484	0.180594	29.4793	28.6089	29.4364	29.1915	28.535	29.0332	28.974	28.94	28.7349	+		0.839057	0.167054	-0.33562	biosynthetic process;cellular biosynthetic process;cellular macromolecule biosynthetic process;cellular macromolecule metabolic process;cellular metabolic process;cellular process;cellular protein metabolic process;macromolecule biosynthetic process;macromolecule metabolic process;metabolic process;primary metabolic process;protein metabolic process;translation	structural constituent of ribosome;structural molecule activity	cell part;cytoplasmic part;cytosolic large ribosomal subunit;extracellular membrane-bounded organelle;extracellular organelle;extracellular region part;extracellular vesicular exosome;intracellular membrane-bounded organelle;intracellular non-membrane-bounded organelle;intracellular organelle;intracellular organelle part;intracellular part;large ribosomal subunit;macromolecular complex;membrane-b…	Ribosome	Ribosomal_L15e	Completeproteome;Phosphoprotein;Referenceproteome;Ribonucleoprotein;Ribosomalprotein	14	14	14	24.077	1679600000	692530000
E9PWQ3		Col6a3	+		+		+		+	30.0174	29.999	30.2645	30.1887	30.7297	30.9651	30.5202	30.5366	30.9842	+	+	2.78658	0.0133333	0.62975	30.0174	29.999	30.2645	30.1887	30.4343	30.2821	30.357	30.6182	30.396	+	+	2.00578	0.0496446	0.300091		endopeptidase inhibitor activity;endopeptidase regulator activity;enzyme inhibitor activity;enzyme regulator activity;peptidase inhibitor activity;peptidase regulator activity;serine-type endopeptidase inhibitor activity	cell part;collagen;extracellular matrix;extracellular matrix part;extracellular membrane-bounded organelle;extracellular organelle;extracellular region part;extracellular space;extracellular vesicular exosome;membrane;membrane-bounded organelle;membrane-bounded vesicle;organelle;plasma membrane;proteinaceous extracellular matrix;sarcolemma;vesicle		Collagen;Kunitz_BPTI;VWA	3D-structure;Completeproteome;Proteomicsidentification;Referenceproteome	109	109	57	286.77	2132900000	1547000000
E9PWY9;Q8C0C7;Q8BJG2;E9Q319	Phenylalanine--tRNA ligase alpha subunit	Farsa								23.6883	24.2055	23.4934	24.2698	24.2649	23.6865	23.8716	23.5904	23.8665	+		0.101067	0.880775	-0.0582752	23.6883	24.2055	23.4934	24.2698	23.4701	24.0618	23.8982	22.2452	23.9739	+		0.411576	0.355187	-0.384401	amine metabolic process;amino acid activation;carboxylic acid metabolic process;cellular amine metabolic process;cellular amino acid metabolic process;cellular ketone metabolic process;cellular macromolecule metabolic process;cellular metabolic process;cellular nitrogen compound metabolic process;cellular process;macromolecule metabolic process;metabolic process;ncRNA metabolic process;nitrogen c…	adenyl nucleotide binding;adenyl ribonucleotide binding;aminoacyl-tRNA ligase activity;ATP binding;binding;catalytic activity;ligase activity;ligase activity. forming aminoacyl-tRNA and related compounds;ligase activity. forming carbon-oxygen bonds;nucleic acid binding;nucleotide binding;phenylalanine-tRNA ligase activity;purine nucleotide binding;purine ribonucleoside triphosphate binding;purine…	cell part;cytoplasmic part;cytosol;intracellular part;macromolecular complex;membrane;phenylalanine-tRNA ligase complex;protein complex	Aminoacyl-tRNA biosynthesis	HTH_11;tRNA-synt_2d	Acetylation;Aminoacyl-tRNAsynthetase;ATP-binding;Completeproteome;Cytoplasm;Ligase;Nucleotide-binding;Phosphoprotein;Proteinbiosynthesis;Proteomicsidentification;Referenceproteome	7	7	7	57.47	19924000	16033000
E9PX61;Q8BRI0;Q6GQX8;E9Q2E4		Gm15800								NaN	NaN	NaN	NaN	NaN	NaN	NaN	NaN	NaN			NaN	NaN	NaN	24.4524	23.5813	24.913	24.5068	24.4542	24.9656	24.2413	24.2469	24.8353	+		0.255399	0.567246	0.185275		acid-amino acid ligase activity;catalytic activity;ligase activity;ligase activity. forming carbon-nitrogen bonds;small conjugating protein ligase activity;ubiquitin-protein ligase activity			HECT	Completeproteome;Ligase;Proteomicsidentification;Referenceproteome;Ublconjugationpathway	2	2	2	452.56	51339000	5015300
E9PX78;Q8JZQ9	Eukaryotic translation initiation factor 3 subunit B	Eif3b	+				+	+		26.6887	27.0269	26.9512	26.9444	27.062	26.674	26.6871	26.5209	26.567	+		0.808593	0.410012	-0.200596	26.6887	27.0269	26.9512	26.9444	26.2328	26.1183	26.1966	26.2092	26.2173	+	+	4.75817	0	-0.707941	biological regulation;cellular component assembly;cellular component assembly at cellular level;cellular component organization;cellular component organization at cellular level;cellular component organization or biogenesis;cellular component organization or biogenesis at cellular level;cellular macromolecular complex assembly;cellular macromolecular complex subunit organization;cellular process;…	binding;nucleic acid binding;nucleotide binding;RNA binding;translation factor activity. nucleic acid binding;translation initiation factor activity	cell part;cytoplasm;cytoplasmic part;eukaryotic 43S preinitiation complex;eukaryotic 48S preinitiation complex;eukaryotic translation initiation factor 3 complex;eukaryotic translation initiation factor 3 complex. eIF3m;extracellular membrane-bounded organelle;extracellular organelle;extracellular region part;extracellular vesicular exosome;intracellular organelle part;intracellular part;macromol…	RNA transport	eIF2A;RRM_1	Acetylation;Completeproteome;Cytoplasm;Initiationfactor;Phosphoprotein;Proteinbiosynthesis;Referenceproteome;Repeat;RNA-binding;WDrepeat	13	13	13	108.83	310560000	186670000
E9Q9X1;E9PXE5;E9QL23;Q91ZU6-2;Q91ZU6;Q91ZU6-3;Q91ZU6-4	Dystonin	Dst								23.5248	22.4352	22.8817	23.3996	23.613	23.99	23.6623	23.4316	23.1784	+		1.01922	0.174385	0.514734	NaN	NaN	NaN	NaN	NaN	NaN	NaN	NaN	NaN			NaN	NaN	NaN	anatomical structure morphogenesis;axon cargo transport;axonogenesis;biological adhesion;biological regulation;cell adhesion;cell cycle arrest;cell cycle process;cell part morphogenesis;cell projection morphogenesis;cell projection organization;cellular component morphogenesis;cellular component movement;cellular component organization;cellular component organization at cellular level;cellular co…	binding;calcium ion binding;cation binding;cytoskeletal protein binding;identical protein binding;ion binding;metal ion binding;microtubule binding;microtubule plus-end binding;protein binding;protein dimerization activity;protein homodimerization activity;tubulin binding	actin cytoskeleton;actin filament bundle;actomyosin;adherens junction;anchoring junction;axon;cell cortex;cell junction;cell part;cell projection;cell-cell contact zone;cell-cell junction;cell-substrate adherens junction;cell-substrate junction;contractile fiber part;cytoplasm;cytoplasmic membrane-bounded vesicle;cytoplasmic part;cytoplasmic vesicle;cytoskeletal part;cytoskeleton;endoplasmic reti…		CH;EF-hand_7;GAS2;Plectin;Spectrin	3D-structure;Actin-binding;Alternativepromoterusage;Alternativesplicing;Calcium;Celladhesion;Celljunction;Cellmembrane;Cellprojection;Coiledcoil;Completeproteome;Cytoplasm;Cytoskeleton;Directproteinsequencing;Endoplasmicreticulum;Intermediatefilament;Lipoprotein;Membrane;Metal-binding;Microtubule;Muscleprotein;Myristate;Nucleus;Palmitate;Phosphoprotein;Proteomicsidentification;Referenceproteome;R…	9	7	7	829.12	25032000	6036800
E9PXE7;P62281;D3Z3M6	40S ribosomal protein S11	Rps11	+				+	+		28.8627	28.6196	28.9103	28.7666	28.8132	29.2918	28.7992	29.0291	29.0292	+		0.901588	0.381842	0.202691	28.8627	28.6196	28.9103	28.7666	28.4215	28.7441	28.5212	28.5571	28.6773	+		1.31933	0.165241	-0.205581	biosynthetic process;cellular biosynthetic process;cellular macromolecule biosynthetic process;cellular macromolecule metabolic process;cellular metabolic process;cellular process;cellular protein metabolic process;macromolecule biosynthetic process;macromolecule metabolic process;metabolic process;primary metabolic process;protein metabolic process;translation	binding;nucleic acid binding;RNA binding;rRNA binding;structural constituent of ribosome;structural molecule activity	adherens junction;anchoring junction;cell junction;cell part;cell-substrate adherens junction;cell-substrate junction;cytoplasm;cytosolic small ribosomal subunit;extracellular membrane-bounded organelle;extracellular organelle;extracellular region part;extracellular vesicular exosome;focal adhesion;intracellular non-membrane-bounded organelle;intracellular organelle;intracellular organelle part;i…	Ribosome	Ribosomal_S17	Acetylation;Citrullination;Completeproteome;Lipoprotein;Palmitate;Referenceproteome;Ribonucleoprotein;Ribosomalprotein;RNA-binding;rRNA-binding	14	14	14	19.316	1055200000	667140000
E9PXP6;E9QLW5;P09535	Insulin-like growth factor II;Insulin-like growth factor II;Preptin	Igf2	+	+	+	+			+	25.6261	25.4188	25.0257	25.1377	25.0202	25.713	24.9764	25.2224	25.0365	+		0.224334	0.748075	-0.108385	25.6261	25.4188	25.0257	25.1377	26.214	25.8642	25.6797	26.5894	26.9451	+	+	1.89056	0.00598883	0.956405	alcohol metabolic process;anatomical structure development;anatomical structure morphogenesis;behavior;biological regulation;carbohydrate metabolic process;cell differentiation;cell surface receptor linked signaling pathway;cellular carbohydrate metabolic process;cellular developmental process;cellular metabolic process;cellular process;cellular response to abiotic stimulus;cellular response to c…	binding;enzyme activator activity;enzyme regulator activity;growth factor activity;insulin receptor binding;insulin-like growth factor receptor binding;kinase activator activity;kinase regulator activity;protein binding;protein complex binding;protein kinase activator activity;protein kinase regulator activity;protein serine/threonine kinase activator activity;receptor activator activity;receptor…	extracellular membrane-bounded organelle;extracellular organelle;extracellular region part;extracellular space;extracellular vesicular exosome;membrane-bounded organelle;membrane-bounded vesicle;organelle;vesicle		IGF2_C;Insulin	Carbohydratemetabolism;Cleavageonpairofbasicresidues;Completeproteome;Directproteinsequencing;Disulfidebond;Glucosemetabolism;Growthfactor;Hormone;Mitogen;Osteogenesis;Proteomicsidentification;Referenceproteome;Secreted;Signal	8	8	8	19.26	84504000	50977000
E9PXV3;E9Q1W0;E9Q1V9;E9Q1T1;Q6PHZ2-2;Q6PHZ2-4;Q6PHZ2;Q6PHZ2-5;Q8CCM0;E9QM47;E9Q2E8	Calcium/calmodulin-dependent protein kinase type II subunit delta	Camk2d	+						+	24.7282	24.7416	25.2907	24.563	24.8408	25.2068	24.7903	25.2635	25.234	+		0.627913	0.446618	0.236196	24.7282	24.7416	25.2907	24.563	24.5362	24.5949	24.7387	24.4978	24.5423	+		0.870485	0.206671	-0.248916	biological regulation;calcium ion transport;cardiac muscle contraction;cation homeostasis;cation transport;cell cycle process;cell growth;cell growth involved in cardiac muscle cell development;cellular cation homeostasis;cellular chemical homeostasis;cellular component assembly;cellular component organization;cellular component organization or biogenesis;cellular homeostasis;cellular ion homeost…	adenyl nucleotide binding;adenyl ribonucleotide binding;ATP binding;binding;calmodulin binding;calmodulin-dependent protein kinase activity;catalytic activity;channel inhibitor activity;channel regulator activity;cytoskeletal protein binding;glutamate receptor binding;identical protein binding;ion channel binding;ion channel inhibitor activity;kinase activity;nucleotide binding;phosphotransferase…	axon part;calcium channel complex;cation channel complex;cell body;cell junction;cell part;cell projection part;cell-cell contact zone;cell-cell junction;cytoplasm;cytoplasmic part;cytosol;endoplasmic reticulum;endoplasmic reticulum membrane;endoplasmic reticulum part;initial segment;intercalated disc;intracellular membrane-bounded organelle;intracellular organelle;intracellular organelle part;in…	Calcium signaling pathway;ErbB signaling pathway;Gastric acid secretion;Glioma;GnRH signaling pathway;ko05152;Long-term potentiation;Melanogenesis;Neurotrophin signaling pathway;Olfactory transduction;Oocyte meiosis;Phototransduction - fly;Wnt signaling pathway	CaMKII_AD;Pkinase	Acetylation;Alternativesplicing;ATP-binding;Calmodulin-binding;Cellmembrane;Completeproteome;Kinase;Membrane;Nucleotide-binding;Phosphoprotein;Proteomicsidentification;Referenceproteome;Sarcoplasmicreticulum;Serine/threonine-proteinkinase;Transferase	6	6	2	55.293	51662000	32735000
E9PXX7;Q91W90	Thioredoxin domain-containing protein 5	Txndc5	+	+			+	+	+	26.0215	25.4826	25.5382	25.16	25.407	25.1059	25.5467	25.3595	25.3777	+		0.504542	0.535089	-0.191188	26.0215	25.4826	25.5382	25.16	26.2784	25.6231	26.4428	26.3224	26.221	+	+	1.56534	0.0211081	0.626988	apoptotic cell clearance;biological regulation;cell redox homeostasis;cellular component organization;cellular component organization or biogenesis;cellular homeostasis;cellular macromolecule metabolic process;cellular membrane organization;cellular metabolic process;cellular process;cellular protein metabolic process;cellular response to stimulus;cellular response to stress;endocytosis;establish…	catalytic activity;intramolecular oxidoreductase activity;intramolecular oxidoreductase activity. interconverting keto- and enol-groups;intramolecular oxidoreductase activity. transposing S-S bonds;isomerase activity;protein disulfide isomerase activity	cell part;cytoplasmic part;endoplasmic reticulum lumen;endoplasmic reticulum part;extracellular membrane-bounded organelle;extracellular organelle;extracellular region part;extracellular vesicular exosome;intracellular organelle lumen;intracellular organelle part;intracellular part;membrane-bounded organelle;membrane-bounded vesicle;membrane-enclosed lumen;organelle;organelle lumen;organelle part…	Protein processing in endoplasmic reticulum	Thioredoxin	Completeproteome;Directproteinsequencing;Disulfidebond;Endoplasmicreticulum;Proteomicsidentification;Redox-activecenter;Referenceproteome;Repeat;Signal	9	9	9	38.532	127530000	65140000
E9QQ15;E9PYH0;G3XA35;Q62059;Q62059-2	Versican core protein	Vcan	+	+	+	+			+	30.1895	30.2335	30.2875	30.3532	30.8229	30.646	30.7421	30.6473	30.9503	+	+	3.62154	0.0114286	0.495771	30.1895	30.2335	30.2875	30.3532	30.2138	29.6109	30.0858	30.4569	30.2782	+		0.362816	0.524762	-0.136811	anatomical structure development;biological adhesion;biological regulation;cell adhesion;cell differentiation;cell migration;cell motility;cellular component movement;cellular developmental process;cellular process;central nervous system development;developmental process;glial cell migration;heart development;locomotion;organ development;osteoblast differentiation;regulation of biological process…	binding;calcium ion binding;carbohydrate binding;cation binding;enzyme binding;extracellular matrix structural constituent;glycosaminoglycan binding;hyaluronic acid binding;ion binding;metal ion binding;pattern binding;phosphatase binding;polysaccharide binding;protein binding;protein phosphatase binding;structural molecule activity	cell part;extracellular matrix;extracellular region;extracellular region part;extracellular space;intracellular membrane-bounded organelle;intracellular organelle;intracellular part;membrane;membrane-bounded organelle;organelle;proteinaceous extracellular matrix	Cell adhesion molecules (CAMs)	EGF;Lectin_C;Sushi;V-set;Xlink	Alternativesplicing;Calcium;Completeproteome;Directproteinsequencing;Disulfidebond;EGF-likedomain;Extracellularmatrix;Glycoprotein;Hyaluronicacid;Immunoglobulindomain;Lectin;Proteoglycan;Proteomicsidentification;Referenceproteome;Repeat;Secreted;Signal;Sushi	48	48	48	366.52	2403200000	1993700000
E9PYH2;Q91V12-2;Q91V12-4;Q91V12;Q91V12-3	Cytosolic acyl coenzyme A thioester hydrolase	Acot7	+				+	+		24.4775	24.941	24.6066	24.7757	24.4154	24.5715	24.7035	24.0978	23.9403	+		1.01455	0.229926	-0.354478	24.4775	24.941	24.6066	24.7757	24.4347	24.3692	24.5527	24.3348	24.468	+		1.52678	0.0972368	-0.268313	biosynthetic process;carboxylic acid biosynthetic process;carboxylic acid catabolic process;carboxylic acid metabolic process;catabolic process;cellular biosynthetic process;cellular catabolic process;cellular ketone metabolic process;cellular lipid catabolic process;cellular lipid metabolic process;cellular metabolic process;cellular nitrogen compound metabolic process;cellular process;coenzyme …	acyl-CoA thioesterase activity;binding;carboxylic acid binding;carboxylic ester hydrolase activity;catalytic activity;CoA hydrolase activity;coenzyme binding;cofactor binding;fatty acid binding;fatty-acyl-CoA binding;hydrolase activity;hydrolase activity. acting on ester bonds;identical protein binding;lipid binding;monocarboxylic acid binding;palmitoyl-CoA hydrolase activity;protein binding;prot…	cell body;cell part;cell projection;cytoplasm;cytoplasmic part;cytosol;extracellular membrane-bounded organelle;extracellular organelle;extracellular region part;extracellular vesicular exosome;intracellular organelle part;intracellular part;membrane-bounded organelle;membrane-bounded vesicle;neuron projection;nuclear part;nucleoplasm;organelle;organelle part;vesicle	Biosynthesis of unsaturated fatty acids	4HBT	3D-structure;Acetylation;Alternativesplicing;Completeproteome;Cytoplasm;Directproteinsequencing;Hydrolase;Proteomicsidentification;Referenceproteome;Repeat;Serineesterase	5	5	5	42.826	20972000	23363000
E9PYH8;Q60972	Histone-binding protein RBBP4	Rbbp4	+				+	+		26.9337	26.6976	26.9512	27.0523	26.6122	27.182	26.7086	27.0216	26.6256	+		0.216943	0.78662	-0.0787098	26.9337	26.6976	26.9512	27.0523	27.3435	27.0913	27.1861	27.0215	27.0861	+		1.44417	0.125532	0.237011	ATP-dependent chromatin remodeling;biological regulation;biosynthetic process;cell cycle;cellular biosynthetic process;cellular component assembly;cellular component assembly at cellular level;cellular component organization;cellular component organization at cellular level;cellular component organization or biogenesis;cellular component organization or biogenesis at cellular level;cellular macro…	ATPase activity;ATPase activity. coupled;binding;catalytic activity;core promoter proximal region DNA binding;core promoter proximal region sequence-specific DNA binding;DNA binding;DNA-dependent ATPase activity;enhancer binding;enhancer sequence-specific DNA binding;enzyme binding;histone deacetylase binding;hydrolase activity;hydrolase activity. acting on acid anhydrides;hydrolase activity. act…	CAF-1 complex;cell part;chromatin;chromatin assembly complex;chromatin remodeling complex;chromosomal part;ESC/E(Z) complex;histone deacetylase complex;histone methyltransferase complex;intracellular membrane-bounded organelle;intracellular organelle;intracellular organelle part;intracellular part;ISWI complex;macromolecular complex;membrane-bounded organelle;methyltransferase complex;nuclear chr…		CAF1C_H4-bd;WD40	Acetylation;Cellcycle;Chromatinregulator;Completeproteome;DNAreplication;Isopeptidebond;Nucleus;Phosphoprotein;Referenceproteome;Repeat;Repressor;Transcription;Transcriptionregulation;Ublconjugation;WDrepeat	14	14	6	51.771	221330000	199580000
E9PYI8;Q9JMA1	Ubiquitin carboxyl-terminal hydrolase;Ubiquitin carboxyl-terminal hydrolase 14	Usp14	+				+	+	+	25.4784	25.6686	25.4407	25.1945	25.3459	25.5928	25.4797	25.3211	25.4847	+		0.00231877	0.996239	-0.000709343	25.4784	25.6686	25.4407	25.1945	25.8926	25.8913	25.5775	25.8962	25.4836	+		1.24132	0.108598	0.302697	biological regulation;catabolic process;cell communication;cell-cell signaling;cellular catabolic process;cellular macromolecule catabolic process;cellular macromolecule metabolic process;cellular metabolic process;cellular process;cellular protein metabolic process;macromolecule catabolic process;macromolecule metabolic process;macromolecule modification;metabolic process;modification-dependent …	binding;catalytic activity;cysteine-type endopeptidase activity;cysteine-type peptidase activity;endopeptidase activity;endopeptidase inhibitor activity;endopeptidase regulator activity;enzyme inhibitor activity;enzyme regulator activity;hydrolase activity;peptidase activity;peptidase activity. acting on L-amino acid peptides;peptidase inhibitor activity;peptidase regulator activity;proteasome bi…	cell part;cell surface;cytoplasm;cytoplasmic membrane-bounded vesicle;cytoplasmic part;cytoplasmic vesicle;extracellular membrane-bounded organelle;extracellular organelle;extracellular region part;extracellular vesicular exosome;intracellular membrane-bounded organelle;intracellular organelle;intracellular part;macromolecular complex;membrane;membrane-bounded organelle;membrane-bounded vesicle;n…		UCH	3D-structure;Acetylation;Cellmembrane;Completeproteome;Cytoplasm;Hydrolase;Membrane;Phosphoprotein;Protease;Proteasome;Proteomicsidentification;Referenceproteome;Thiolprotease;Ublconjugationpathway	9	9	9	52.318	144100000	80289000
E9PYJ9;Q9JKS4-4;Q9JKS4-2;Q9JKS4-3;Q9JKS4;Q9JKS4-6	LIM domain-binding protein 3	Ldb3	+				+			25.3037	24.9771	24.9958	24.9184	25.3004	25.4733	24.6915	25.5907	25.3189	+		0.558031	0.47933	0.226209	25.3037	24.9771	24.9958	24.9184	24.8375	25.1654	25.3346	25.2159	24.9818	+		0.182723	0.755532	0.0582948	actin cytoskeleton organization;actin filament-based process;actomyosin structure organization;cellular component organization;cellular component organization at cellular level;cellular component organization or biogenesis;cellular component organization or biogenesis at cellular level;cellular process;cytoskeleton organization;organelle organization;sarcomere organization	actinin binding;alpha-actinin binding;binding;cation binding;cytoskeletal protein binding;enzyme binding;ion binding;kinase binding;metal ion binding;muscle alpha-actinin binding;protein binding;protein kinase binding;protein kinase C binding;transition metal ion binding;zinc ion binding	cell part;cell projection;contractile fiber part;cytoplasmic part;cytoskeleton;intracellular non-membrane-bounded organelle;intracellular organelle;intracellular part;non-membrane-bounded organelle;organelle;organelle part;perinuclear region of cytoplasm;pseudopodium;Z disc		LIM;PDZ	3D-structure;Alternativesplicing;Cellprojection;Completeproteome;Cytoplasm;Cytoskeleton;LIMdomain;Metal-binding;Proteomicsidentification;Referenceproteome;Repeat;Zinc	7	7	7	72.312	92564000	59262000
E9PYL7;F2Z4A3		Fat1	+						+	26.8866	27.8088	27.1683	27.3751	26.6181	26.6195	26.737	22.9022	27.0201	+		0.74525	0.193153	-1.33032	26.8866	27.8088	27.1683	27.3751	27.3775	26.5282	27.1975	27.1803	27.4823	+		0.253801	0.587779	-0.156502	actin cytoskeleton organization;actin filament organization;actin filament-based process;biological adhesion;cell adhesion;cell-cell adhesion;cellular component organization;cellular component organization at cellular level;cellular component organization or biogenesis;cellular component organization or biogenesis at cellular level;cellular process;cytoskeleton organization;establishment or maint…	binding;calcium ion binding;cation binding;ion binding;metal ion binding	adherens junction;anchoring junction;cell junction;cell part;cell projection;cell-cell junction;cell-substrate adherens junction;cell-substrate junction;cytoplasmic part;extracellular membrane-bounded organelle;extracellular organelle;extracellular region part;extracellular vesicular exosome;filopodium;focal adhesion;integral to membrane;intracellular membrane-bounded organelle;intracellular orga…		Cadherin;EGF;EGF_CA;Laminin_G_2	Calcium;Celladhesion;Completeproteome;Disulfidebond;EGF-likedomain;Membrane;Proteomicsidentification;Referenceproteome;Repeat;Transmembrane;Transmembranehelix	13	13	13	505.98	259770000	314020000
E9PYW9;Q9JIF7	Coatomer subunit beta	Copb1								25.874	26.2893	25.7739	25.6886	25.5036	25.7082	26.1566	25.8179	26.073	+		0.114122	0.873781	-0.0546245	25.874	26.2893	25.7739	25.6886	25.6335	26.0818	25.9084	25.7164	25.5968	+		0.327492	0.566538	-0.119082	cellular process;establishment of localization;establishment of localization in cell;establishment of protein localization;Golgi vesicle transport;intracellular protein transport;intracellular transport;intra-Golgi vesicle-mediated transport;protein transport;transport;vesicle-mediated transport	structural molecule activity	cell part;coated vesicle;COPI vesicle coat;COPI-coated vesicle;cytoplasm;cytoplasmic membrane-bounded vesicle;cytoplasmic part;cytoplasmic vesicle;cytoplasmic vesicle part;endoplasmic reticulum-Golgi intermediate compartment;Golgi apparatus;Golgi apparatus part;Golgi-associated vesicle;intracellular membrane-bounded organelle;intracellular organelle;intracellular organelle part;intracellular part…		Adaptin_N;Coatamer_beta_C;Coatomer_b_Cpla	Acetylation;Cellmembrane;Completeproteome;Cytoplasm;Cytoplasmicvesicle;ER-Golgitransport;Golgiapparatus;Membrane;Proteintransport;Referenceproteome;Repeat;Transport	13	13	13	91.444	137520000	98347000
E9PZ00;Q8BFQ1;Q61207	Sulfated glycoprotein 1	Psap	+	+	+	+	+	+	+	31.0058	30.5712	30.905	31.3492	30.5895	30.7048	30.7594	30.7064	30.8608	+		0.791962	0.38159	-0.233644	31.0058	30.5712	30.905	31.3492	32.3004	31.8466	32.3677	32.1629	32.2583	+	+	3.68856	0	1.22936	biological regulation;cAMP-mediated signaling;cell differentiation;cell surface receptor linked signaling pathway;cellular developmental process;cellular lipid metabolic process;cellular metabolic process;cellular process;cellular process involved in reproduction;cellular response to chemical stimulus;cellular response to organic substance;cellular response to stimulus;cyclic-nucleotide-mediated …	binding;G-protein-coupled receptor binding;protein binding;receptor binding	cell part;cytoplasmic part;extracellular membrane-bounded organelle;extracellular organelle;extracellular region part;extracellular space;extracellular vesicular exosome;Golgi apparatus;intracellular membrane-bounded organelle;intracellular non-membrane-bounded organelle;intracellular organelle;intracellular organelle part;intracellular part;lysosome;lytic vacuole;membrane-bounded organelle;membr…	Lysosome	SapA;SapB_1;SapB_2	Completeproteome;Directproteinsequencing;Disulfidebond;Glycoprotein;Proteomicsidentification;Referenceproteome;Repeat;Secreted;Signal	32	32	32	60.672	4897600000	3219900000
E9PZ16;B1B0C7;E9QL02;Q3UHH3		Hspg2	+		+		+	+	+	33.613	33.4284	33.8179	33.7958	33.8594	34.0214	33.7368	33.9298	34.2282	+		1.3029	0.206817	0.291354	33.613	33.4284	33.8179	33.7958	33.665	33.0741	33.5808	33.8746	33.7746	+		0.152356	0.760108	-0.0699408	anatomical structure development;anatomical structure morphogenesis;brain development;cardiac muscle tissue development;cartilage development;cartilage development involved in endochondral bone morphogenesis;cell differentiation;cellular component organization;cellular component organization at cellular level;cellular component organization or biogenesis;cellular component organization or biogene…	binding;protein binding;protein C-terminus binding	adherens junction;anchoring junction;basal lamina;basement membrane;cell junction;cell-substrate adherens junction;cell-substrate junction;extracellular matrix;extracellular matrix part;extracellular membrane-bounded organelle;extracellular organelle;extracellular region part;extracellular space;extracellular vesicular exosome;focal adhesion;membrane-bounded organelle;membrane-bounded vesicle;org…	ECM-receptor interaction	EGF;I-set;Laminin_B;Laminin_EGF;Laminin_G_1;Laminin_G_2;Ldl_recept_a	Completeproteome;Disulfidebond;Proteomicsidentification;Referenceproteome;Repeat	183	183	29	469.78	28101000000	18744000000
G3UXV6;G3UZ88;G3UYX7;E9PZ51;G3UY21;Q9R1B9;G3X909	Slit homolog 2 protein;Slit homolog 2 protein N-product;Slit homolog 2 protein C-product	Slit2	+	+	+	+			+	27.0183	27.243	27.6227	27.4017	27.4763	27.5813	27.3818	27.4868	27.4627	+		0.646456	0.516245	0.156349	27.0183	27.243	27.6227	27.4017	27.3359	27.1923	27.2875	27.5113	27.5314	+		0.142974	0.79743	0.0502455	anatomical structure development;anatomical structure morphogenesis;apoptosis;apoptosis involved in luteolysis;axon extension;axon extension involved in axon guidance;axon guidance;axonogenesis;biological adhesion;biological regulation;blood vessel endothelial cell migration;branching morphogenesis of a tube;cell adhesion;cell death;cell growth;cell migration;cell migration involved in sprouting …	binding;calcium ion binding;carbohydrate binding;cation binding;chemorepellent activity;enzyme inhibitor activity;enzyme regulator activity;extracellular matrix binding;glycoprotein binding;glycosaminoglycan binding;GTPase inhibitor activity;GTPase regulator activity;heparin binding;identical protein binding;ion binding;laminin binding;laminin-1 binding;metal ion binding;nucleoside-triphosphatase…	cell part;cell surface;cytoplasm;extracellular membrane-bounded organelle;extracellular organelle;extracellular region part;extracellular space;extracellular vesicular exosome;intracellular part;membrane-bounded organelle;membrane-bounded vesicle;organelle;vesicle	Axon guidance	EGF;hEGF;Laminin_G_1;Laminin_G_2;LRR_1;LRR_8;LRRCT;LRRNT	Chemotaxis;Completeproteome;Developmentalprotein;Differentiation;Disulfidebond;EGF-likedomain;Glycoprotein;Heparin-binding;Leucine-richrepeat;Neurogenesis;Proteomicsidentification;Referenceproteome;Repeat;Secreted;Signal	33	33	32	169.76	272830000	216240000
E9PZD8;Q61147	Ceruloplasmin	Cp	+	+	+	+	+		+	28.7785	28.5343	28.9033	29.1417	28.518	28.2295	28.3913	28.696	28.8026	+		1.02668	0.247483	-0.311961	28.7785	28.5343	28.9033	29.1417	29.8059	29.1081	29.5339	29.6822	29.4471	+	+	2.21083	0.00595556	0.675986	biological regulation;cation homeostasis;cation transport;cellular cation homeostasis;cellular chemical homeostasis;cellular homeostasis;cellular ion homeostasis;cellular iron ion homeostasis;cellular metal ion homeostasis;cellular process;chemical homeostasis;copper ion transport;establishment of localization;homeostatic process;ion homeostasis;ion transport;iron ion homeostasis;metal ion homeos…	binding;catalytic activity;cation binding;chaperone binding;copper ion binding;ferroxidase activity;ion binding;metal ion binding;oxidoreductase activity;oxidoreductase activity. oxidizing metal ions;oxidoreductase activity. oxidizing metal ions. oxygen as acceptor;protein binding;transition metal ion binding	blood microparticle;cell part;cytoplasmic part;extracellular membrane-bounded organelle;extracellular organelle;extracellular region part;extracellular space;extracellular vesicular exosome;intracellular organelle part;intracellular part;lysosomal membrane;membrane;membrane-bounded organelle;membrane-bounded vesicle;organelle;organelle membrane;organelle part;vacuolar membrane;vacuolar part;vesic…	Porphyrin and chlorophyll metabolism	Cu-oxidase;Cu-oxidase_2;Cu-oxidase_3	Completeproteome;Copper;Coppertransport;Disulfidebond;Glycoprotein;Iontransport;Metal-binding;Oxidoreductase;Proteomicsidentification;Referenceproteome;Repeat;Secreted;Signal;Transport	40	40	1	124.21	952760000	738340000
E9PZF0;Q01768	Nucleoside diphosphate kinase;Nucleoside diphosphate kinase B	Gm20390;Nme2	+				+	+		30.0484	30.2071	29.7728	30.7263	30.1984	29.9324	30.3392	29.8673	29.8621	+		0.304106	0.66663	-0.148803	30.0484	30.2071	29.7728	30.7263	30.6462	30.0252	30.5246	30.7746	30.7038	+		0.744915	0.192112	0.346212	anatomical structure development;biological regulation;biosynthetic process;body fluid secretion;catabolic process;cell surface receptor linked signaling pathway;cellular biosynthetic process;cellular catabolic process;cellular macromolecule catabolic process;cellular macromolecule metabolic process;cellular metabolic process;cellular nitrogen compound biosynthetic process;cellular nitrogen compo…	adenyl nucleotide binding;adenyl ribonucleotide binding;ATP binding;binding;catalytic activity;cation binding;deoxyribonuclease activity;GTP binding;guanyl nucleotide binding;guanyl ribonucleotide binding;hydrolase activity;hydrolase activity. acting on ester bonds;identical protein binding;ion binding;kinase activity;magnesium ion binding;metal ion binding;nuclease activity;nucleobase-containing…	cell part;cell periphery;cell projection;cell projection membrane;cell projection part;cytoplasm;cytoplasmic part;cytosol;extracellular membrane-bounded organelle;extracellular organelle;extracellular region part;extracellular vesicular exosome;intracellular membrane-bounded organelle;intracellular organelle;intracellular part;lamellipodium;leading edge membrane;membrane;membrane part;membrane-bo…	Purine metabolism;Pyrimidine metabolism	NDK	Acetylation;ATP-binding;Cellmembrane;Cellprojection;Completeproteome;Cytoplasm;Directproteinsequencing;Kinase;Magnesium;Membrane;Metal-binding;Nucleotide-binding;Nucleotidemetabolism;Referenceproteome;Transferase	16	16	7	30.2	3989400000	3733700000
E9Q035;Q921I1;F7CJN9	Serotransferrin	Gm20425;Tf;Trf	+	+	+	+	+	+	+	29.0686	28.8454	29.0008	29.2858	29.5261	28.8821	29.4749	30.2761	28.587	+		0.38816	0.539137	0.299101	29.0686	28.8454	29.0008	29.2858	28.5578	21.8697	28.6595	23.811	29.5306	+		0.737487	0.0861477	-2.56443	actin cytoskeleton organization;actin filament organization;actin filament-based process;activation of JUN kinase activity;activation of MAPK activity;biological regulation;cation homeostasis;cation transport;cell differentiation;cellular cation homeostasis;cellular chemical homeostasis;cellular component organization;cellular component organization at cellular level;cellular component organizati…	binding;cation binding;cation transmembrane transporter activity;ferric iron binding;ferric iron transmembrane transporter activity;GTP binding;guanyl nucleotide binding;guanyl ribonucleotide binding;inorganic cation transmembrane transporter activity;ion binding;ion transmembrane transporter activity;iron ion binding;iron ion transmembrane transporter activity;metal ion binding;metal ion transme…	apical plasma membrane;basal part of cell;basal plasma membrane;blood microparticle;cell part;cell surface;coated pit;cytoplasmic membrane-bounded vesicle;cytoplasmic part;cytoplasmic vesicle;cytoplasmic vesicle part;early endosome;endocytic vesicle;endosome;extracellular membrane-bounded organelle;extracellular organelle;extracellular region;extracellular region part;extracellular space;extracel…	Mineral absorption	SRPRB;Transferrin	Completeproteome;Directproteinsequencing;Disulfidebond;Glycoprotein;GTP-binding;Iontransport;Iron;Irontransport;Metal-binding;Methylation;Nucleotide-binding;Proteomicsidentification;Referenceproteome;Repeat;Secreted;Signal;Transport	8	4	3	107.8	1052400000	550450000
E9Q043		Fndc1	+						+	29.3526	29.6034	29.6048	29.5762	28.9491	29.4532	29.0522	29.1927	29.568	+		1.08766	0.247205	-0.291204	29.3526	29.6034	29.6048	29.5762	29.1964	29.2322	29.0652	29.3891	28.9774	+	+	2.14461	0.0268896	-0.362221	biological regulation;cellular process;cellular response to chemical stimulus;cellular response to hypoxia;cellular response to oxygen levels;cellular response to stimulus;cellular response to stress;positive regulation of apoptosis;positive regulation of biological process;positive regulation of cardiac muscle cell apoptosis;positive regulation of cell death;positive regulation of cellular metab…		cell junction;cell part;cell-cell junction;cytoplasm;cytoplasmic part;intracellular organelle part;intracellular part;membrane;mitochondrial membrane;mitochondrial part;nuclear part;nucleoplasm;organelle membrane;organelle part;plasma membrane		fn3	Completeproteome;Referenceproteome	61	61	60	189.09	1248100000	1386300000
E9Q0H7;Q9QUR6	Prolyl endopeptidase	Prep	+				+			28.1339	28.2296	28.2084	28.3741	28.0417	27.8386	28.2848	28.007	27.9744	+		1.20761	0.303586	-0.207167	28.1339	28.2296	28.2084	28.3741	28.1823	28.7478	28.2961	28.4391	28.4702	+		0.833673	0.269294	0.19064	macromolecule metabolic process;metabolic process;primary metabolic process;protein metabolic process	catalytic activity;endopeptidase activity;exopeptidase activity;hydrolase activity;peptidase activity;peptidase activity. acting on L-amino acid peptides;serine hydrolase activity;serine-type endopeptidase activity;serine-type exopeptidase activity;serine-type peptidase activity	cell part;cytoplasm;intracellular membrane-bounded organelle;intracellular organelle;intracellular part;membrane;membrane-bounded organelle;nucleus;organelle		Peptidase_S9;Peptidase_S9_N	Acetylation;Completeproteome;Cytoplasm;Hydrolase;Protease;Referenceproteome;Serineprotease	22	22	22	82.727	659690000	558020000
E9Q0U7;Q61699-2;Q61699	Heat shock protein 105 kDa	Hsph1	+		+		+	+		27.0245	27.1248	27.3207	27.0606	27.2671	27.2734	27.4703	27.5909	27.4255	+		1.70534	0.167168	0.272757	27.0245	27.1248	27.3207	27.0606	27.0763	27.4186	27.2626	27.1412	27.1803	+		0.421309	0.587779	0.0831121	biological regulation;cellular macromolecule metabolic process;cellular metabolic process;cellular process;cellular protein metabolic process;chaperone mediated protein folding requiring cofactor;chaperone-mediated protein folding;'de novo' posttranslational protein folding;'de novo' protein folding;macromolecule metabolic process;metabolic process;negative regulation of apoptosis;negative regula…	adenyl nucleotide binding;adenyl ribonucleotide binding;alpha-tubulin binding;ATP binding;binding;cytoskeletal protein binding;nucleotide binding;protein binding;purine nucleotide binding;purine ribonucleoside triphosphate binding;purine ribonucleotide binding;ribonucleotide binding;tubulin binding	cell part;cytoplasm;cytoplasmic part;cytosol;extracellular membrane-bounded organelle;extracellular organelle;extracellular region;extracellular region part;extracellular vesicular exosome;intracellular membrane-bounded organelle;intracellular organelle;intracellular organelle part;intracellular part;membrane-bounded organelle;membrane-bounded vesicle;nuclear part;nucleoplasm;nucleus;organelle;or…	Protein processing in endoplasmic reticulum	HSP70	Acetylation;Alternativesplicing;ATP-binding;Completeproteome;Cytoplasm;Directproteinsequencing;Nucleotide-binding;Nucleus;Phosphoprotein;Proteomicsidentification;Referenceproteome;Stressresponse	21	19	19	91.677	298550000	263080000
E9Q132;E9QNJ0;Q8BP67	60S ribosomal protein L24	Rpl24	+				+	+		27.9831	28.1823	27.8784	27.5975	27.8051	27.8868	27.8127	27.6593	27.9269	+		0.333581	0.709587	-0.0921623	27.9831	28.1823	27.8784	27.5975	27.5933	27.8457	27.7351	27.1174	27.3255	+		1.12195	0.0963604	-0.386932	anatomical structure development;axon guidance;biological regulation;biosynthetic process;cell cycle checkpoint;cell cycle process;cellular biosynthetic process;cellular component assembly;cellular component assembly at cellular level;cellular component organization;cellular component organization at cellular level;cellular component organization or biogenesis;cellular component organization or b…	structural constituent of ribosome;structural molecule activity	cell part;cytosolic large ribosomal subunit;extracellular membrane-bounded organelle;extracellular organelle;extracellular region part;extracellular vesicular exosome;intracellular organelle part;intracellular part;large ribosomal subunit;macromolecular complex;membrane;membrane-bounded organelle;membrane-bounded vesicle;organelle;organelle part;ribonucleoprotein complex;vesicle	Ribosome	Ribosomal_L24e	Acetylation;Completeproteome;Phosphoprotein;Referenceproteome;Ribonucleoprotein;Ribosomalprotein	11	11	11	15.347	587600000	518230000
E9Q1D6;Q0VD84;E9QNQ3;E9Q854;O08999	Latent-transforming growth factor beta-binding protein 2	Ltbp2	+	+	+	+			+	27.7264	27.8267	28.0194	28.0852	27.2355	27.6017	27.7894	27.2363	27.6953	+		1.49409	0.121055	-0.402756	27.7264	27.8267	28.0194	28.0852	27.9099	27.8298	27.8835	28.3233	27.9245	+		0.19013	0.746755	0.059792		binding;calcium ion binding;carbohydrate binding;cation binding;glycosaminoglycan binding;heparin binding;ion binding;metal ion binding;pattern binding;polysaccharide binding	extracellular matrix;extracellular membrane-bounded organelle;extracellular organelle;extracellular region part;extracellular space;extracellular vesicular exosome;membrane-bounded organelle;membrane-bounded vesicle;organelle;vesicle		EGF;EGF_CA;TB	Completeproteome;Directproteinsequencing;Disulfidebond;EGF-likedomain;Glycoprotein;Growthfactorbinding;Heparin-binding;Hydroxylation;Proteomicsidentification;Referenceproteome;Repeat;Secreted;Signal	27	27	27	190.72	404420000	370260000
E9Q9C7;E9Q1E8;E9Q9C4;E9Q9C8;E9Q9C0;E9Q9C1;Q8K4G5-4;Q8K4G5-2;E9Q9C9;E9Q9C2;E9QK41;Q8K4G5-5;Q8K4G5	Actin-binding LIM protein 1	Ablim1	+				+			23.6452	24.2964	22.9312	23.289	23.1212	23.6348	22.1001	22.509	22.8367	+		0.932161	0.167826	-0.700102	23.6452	24.2964	22.9312	23.289	23.3051	24.0303	23.453	21.8719	23.2059	+		0.33096	0.425317	-0.367223	anatomical structure formation involved in morphogenesis;axon guidance;biological regulation;cell projection assembly;cell projection organization;cellular component assembly;cellular component assembly at cellular level;cellular component assembly involved in morphogenesis;cellular component organization;cellular component organization at cellular level;cellular component organization or biogene…	actin binding;binding;cation binding;cytoskeletal protein binding;ion binding;metal ion binding;protein binding;transition metal ion binding;zinc ion binding	actin cytoskeleton;actin filament bundle;actomyosin;cell part;cell projection;cytoplasm;cytoskeletal part;cytoskeleton;intracellular non-membrane-bounded organelle;intracellular organelle;intracellular organelle part;intracellular part;lamellipodium;non-membrane-bounded organelle;organelle;organelle part;stress fiber	Axon guidance	LIM;VHP	Actin-binding;Alternativesplicing;Coiledcoil;Completeproteome;Cytoplasm;Cytoskeleton;LIMdomain;Metal-binding;Phosphoprotein;Proteomicsidentification;Referenceproteome;Repeat;Zinc	3	3	3	75.292	23203000	20260000
E9Q1G8;E9Q9F5;O55131	Septin-7	2007-09-01								27.1331	27.2729	26.8435	26.6562	26.6264	27.1324	26.9063	26.6606	26.4905	+		0.568455	0.48184	-0.213189	27.1331	27.2729	26.8435	26.6562	25.9109	26.5397	26.4264	26.0152	26.4146	+	+	2.18601	0.00539429	-0.715089	anatomical structure development;anatomical structure morphogenesis;biological regulation;brain development;cell cycle;cell cycle phase;cell cycle process;cell development;cell division;cell maturation;cell part morphogenesis;cell projection morphogenesis;cell projection organization;cellular component assembly;cellular component morphogenesis;cellular component organization;cellular component or…	binding;GTP binding;guanyl nucleotide binding;guanyl ribonucleotide binding;identical protein binding;nucleotide binding;protein binding;purine nucleotide binding;purine ribonucleoside triphosphate binding;purine ribonucleotide binding;ribonucleotide binding	actin cytoskeleton;actin filament bundle;actomyosin;axon part;axon terminus;axoneme;cell cortex;cell cortex part;cell division site part;cell part;cell projection;cell projection part;chromosomal part;cilium;cleavage furrow;condensed chromosome kinetochore;cytoplasm;cytoplasmic part;cytoskeletal part;cytoskeleton;extracellular membrane-bounded organelle;extracellular organelle;extracellular regio…		Septin	Acetylation;Alternativesplicing;Cellcycle;Celldivision;Cellprojection;Centromere;Chromosome;Cilium;Coiledcoil;Completeproteome;Cytoplasm;Cytoskeleton;Directproteinsequencing;GTP-binding;Kinetochore;Mitochondrion;Mitosis;Nucleotide-binding;Phosphoprotein;Proteomicsidentification;Referenceproteome	11	11	10	48.797	484820000	313740000
E9Q1S3;Q01405	Protein transport protein Sec23A	Sec23a								24.341	24.4596	24.647	22.7004	25.208	23.4185	24.018	24.3271	25.2559	+		0.308813	0.574388	0.408523	24.341	24.4596	24.647	23.0791	24.4643	24.6179	24.449	24.7186	23.6711	+		0.280364	0.512852	0.252546	cellular process;ER to Golgi vesicle-mediated transport;establishment of localization;establishment of localization in cell;establishment of protein localization;Golgi vesicle transport;intracellular protein transport;intracellular transport;protein transport;transport;vesicle-mediated transport	binding;cation binding;ion binding;metal ion binding;transition metal ion binding;zinc ion binding	cell part;coated vesicle;COPII vesicle coat;cytoplasmic membrane-bounded vesicle;cytoplasmic part;cytoplasmic vesicle;cytoplasmic vesicle part;endoplasmic reticulum membrane;endoplasmic reticulum part;ER to Golgi transport vesicle;Golgi apparatus part;Golgi membrane;intracellular membrane-bounded organelle;intracellular organelle;intracellular organelle part;intracellular part;macromolecular comp…	Protein processing in endoplasmic reticulum	Gelsolin;Sec23_BS;Sec23_helical;Sec23_trunk;zf-Sec23_Sec24	Acetylation;Completeproteome;Endoplasmicreticulum;ER-Golgitransport;Golgiapparatus;Membrane;Phosphoprotein;Proteintransport;Proteomicsidentification;Referenceproteome;Transport	4	4	4	82.955	41305000	24967000
E9Q1T9;Q9ERK4;F6ZEW4	Exportin-2	Cse1l	+				+	+		26.6067	26.6653	26.8221	26.3887	25.3491	26.408	26.0489	26.3535	26.376	+		1.15566	0.147928	-0.513622	26.6067	26.6653	26.8221	26.3887	25.9791	26.3335	25.7844	25.9924	26.1554	+	+	2.48204	0.00569492	-0.571761	establishment of localization;establishment of localization in cell;establishment of protein localization;intracellular protein transport;intracellular transport;protein transport;transport		cell part;cytoplasm;extracellular membrane-bounded organelle;extracellular organelle;extracellular region part;extracellular vesicular exosome;intracellular organelle part;intracellular part;membrane;membrane-bounded organelle;membrane-bounded vesicle;nuclear part;nucleoplasm;organelle;organelle part;vesicle		CAS_CSE1;Cse1;IBN_N	Acetylation;Completeproteome;Cytoplasm;Nucleus;Phosphoprotein;Proteintransport;Proteomicsidentification;Referenceproteome;Transport	11	11	11	103.89	110620000	92786000
E9Q242;P54822;E9Q3T7	Adenylosuccinate lyase	Adsl								25.5276	25.314	25.6887	25.6448	25.3435	25.859	26.144	25.7009	25.7284	+		0.621826	0.468015	0.211394	25.5276	25.314	25.6887	25.6448	25.4365	25.7678	25.2661	25.676	25.3569	+		0.124127	0.824814	-0.0431054	aerobic respiration;AMP biosynthetic process;AMP metabolic process;biosynthetic process;cellular biosynthetic process;cellular component assembly;cellular component organization;cellular component organization or biogenesis;cellular metabolic process;cellular nitrogen compound biosynthetic process;cellular nitrogen compound metabolic process;cellular process;cellular respiration;'de novo' AMP bio…	(S)-2-(5-amino-1-(5-phospho-D-ribosyl)imidazole-4-carboxamido)succinate AMP-lyase (fumarate-forming) activity;amidine-lyase activity;carbon-nitrogen lyase activity;catalytic activity;lyase activity;N6-(1.2-dicarboxyethyl)AMP AMP-lyase (fumarate-forming) activity	cell part;cytoplasmic part;cytosol;intracellular membrane-bounded organelle;intracellular organelle;intracellular part;membrane-bounded organelle;mitochondrion;organelle	Alanine. aspartate and glutamate metabolism;Purine metabolism	ADSL_C;Lyase_1	Acetylation;Completeproteome;Lyase;Proteomicsidentification;Purinebiosynthesis;Referenceproteome	9	9	9	53.13	75831000	65541000
E9Q2D5;Q3UZ39-2;G5E8E1;E9Q9T1;Q3UZ39	Leucine-rich repeat flightless-interacting protein 1	Lrrfip1								24.3801	25.0062	23.99	24.213	22.9397	24.23	24.3633	24.3621	24.4661	+		0.380689	0.537756	-0.325099	24.3801	25.0062	23.99	24.213	24.4167	24.345	24.1019	24.4663	24.5847	+		0.0232975	0.963409	-0.0144038	biological regulation;biosynthetic process;cell surface receptor linked signaling pathway;cellular biosynthetic process;cellular macromolecule biosynthetic process;cellular macromolecule metabolic process;cellular metabolic process;cellular nitrogen compound metabolic process;cellular process;cellular response to stimulus;macromolecule biosynthetic process;macromolecule metabolic process;metaboli…	binding;DNA binding;identical protein binding;nucleic acid binding;protein binding;protein dimerization activity;protein homodimerization activity	cell part;cytoplasm;intracellular membrane-bounded organelle;intracellular organelle;intracellular part;membrane;membrane-bounded organelle;nucleus;organelle;plasma membrane		DUF2051	Acetylation;Alternativesplicing;Coiledcoil;Completeproteome;Cytoplasm;DNA-binding;Nucleus;Phosphoprotein;Proteomicsidentification;Referenceproteome;Repressor;Transcription;Transcriptionregulation;Wntsignalingpathway	5	5	5	75.093	33720000	38240000
E9Q399;Q9QZV4;G5E8J6		Hrc	+						+	27.3119	27.2128	27.1491	26.7801	27.0368	27.7922	27.0051	27.0704	27.6501	+		0.404697	0.570317	0.197457	27.3119	27.2128	27.1491	26.7801	26.6249	26.4116	26.0673	26.486	26.5923	+	+	2.52447	0.00328	-0.677015	biological regulation;calcium ion homeostasis;cation homeostasis;cellular calcium ion homeostasis;cellular cation homeostasis;cellular chemical homeostasis;cellular divalent inorganic cation homeostasis;cellular homeostasis;cellular ion homeostasis;cellular metal ion homeostasis;cellular process;chemical homeostasis;cytosolic calcium ion homeostasis;divalent inorganic cation homeostasis;homeostat…	binding;calcium ion binding;cation binding;ion binding;metal ion binding	cell part;contractile fiber part;cytoplasmic part;endoplasmic reticulum membrane;endoplasmic reticulum part;intracellular organelle part;intracellular part;membrane;membrane part;organelle membrane;organelle part;sarcoplasmic reticulum membrane;Z disc		Hist_rich_Ca-bd	Completeproteome;Proteomicsidentification;Referenceproteome	14	14	14	82.716	304210000	142580000
Q6ZWV8;P49722;E9Q3A4	Proteasome subunit alpha type-2	Psma2	+				+	+		29.2103	28.4251	28.7698	28.5776	28.671	28.319	28.7475	28.7461	28.4642	+		0.387878	0.611402	-0.156109	29.2103	28.4251	28.7698	28.5776	28.6695	27.918	28.5065	28.4276	28.3211	+		0.95428	0.129002	-0.377127	catabolic process;cellular catabolic process;cellular macromolecule catabolic process;cellular macromolecule metabolic process;cellular metabolic process;cellular process;macromolecule catabolic process;macromolecule metabolic process;metabolic process;modification-dependent macromolecule catabolic process;modification-dependent protein catabolic process;multi-organism process;primary metabolic p…	catalytic activity;endopeptidase activity;hydrolase activity;peptidase activity;peptidase activity. acting on L-amino acid peptides;threonine-type endopeptidase activity;threonine-type peptidase activity	cell part;cytoplasmic mRNA processing body;cytoplasmic part;cytosol;extracellular membrane-bounded organelle;extracellular organelle;extracellular region part;extracellular vesicular exosome;intracellular membrane-bounded organelle;intracellular non-membrane-bounded organelle;intracellular organelle;intracellular part;macromolecular complex;membrane-bounded organelle;membrane-bounded vesicle;non-…	Proteasome	Proteasome;Proteasome_A_N	3D-structure;Acetylation;Completeproteome;Cytoplasm;Directproteinsequencing;Hydrolase;Nucleus;Phosphoprotein;Protease;Proteasome;Referenceproteome;Threonineprotease	9	9	9	25.926	1361100000	476930000
E9Q586;E9Q3M3;O08788-2;O08788;D3YX34	Dynactin subunit 1	Dctn1	+				+	+		26.1084	26.3291	26.0233	26.154	26.1498	25.7986	25.9877	26.1073	26.0897	+		0.687265	0.546485	-0.127087	26.1084	26.3291	26.0233	26.154	25.6626	25.8089	25.7261	25.5668	25.5616	+	+	3.37806	0.003	-0.488481	biological regulation;cellular component movement;cellular component organization;cellular component organization at cellular level;cellular component organization or biogenesis;cellular component organization or biogenesis at cellular level;cellular process;cytoplasmic microtubule organization;cytoskeleton organization;cytoskeleton-dependent intracellular transport;endosome transport;establishme…	catalytic activity;hydrolase activity;hydrolase activity. acting on acid anhydrides;hydrolase activity. acting on acid anhydrides. in phosphorus-containing anhydrides;motor activity;nucleoside-triphosphatase activity;pyrophosphatase activity	cell leading edge;cell part;centrosome;chromosomal part;cytoplasm;cytoplasmic part;cytoskeletal part;dynactin complex;dynein complex;intracellular non-membrane-bounded organelle;intracellular organelle;intracellular organelle part;intracellular part;kinetochore;macromolecular complex;membrane;membrane part;microtubule;microtubule associated complex;microtubule organizing center;non-membrane-bound…	Huntington's disease;Vasopressin-regulated water reabsorption	CAP_GLY;Dynactin	Alternativesplicing;Coiledcoil;Completeproteome;Cytoplasm;Cytoskeleton;Dynein;Microtubule;Phosphoprotein;Proteomicsidentification;Referenceproteome;Transport;Ublconjugation	20	20	20	136.85	108290000	160320000
E9Q3V6;P42208;F6WYM0;D3YYB1;D3Z3C0	Septin-2	2002-09-01								26.2231	26.1896	26.0138	25.8142	26.341	26.0216	25.8014	26.1018	25.5455	+		0.227948	0.757039	-0.0978913	26.2231	26.1896	26.0138	25.8142	26.0144	26.0843	26.0172	25.6061	25.8503	+		0.534293	0.423596	-0.145684	anatomical structure formation involved in morphogenesis;biological regulation;cell cycle;cell cycle phase;cell cycle process;cell division;cell projection assembly;cell projection organization;cell surface receptor linked signaling pathway;cellular component assembly;cellular component assembly at cellular level;cellular component assembly involved in morphogenesis;cellular component organizatio…	binding;catalytic activity;enzyme regulator activity;GTP binding;GTPase activity;guanyl nucleotide binding;guanyl ribonucleotide binding;hydrolase activity;hydrolase activity. acting on acid anhydrides;hydrolase activity. acting on acid anhydrides. in phosphorus-containing anhydrides;identical protein binding;nucleoside-triphosphatase activity;nucleotide binding;protein binding;protein complex sc…	actin cytoskeleton;actomyosin contractile ring;cell cortex;cell cortex part;cell division site part;cell part;cell projection;cell projection membrane;cell projection part;cell surface;chromosomal part;ciliary transition zone;cilium membrane;cilium part;cleavage furrow;condensed chromosome kinetochore;contractile ring;cytoplasm;cytoplasmic part;cytoskeletal part;cytoskeleton;exocyst;extracellular…		Septin	3D-structure;Acetylation;Cellcycle;Celldivision;Cellmembrane;Cellprojection;Centromere;Chromosome;Completeproteome;Cytoplasm;Cytoskeleton;Directproteinsequencing;GTP-binding;Kinetochore;Membrane;Mitosis;Nucleotide-binding;Phosphoprotein;Proteomicsidentification;Referenceproteome	8	8	8	36.978	117240000	154810000
E9Q3V8;Q9D7P1;P62849-2;P62849-3;P62849	40S ribosomal protein S24	Rps24	+				+	+		27.8906	27.5837	27.147	27.1328	27.615	27.376	26.7218	27.0477	27.4318	+		0.362181	0.59608	-0.200047	27.8906	27.5837	27.147	27.1328	27.2821	27.3933	27.4756	26.6027	26.765	+		0.632405	0.238015	-0.334782	biological regulation;biosynthetic process;cellular biosynthetic process;cellular component biogenesis;cellular component biogenesis at cellular level;cellular component organization or biogenesis;cellular component organization or biogenesis at cellular level;cellular macromolecule biosynthetic process;cellular macromolecule metabolic process;cellular metabolic process;cellular nitrogen compound…	binding;nucleotide binding;structural constituent of ribosome;structural molecule activity	cell part;cytoplasm;cytosolic small ribosomal subunit;intracellular membrane-bounded organelle;intracellular non-membrane-bounded organelle;intracellular organelle;intracellular organelle part;intracellular part;macromolecular complex;membrane;membrane-bounded organelle;non-membrane-bounded organelle;nuclear part;nucleolus;nucleus;organelle;organelle part;ribonucleoprotein complex;small ribosomal…	Ribosome	Ribosomal_S24e	Acetylation;Alternativesplicing;Completeproteome;Phosphoprotein;Referenceproteome;Ribonucleoprotein;Ribosomalprotein	4	4	4	15.168	557790000	353550000
Q8CB58;E9Q4L8;Q8BGJ5;Q922I7;P17225;Q8C2R5;E9QMW9;G8JL74;G3UXA6;Q8BHD7-2;Q8BHD7	Polypyrimidine tract-binding protein 1;Polypyrimidine tract-binding protein 3	Ptbp1;Ptbp3	+				+			23.6923	23.7505	23.3284	23.5078	23.3277	23.649	23.3491	23.3394	22.5883	+		0.73414	0.341097	-0.319064	23.6923	23.7505	23.3284	23.5078	23.3226	23.4008	23.5451	22.7869	23.6168	+		0.608511	0.303361	-0.235317	biological regulation;cell maturation;cellular developmental process;cellular macromolecule metabolic process;cellular metabolic process;cellular nitrogen compound metabolic process;cellular process;developmental maturation;developmental process;erythrocyte maturation;macromolecule metabolic process;metabolic process;mRNA metabolic process;mRNA processing;negative regulation of biological process…	binding;nucleic acid binding;nucleotide binding;pre-mRNA binding;RNA binding	cell part;extracellular membrane-bounded organelle;extracellular organelle;extracellular region part;extracellular vesicular exosome;intracellular membrane-bounded organelle;intracellular organelle;intracellular part;membrane;membrane-bounded organelle;membrane-bounded vesicle;nucleus;organelle;vesicle			Acetylation;Activator;Alternativesplicing;Completeproteome;Differentiation;Directproteinsequencing;Erythrocytematuration;mRNAprocessing;mRNAsplicing;Nucleus;Phosphoprotein;Proteomicsidentification;Referenceproteome;Repeat;Repressor;RNA-binding	3	3	3	52.63	31223000	19417000
E9Q557;E9PZW0	Desmoplakin	Dsp								27.6256	27.7518	27.2987	25.5543	27.6713	28.9344	27.9872	28.1678	27.3547	+		0.930878	0.148414	0.965503	27.6256	27.7518	27.2987	25.5543	27.7108	26.7548	28.5284	26.5651	27.2125	+		0.195875	0.606551	0.296711	adherens junction organization;anatomical structure development;anatomical structure morphogenesis;biological adhesion;cardiac muscle tissue morphogenesis;cell adhesion;cell differentiation;cell junction organization;cell-cell adhesion;cell-cell junction organization;cellular component organization;cellular component organization at cellular level;cellular component organization or biogenesis;cel…	binding;binding. bridging;enzyme binding;kinase binding;protein binding;protein binding. bridging;protein kinase binding;protein kinase C binding;scaffold protein binding;structural molecule activity	adherens junction;anchoring junction;basolateral plasma membrane;cell junction;cell part;cell-cell adherens junction;cell-cell contact zone;cell-cell junction;cornified envelope;cytoplasm;cytoskeleton;desmosome;extracellular membrane-bounded organelle;extracellular organelle;extracellular region part;extracellular vesicular exosome;fascia adherens;intercalated disc;intracellular membrane-bounded …	Arrhythmogenic right ventricular cardiomyopathy (ARVC)	Plectin	Cardiomyopathy;Celljunction;Coiledcoil;Completeproteome;Cytoplasm;Cytoskeleton;Lipoprotein;Phosphoprotein;Proteomicsidentification;Referenceproteome;Repeat	61	61	61	332.91	480520000	295650000
E9Q5B5;O08528	Hexokinase-2	Hk2								22.7606	22.6549	22.9189	22.8506	23.1489	23.7735	23.4586	22.9251	23.3284	+		1.77504	0.0609091	0.530641	NaN	NaN	NaN	NaN	NaN	NaN	NaN	NaN	NaN			NaN	NaN	NaN	alcohol catabolic process;alcohol metabolic process;apoptotic mitochondrial changes;biological regulation;body fluid secretion;carbohydrate catabolic process;carbohydrate homeostasis;carbohydrate metabolic process;carbohydrate phosphorylation;catabolic process;cellular carbohydrate catabolic process;cellular carbohydrate metabolic process;cellular chemical homeostasis;cellular component organizat…	adenyl nucleotide binding;adenyl ribonucleotide binding;ATP binding;binding;carbohydrate binding;carbohydrate kinase activity;catalytic activity;fructokinase activity;glucokinase activity;glucose binding;hexokinase activity;kinase activity;mannokinase activity;monosaccharide binding;nucleotide binding;phosphotransferase activity. alcohol group as acceptor;purine nucleotide binding;purine ribonucl…	cell part;cytoplasmic part;cytosol;intracellular membrane-bounded organelle;intracellular organelle;intracellular organelle part;intracellular part;membrane;membrane-bounded organelle;mitochondrial membrane;mitochondrial outer membrane;mitochondrial part;mitochondrion;organelle;organelle membrane;organelle outer membrane;organelle part;outer membrane	Amino sugar and nucleotide sugar metabolism;Butirosin and neomycin biosynthesis;Carbohydrate digestion and absorption;Fructose and mannose metabolism;Galactose metabolism;Glycolysis / Gluconeogenesis;Insulin signaling pathway;Starch and sucrose metabolism;Streptomycin biosynthesis;Type II diabetes mellitus	Hexokinase_1;Hexokinase_2	Allostericenzyme;ATP-binding;Completeproteome;Glycolysis;Kinase;Nucleotide-binding;Proteomicsidentification;Referenceproteome;Repeat;Transferase	7	4	4	99.213	13064000	3403700
Q8K0Z5;E9Q5J9		Tpm3	+				+	+		29.4996	29.386	28.823	29.2343	28.6213	28.7534	29.174	29.0262	28.2703	+		1.13562	0.162822	-0.466671	29.4996	29.386	28.823	29.2343	29.325	29.2563	29.3255	29.2673	29.2858	+		0.167334	0.769206	0.0562758			actin filament bundle;actomyosin;cell cortex part;cell part;cell projection;cell projection part;cortical cytoskeleton;cytoplasm;cytoplasmic part;cytoskeletal part;cytoskeleton;extracellular membrane-bounded organelle;extracellular organelle;extracellular region part;extracellular vesicular exosome;growth cone;intracellular non-membrane-bounded organelle;intracellular organelle;intracellular orga…	Cardiac muscle contraction;Dilated cardiomyopathy;Hypertrophic cardiomyopathy (HCM);Pathways in cancer;Thyroid cancer	Tropomyosin	Coiledcoil;Completeproteome;Proteomicsidentification;Referenceproteome	42	18	0	33.149	2109500000	1154800000
E9Q5W3;Q9WUU7	Cathepsin Z	Ctsz	+	+	+				+	27.6574	27.4345	27.803	28.0876	28.3013	27.8504	27.8501	27.8681	28.4112	+		0.864169	0.294697	0.310552	27.6574	27.4345	27.803	28.0876	28.0109	27.6086	28.2687	28.9819	28.3831	+		0.929217	0.104221	0.504978	anatomical structure morphogenesis;branching morphogenesis of a tube;developmental process;epithelial tube branching involved in lung morphogenesis;epithelial tube morphogenesis;macromolecule metabolic process;metabolic process;morphogenesis of a branching epithelium;morphogenesis of a branching structure;morphogenesis of an epithelium;multicellular organismal process;primary metabolic process;pr…	catalytic activity;cysteine-type endopeptidase activity;cysteine-type peptidase activity;endopeptidase activity;hydrolase activity;peptidase activity;peptidase activity. acting on L-amino acid peptides	cell part;cytoplasmic part;endoplasmic reticulum;extracellular membrane-bounded organelle;extracellular organelle;extracellular region part;extracellular space;extracellular vesicular exosome;intracellular membrane-bounded organelle;intracellular organelle;intracellular part;lysosome;lytic vacuole;membrane-bounded organelle;membrane-bounded vesicle;organelle;vacuole;vesicle	Lysosome	Peptidase_C1	Completeproteome;Disulfidebond;Glycoprotein;Hydrolase;Lysosome;Protease;Referenceproteome;Signal;Thiolprotease;Zymogen	14	14	14	34.2	426030000	263750000
E9Q616;F7BRM2		Ahnak								31.1329	30.6503	30.2836	30.634	30.7785	30.7724	30.3661	30.1315	30.243	+		0.456646	0.541239	-0.216905	31.1329	30.6503	30.2836	30.634	30.3777	30.8419	30.6897	29.8001	30.0368	+		0.577439	0.26734	-0.325952	biological regulation;cellular component assembly;cellular component organization;cellular component organization or biogenesis;macromolecular complex assembly;macromolecular complex subunit organization;protein complex assembly;protein complex subunit organization;protein oligomerization;regulation of biological process;regulation of cellular metabolic process;regulation of cellular process;regu…		actin cytoskeleton;adherens junction;anchoring junction;cell junction;cell part;cell-cell contact zone;cell-cell junction;cell-substrate adherens junction;cell-substrate junction;contractile fiber part;costamere;cytoplasm;cytoplasmic part;cytoskeleton;cytosol;extracellular membrane-bounded organelle;extracellular organelle;extracellular region part;extracellular vesicular exosome;focal adhesion;i…		PDZ	Completeproteome;Proteomicsidentification;Referenceproteome	147	147	147	604.25	4966800000	2705400000
E9Q638;Q61072	Disintegrin and metalloproteinase domain-containing protein 9	Adam9	+	+	+		+	+	+	NaN	NaN	NaN	NaN	NaN	NaN	NaN	NaN	NaN			NaN	NaN	NaN	24.8156	24.5598	22.6609	25.1955	26.2845	26.2479	26.628	26.5865	26.1751	+	+	2.33862	0.000888889	2.07646	activation of MAPKK activity;activation of protein kinase activity;biological adhesion;biological regulation;cell activation;cell adhesion;cell adhesion mediated by integrin;cell differentiation;cell surface receptor linked signaling pathway;cell-cell adhesion;cell-cell adhesion mediated by integrin;cell-matrix adhesion;cell-substrate adhesion;cellular developmental process;cellular macromolecule…	binding;catalytic activity;cation binding;collagen binding;endopeptidase activity;enzyme binding;extracellular matrix binding;hydrolase activity;integrin binding;ion binding;kinase binding;laminin binding;metal ion binding;metalloendopeptidase activity;metallopeptidase activity;peptidase activity;peptidase activity. acting on L-amino acid peptides;protein binding;protein complex binding;protein d…	adherens junction;anchoring junction;basolateral plasma membrane;cell junction;cell part;cell surface;cell-substrate adherens junction;cell-substrate junction;cytoplasm;extracellular membrane-bounded organelle;extracellular organelle;extracellular region part;extracellular space;extracellular vesicular exosome;focal adhesion;integral to membrane;intracellular part;intrinsic to external side of pl…		ADAM_CR;Disintegrin;Pep_M12B_propep;Reprolysin	Completeproteome;Disulfidebond;EGF-likedomain;Glycoprotein;Hydrolase;Membrane;Metal-binding;Metalloprotease;Protease;Proteomicsidentification;Referenceproteome;Signal;Transmembrane;Transmembranehelix;Zinc	4	4	4	91.848	55569000	37843000
E9Q688;O88346-3;O88346-2;O88346;E9QA86;E9Q0G9;E9PZB4;E9PVN9	Troponin T. slow skeletal muscle	Tnnt1								26.4775	26.116	26.1233	26.4678	26.1332	26.0621	26.0406	25.9348	25.9733	+		1.53494	0.190829	-0.267343	26.4775	26.116	26.1233	26.4678	26.489	26.3041	26.3826	26.1276	26.4695	+		0.199775	0.745846	0.0584059	biological regulation;multicellular organismal process;muscle contraction;muscle system process;negative regulation of biological process;negative regulation of multicellular organismal process;negative regulation of muscle contraction;regulation of biological process;regulation of multicellular organismal process;regulation of muscle adaptation;regulation of muscle contraction;regulation of musc…	binding;cytoskeletal protein binding;protein binding;tropomyosin binding	cell part;contractile fiber part;cytoplasmic part;cytoskeletal part;intracellular organelle part;intracellular part;macromolecular complex;organelle part;protein complex;troponin complex		Troponin	Alternativesplicing;Completeproteome;Muscleprotein;Phosphoprotein;Proteomicsidentification;Referenceproteome	13	8	8	29.88	207460000	141340000
E9Q6R7		Utrn								25.1777	25.4509	25.4243	25.5651	25.6858	25.536	25.3476	25.4521	25.6079	+		0.592766	0.575245	0.121393	25.1777	25.4509	25.4243	25.5651	25.4083	25.6379	25.6736	25.2845	25.5049	+		0.397619	0.566877	0.0973365	adult somatic muscle development;aging;anatomical structure arrangement;anatomical structure development;anatomical structure homeostasis;anatomical structure morphogenesis;biological regulation;biosynthetic process;calcium-mediated signaling;cardiac muscle contraction;cell development;cell differentiation;cell part morphogenesis;cell projection morphogenesis;cell projection organization;cellular…	actin binding;binding;cation binding;cytoskeletal protein binding;dystroglycan binding;enzyme binding;glycoprotein binding;integrin binding;ion binding;kinase binding;metal ion binding;myosin binding;nitric-oxide synthase binding;protein binding;protein complex binding;protein kinase binding;receptor binding;structural constituent of cytoskeleton;structural constituent of muscle;structural molecu…	cell junction;cell part;cell projection;cell projection membrane;cell projection part;cell surface;cell-substrate junction;contractile fiber;contractile fiber part;contractile ring;costamere;cytoplasm;cytoplasmic part;cytoskeleton;dystrophin-associated glycoprotein complex;extracellular membrane-bounded organelle;extracellular organelle;extracellular region part;extracellular vesicular exosome;fi…	Arrhythmogenic right ventricular cardiomyopathy (ARVC);Dilated cardiomyopathy;Hypertrophic cardiomyopathy (HCM);Viral myocarditis	CH;EF-hand_2;EF-hand_3;Spectrin;WW;ZZ	Actin-binding;Alternativesplicing;Calcium;Celljunction;Cellmembrane;Completeproteome;Cytoplasm;Cytoskeleton;Directproteinsequencing;Membrane;Metal-binding;Phosphoprotein;Postsynapticcellmembrane;Proteomicsidentification;Referenceproteome;Repeat;Synapse;Zinc;Zinc-finger	18	18	18	392.7	70012000	72242000
E9Q6W9;P61087;D3Z4U3;F8WIC2	Ubiquitin-conjugating enzyme E2 K	Ube2k	+				+			NaN	NaN	NaN	NaN	NaN	NaN	NaN	NaN	NaN			NaN	NaN	NaN	23.7107	23.8813	23.4211	22.3406	23.5532	23.8999	23.3927	23.5783	23.5406	+		0.346774	0.44711	0.254529	apoptosis;apoptosis in response to endoplasmic reticulum stress;biological regulation;cell death;cellular macromolecule metabolic process;cellular metabolic process;cellular process;cellular protein metabolic process;death;macromolecule metabolic process;macromolecule modification;metabolic process;primary metabolic process;programmed cell death;protein K48-linked ubiquitination;protein metabolic…	acid-amino acid ligase activity;adenyl nucleotide binding;adenyl ribonucleotide binding;ATP binding;binding;catalytic activity;enzyme binding;ligase activity;ligase activity. forming carbon-nitrogen bonds;nucleotide binding;protein binding;purine nucleotide binding;purine ribonucleoside triphosphate binding;purine ribonucleotide binding;ribonucleotide binding;small conjugating protein ligase acti…	actin cytoskeleton;cell part;cell projection part;cytoplasm;cytoskeleton;extracellular membrane-bounded organelle;extracellular organelle;extracellular region part;extracellular vesicular exosome;filopodium tip;intermediate filament cytoskeleton;intracellular membrane-bounded organelle;intracellular non-membrane-bounded organelle;intracellular organelle;intracellular part;membrane-bounded organel…	Ubiquitin mediated proteolysis	UBA;UQ_con	Acetylation;ATP-binding;Completeproteome;Cytoplasm;Isopeptidebond;Ligase;Nucleotide-binding;Proteomicsidentification;Referenceproteome;Ublconjugation;Ublconjugationpathway	4	4	4	19.564	19034000	42189000
E9Q718;Q9R0B9	Procollagen-lysine.2-oxoglutarate 5-dioxygenase 2	Plod2	+	+					+	24.5297	24.3461	24.6915	25.4692	25.228	26.1915	25.4328	25.6456	25.9815	+	+	1.80989	0.0296386	0.936754	24.5297	24.3461	24.6915	25.4692	24.5937	24.9658	24.9294	24.8214	25.3567	+		0.282364	0.552694	0.174281	response to chemical stimulus;response to hypoxia;response to oxygen levels;response to stimulus;response to stress	binding;carboxylic acid binding;catalytic activity;cation binding;ion binding;iron ion binding;L-ascorbic acid binding;metal ion binding;oxidoreductase activity;oxidoreductase activity. acting on paired donors. with incorporation or reduction of molecular oxygen;oxidoreductase activity. acting on paired donors. with incorporation or reduction of molecular oxygen. 2-oxoglutarate as one donor. and …	cell part;cytoplasmic part;endoplasmic reticulum;endoplasmic reticulum membrane;endoplasmic reticulum part;extracellular membrane-bounded organelle;extracellular organelle;extracellular region part;extracellular vesicular exosome;intracellular membrane-bounded organelle;intracellular organelle;intracellular organelle part;intracellular part;membrane;membrane part;membrane-bounded organelle;membra…	Lysine degradation	2OG-FeII_Oxy	Completeproteome;Dioxygenase;Endoplasmicreticulum;Glycoprotein;Iron;Membrane;Metal-binding;Oxidoreductase;Phosphoprotein;Proteomicsidentification;Referenceproteome;Signal;VitaminC	10	10	10	86.9	34508000	15702000
E9Q8G0;D3YWD1		Col6a3	+		+		+		+	25.6607	25.6683	26.3711	25.6832	26.4098	26.4956	26.2305	26.3127	26.9664	+		1.70229	0.0534426	0.637169	25.6607	25.6683	26.3711	25.6832	25.9839	25.6759	26.1688	26.3629	26.4798	+		0.625366	0.26099	0.288441			cell part;collagen;extracellular matrix;extracellular matrix part;extracellular membrane-bounded organelle;extracellular organelle;extracellular region part;extracellular space;extracellular vesicular exosome;membrane;membrane-bounded organelle;membrane-bounded vesicle;organelle;plasma membrane;proteinaceous extracellular matrix;sarcolemma;vesicle		VWA	Completeproteome;Proteomicsidentification;Referenceproteome	64	12	12	185.73	92312000	51922000
E9Q8K5;E9Q8N1		Ttn								31.9052	32.2496	32.2674	31.8785	32.222	32.4071	32.034	32.3807	32.3806	+		0.880032	0.379597	0.209726	31.9052	32.2496	32.2674	31.8785	31.7807	32.1068	31.9886	31.8937	31.7557	+		0.707138	0.333517	-0.170074	actin cytoskeleton organization;actin filament organization;actin filament-based process;actomyosin structure organization;adult heart development;anatomical structure development;anatomical structure formation involved in morphogenesis;anatomical structure morphogenesis;biological regulation;cardiac muscle contraction;cardiac muscle fiber development;cardiac muscle hypertrophy;cardiac muscle tis…	actin binding;actin filament binding;actinin binding;adenyl nucleotide binding;adenyl ribonucleotide binding;alpha-actinin binding;ATP binding;binding;calcium ion binding;calmodulin binding;catalytic activity;cation binding;cytoskeletal protein binding;enzyme binding;identical protein binding;ion binding;kinase activity;kinase binding;metal ion binding;muscle alpha-actinin binding;nucleotide bind…	A band;cell part;chromosome;condensed chromosome;condensed nuclear chromosome;contractile fiber part;cytoplasmic part;cytoskeletal part;extracellular membrane-bounded organelle;extracellular organelle;extracellular region part;extracellular vesicular exosome;I band;intracellular non-membrane-bounded organelle;intracellular organelle;intracellular organelle part;intracellular part;M band;macromole…	Dilated cardiomyopathy;Hypertrophic cardiomyopathy (HCM)	fn3;I-set;Pkinase;PPAK;Titin_Z	Completeproteome;Disulfidebond;Immunoglobulindomain;Proteomicsidentification;Referenceproteome;Repeat	752	752	0	3716	8785100000	8438200000
E9Q8W8;G5E924;Q8R081;G3UY38	Heterogeneous nuclear ribonucleoprotein L	Hnrnpl								26.5787	26.5802	26.875	27.0172	26.0183	26.8675	26.3909	26.6075	26.5906	+		0.710138	0.382828	-0.267806	26.5787	26.5802	26.875	27.0172	26.6566	27.04	26.8165	26.263	26.6772	+		0.161421	0.749566	-0.0721295	cellular macromolecule metabolic process;cellular metabolic process;cellular nitrogen compound metabolic process;cellular process;macromolecule metabolic process;metabolic process;mRNA metabolic process;mRNA processing;nitrogen compound metabolic process;nucleic acid metabolic process;nucleobase-containing compound metabolic process;primary metabolic process;RNA metabolic process;RNA processing	binding;DNA binding;nucleic acid binding;nucleotide binding;regulatory region DNA binding;regulatory region nucleic acid binding;transcription regulatory region DNA binding	cell part;cytoplasm;extracellular membrane-bounded organelle;extracellular organelle;extracellular region part;extracellular vesicular exosome;intracellular membrane-bounded organelle;intracellular organelle;intracellular organelle part;intracellular part;macromolecular complex;membrane;membrane-bounded organelle;membrane-bounded vesicle;nuclear part;nucleoplasm;nucleus;organelle;organelle part;p…			3D-structure;Acetylation;Completeproteome;Cytoplasm;Directproteinsequencing;Nucleus;Phosphoprotein;Proteomicsidentification;Referenceproteome;Repeat;Ribonucleoprotein;RNA-binding	15	15	15	64.062	257160000	166130000
G3X9V2;E9Q8Z5;E9Q8Z6;E9Q8Z8;P30999-2;P30999-3;P30999;D3Z2H7;E9Q986;D3Z7H6;E9Q906;E9Q907;E9Q905;E9Q8Z4;E9Q8Z9;D3Z2H2;E9Q903;E9Q901;E9Q904	Catenin delta-1	Ctnnd1								23.6357	23.9646	24.6533	24.4695	24.2959	24.1162	23.8897	24.4372	24.3883	+		0.0686146	0.917419	0.0447149	23.6357	23.9646	24.6533	24.4695	23.8403	24.0129	24.1842	24.1049	24.2054	+		0.203712	0.674985	-0.111217	anatomical structure morphogenesis;biological adhesion;biological regulation;biosynthetic process;cell adhesion;cell differentiation;cell differentiation involved in salivary gland development;cell surface receptor linked signaling pathway;cell-cell adhesion;cellular biosynthetic process;cellular developmental process;cellular macromolecule biosynthetic process;cellular macromolecule metabolic pr…	binding;cadherin binding;cell adhesion molecule binding;enzyme binding;phosphatase binding;protein binding;protein domain specific binding;protein phosphatase binding;receptor binding	adherens junction;anchoring junction;cell junction;cell part;cell projection;cell-cell adherens junction;cell-cell junction;cytoplasm;cytoplasmic part;cytosol;extracellular membrane-bounded organelle;extracellular organelle;extracellular region part;extracellular vesicular exosome;intracellular membrane-bounded organelle;intracellular organelle;intracellular part;lamellipodium;membrane;membrane-b…	Adherens junction;Leukocyte transendothelial migration	Arm	Acetylation;Alternativesplicing;Celladhesion;Cellmembrane;Coiledcoil;Completeproteome;Cytoplasm;Membrane;Nucleus;Phosphoprotein;Proteomicsidentification;Referenceproteome;Repeat;Transcription;Transcriptionregulation;Wntsignalingpathway	6	6	6	104.1	34928000	30327000
E9Q964;Q05816	Fatty acid-binding protein. epidermal	Fabp5	+				+	+		25.0066	24.6203	24.5733	25.0775	24.4926	24.3572	24.4885	24.836	23.8825	+		1.039	0.198376	-0.40807	25.0066	24.6203	24.5733	25.0775	24.0628	24.8032	24.3748	24.0939	24.281	+	+	1.46505	0.0394023	-0.49629	alcohol metabolic process;amine metabolic process;biosynthetic process;carbohydrate metabolic process;carbohydrate transport;cellular amine metabolic process;cellular biogenic amine metabolic process;cellular biosynthetic process;cellular carbohydrate metabolic process;cellular lipid metabolic process;cellular metabolic process;cellular nitrogen compound metabolic process;cellular process;establi…	binding;carboxylic acid binding;fatty acid binding;lipid binding;monocarboxylic acid binding;transporter activity	cell part;cytoplasm;extracellular membrane-bounded organelle;extracellular organelle;extracellular region part;extracellular vesicular exosome;intracellular part;membrane-bounded organelle;membrane-bounded vesicle;organelle;vesicle	PPAR signaling pathway	Lipocalin	3D-structure;Acetylation;Completeproteome;Cytoplasm;Directproteinsequencing;Disulfidebond;Lipid-binding;Phosphoprotein;Referenceproteome;Transport	4	4	4	14.302	80481000	64644000
E9Q975;Q62093;F7CZ20	Serine/arginine-rich splicing factor 2	Srsf2	+				+	+		27.0936	26.6096	26.904	26.9704	26.1954	26.4724	25.8005	26.2882	26.2215	+	+	2.57379	0.0135094	-0.698796	27.0936	26.6096	26.904	26.9704	26.093	26.263	26.1091	26.1782	26.1791	+	+	3.88525	0.000148148	-0.729931	biological regulation;cellular macromolecule metabolic process;cellular metabolic process;cellular nitrogen compound metabolic process;cellular process;macromolecule metabolic process;metabolic process;mRNA metabolic process;mRNA processing;nitrogen compound metabolic process;nucleic acid metabolic process;nucleobase-containing compound metabolic process;primary metabolic process;regulation of al…	binding;nucleic acid binding;nucleotide binding;pre-mRNA binding;RNA binding	cell part;cytoplasm;extracellular membrane-bounded organelle;extracellular organelle;extracellular region part;extracellular vesicular exosome;intracellular membrane-bounded organelle;intracellular organelle;intracellular organelle part;intracellular part;macromolecular complex;membrane-bounded organelle;membrane-bounded vesicle;nuclear body;nuclear part;nuclear speck;nucleoplasm;nucleoplasm part…	Spliceosome	RRM_1	Acetylation;Completeproteome;mRNAprocessing;mRNAsplicing;Nucleus;Phosphoprotein;Referenceproteome;RNA-binding	8	8	8	28.918	299150000	151820000
Q8VCQ8;E9QA16;E9Q0M9;D3Z6I7;E9QA15		Cald1								28.5086	28.1011	27.6988	28.0771	27.5352	27.2136	27.7771	27.4904	26.9513	+	+	1.84485	0.0351845	-0.70287	28.5086	28.1011	27.6988	28.0771	28.0848	27.737	28.182	27.6235	27.9192	+		0.454984	0.416959	-0.187121	biological regulation;multicellular organismal process;muscle contraction;muscle system process;regulation of biological process;regulation of multicellular organismal process;regulation of muscle contraction;regulation of muscle system process;regulation of smooth muscle contraction;regulation of system process;system process	actin binding;binding;cytoskeletal protein binding;protein binding	actin cap;cell cortex part;cell part;cytoplasmic part;cytoskeletal part;intracellular organelle part;intracellular part;membrane;organelle part;plasma membrane	Vascular smooth muscle contraction	Caldesmon	Completeproteome;Proteomicsidentification;Referenceproteome	27	27	27	60.452	792200000	427320000
E9QB02;Q68FL6	Methionine--tRNA ligase. cytoplasmic	Mars								25.6586	26.2734	26.0689	25.5269	26.2522	26.199	26.3948	26.0742	26.1668	+		1.09369	0.218214	0.335451	25.6586	26.2734	26.0689	25.5269	25.8231	25.9595	25.6737	25.6475	26.0588	+		0.102969	0.836728	-0.049421	amine metabolic process;amino acid activation;biosynthetic process;carboxylic acid metabolic process;cellular amine metabolic process;cellular amino acid metabolic process;cellular biosynthetic process;cellular ketone metabolic process;cellular macromolecule biosynthetic process;cellular macromolecule metabolic process;cellular metabolic process;cellular nitrogen compound metabolic process;cellul…	adenyl nucleotide binding;adenyl ribonucleotide binding;aminoacyl-tRNA ligase activity;ATP binding;binding;catalytic activity;ligase activity;ligase activity. forming aminoacyl-tRNA and related compounds;ligase activity. forming carbon-oxygen bonds;methionine-tRNA ligase activity;nucleic acid binding;nucleotide binding;purine nucleotide binding;purine ribonucleoside triphosphate binding;purine ri…	cell part;cytoplasm;cytoplasmic part;cytosol;extracellular membrane-bounded organelle;extracellular organelle;extracellular region part;extracellular vesicular exosome;intracellular membrane-bounded organelle;intracellular non-membrane-bounded organelle;intracellular organelle;intracellular organelle part;intracellular part;membrane;membrane-bounded organelle;membrane-bounded vesicle;mitochondrio…	Aminoacyl-tRNA biosynthesis;Selenocompound metabolism	tRNA-synt_1g;WHEP-TRS	Aminoacyl-tRNAsynthetase;ATP-binding;Completeproteome;Cytoplasm;Ligase;Nucleotide-binding;Proteinbiosynthesis;Proteomicsidentification;Referenceproteome;RNA-binding;tRNA-binding	17	17	17	102.37	93634000	117820000
E9QJS2;Q99LS3;D3Z4T3;D3Z666	Phosphoserine phosphatase	Psph	+				+	+		24.8343	22.5215	24.1595	21.2873	25.0775	24.4779	24.8579	24.5774	25.0653	+		1.22373	0.0611603	1.61051	NaN	NaN	NaN	NaN	NaN	NaN	NaN	NaN	NaN			NaN	NaN	NaN	amine biosynthetic process;amine metabolic process;biosynthetic process;carboxylic acid biosynthetic process;carboxylic acid metabolic process;cellular amine metabolic process;cellular amino acid biosynthetic process;cellular amino acid metabolic process;cellular biosynthetic process;cellular ketone metabolic process;cellular metabolic process;cellular nitrogen compound biosynthetic process;cellu…	binding;calcium ion binding;catalytic activity;cation binding;hydrolase activity;hydrolase activity. acting on ester bonds;identical protein binding;ion binding;magnesium ion binding;metal ion binding;phosphatase activity;phosphoric ester hydrolase activity;phosphoserine phosphatase activity;protein binding;protein dimerization activity;protein homodimerization activity	cell part;cell projection;cytoplasm;intracellular part;neuron projection	Glycine. serine and threonine metabolism;Methane metabolism		Acetylation;Amino-acidbiosynthesis;Completeproteome;Hydrolase;Magnesium;Metal-binding;Phosphoprotein;Proteomicsidentification;Referenceproteome;Serinebiosynthesis	6	6	6	25.053	21559000	9045800
E9QJW7;Q61738-4;E9QJY2;Q61738-6;E9QLL7;G3X9Q1;Q61738-2;Q61738-5;E9QPQ5;Q61738;Q61738-3	Integrin alpha-7;Integrin alpha-7 heavy chain;Integrin alpha-7 light chain	Itga7	+	+			+	+		28.5223	28.6518	28.608	28.5116	28.4913	28.7758	28.4559	28.0329	28.7907	+		0.155451	0.835364	-0.0641157	28.5223	28.6518	28.608	28.5116	28.4069	28.3763	28.3719	28.381	28.4928	+		2.43057	0.132657	-0.167634	anatomical structure development;anatomical structure morphogenesis;biological adhesion;biological regulation;blood vessel morphogenesis;cell adhesion;cell differentiation;cell migration;cell motility;cell surface receptor linked signaling pathway;cell-cell adhesion;cellular component movement;cellular developmental process;cellular process;cellular response to stimulus;developmental process;endo…	binding;cation binding;ion binding;metal ion binding	adherens junction;alpha7-beta1 integrin complex;anchoring junction;cell junction;cell part;cell surface;cell-substrate adherens junction;cell-substrate junction;cytoplasm;integrin complex;intracellular part;macromolecular complex;membrane;membrane part;muscle tendon junction;neuromuscular junction;plasma membrane;plasma membrane part;protein complex;receptor complex;sarcolemma;synapse	Arrhythmogenic right ventricular cardiomyopathy (ARVC);Dilated cardiomyopathy;ECM-receptor interaction;Focal adhesion;Hypertrophic cardiomyopathy (HCM);Regulation of actin cytoskeleton	Integrin_alpha2	ADP-ribosylation;Alternativesplicing;Calcium;Celladhesion;Cellshape;Cleavageonpairofbasicresidues;Completeproteome;Directproteinsequencing;Disulfidebond;Glycoprotein;Integrin;Membrane;Metal-binding;Proteomicsidentification;Receptor;Referenceproteome;Repeat;Signal;Transmembrane;Transmembranehelix	32	32	32	122.07	776010000	593920000
E9QMA4;E9QJY4;E9QQ65;E9QQ64;F8VQC7;E9QQ66		Ktn1	+				+			26.5239	26.522	26.5192	26.4684	26.9039	26.704	26.7001	26.5767	26.558	+		1.41072	0.312783	0.180161	26.5239	26.522	26.5192	26.4684	26.3354	26.558	26.6861	26.316	26.3271	+		0.316289	0.681926	-0.0638778	cellular component movement;cellular process;microtubule-based movement;microtubule-based process	binding;cytoskeletal protein binding;kinesin binding;protein binding	cell part;cytoplasmic part;endoplasmic reticulum;intracellular membrane-bounded organelle;intracellular organelle;intracellular part;membrane;membrane-bounded organelle;organelle			Completeproteome;Proteomicsidentification;Referenceproteome	30	30	2	146.54	195580000	152960000
E9QLA4;E9QLA3;E9QK04;P97798-5;P97798-2;P97798-3;P97798-4;P97798	Neogenin	Neo1	+	+			+	+		24.4749	25.0509	25.0449	25.1797	25.288	24.9162	24.721	24.9845	25.369	+		0.250402	0.72376	0.118158	24.4749	25.0509	25.0449	25.1797	25.4922	25.2744	25.2513	25.3395	25.3846	+	+	1.57842	0.0446795	0.410791	anatomical structure formation involved in morphogenesis;biological adhesion;biological regulation;cation homeostasis;cell adhesion;cellular process;chemical homeostasis;developmental process;homeostatic process;ion homeostasis;iron ion homeostasis;myoblast fusion;negative regulation of biological process;negative regulation of cellular process;negative regulation of protein secretion;negative re…	binding;cadherin binding;cell adhesion molecule binding;protein binding;receptor activity	cell part;integral to membrane;intrinsic to membrane;membrane;membrane part;plasma membrane	Cell adhesion molecules (CAMs)	fn3;I-set;Neogenin_C	3D-structure;Alternativesplicing;Celladhesion;Cellmembrane;Completeproteome;Disulfidebond;Glycoprotein;Immunoglobulindomain;Membrane;Phosphoprotein;Proteomicsidentification;Referenceproteome;Repeat;Signal;Transmembrane;Transmembranehelix	10	10	10	157.17	44706000	35870000
Q8R050;Q8K2E1;G3UWC0;E9QK49	Eukaryotic peptide chain release factor GTP-binding subunit ERF3A	Gspt1								24.7696	25.4439	25.0964	24.8709	24.6232	25.0289	25.3726	25.7088	25.4735	+		0.336292	0.611049	0.196226	24.7696	25.4439	25.0964	24.8709	25.0633	25.1683	25.2205	25.3435	25.0431	+		0.369994	0.538299	0.12255	biosynthetic process;catabolic process;cell cycle;cellular biosynthetic process;cellular catabolic process;cellular component disassembly;cellular component disassembly at cellular level;cellular component organization;cellular component organization at cellular level;cellular component organization or biogenesis;cellular component organization or biogenesis at cellular level;cellular macromolecu…	binding;catalytic activity;GTP binding;GTPase activity;guanyl nucleotide binding;guanyl ribonucleotide binding;hydrolase activity;hydrolase activity. acting on acid anhydrides;hydrolase activity. acting on acid anhydrides. in phosphorus-containing anhydrides;nucleic acid binding;nucleoside-triphosphatase activity;nucleotide binding;purine nucleotide binding;purine ribonucleoside triphosphate bind…	cell part;cytoplasm;intracellular part	mRNA surveillance pathway	GTP_EFTU;GTP_EFTU_D2;GTP_EFTU_D3;PAM2	3D-structure;Alternativesplicing;Cellcycle;Completeproteome;Cytoplasm;Directproteinsequencing;GTP-binding;Nonsense-mediatedmRNAdecay;Nucleotide-binding;Proteinbiosynthesis;Referenceproteome	8	8	8	55.71	50180000	45514000
E9QKW6;Q8VI56-2;Q8VI56	Low-density lipoprotein receptor-related protein 4	Lrp4	+	+					+	25.6797	25.6038	25.9528	26.0385	25.536	25.7821	25.798	25.5838	25.7065	+		0.601753	0.551189	-0.137406	25.6797	25.6038	25.9528	26.0385	26.1208	25.5464	25.6245	26.2664	26.3279	+		0.328154	0.525617	0.158479	anatomical structure development;anatomical structure morphogenesis;appendage development;appendage morphogenesis;biological regulation;cell part morphogenesis;cell projection morphogenesis;cell projection organization;cell surface receptor linked signaling pathway;cellular component assembly;cellular component assembly at cellular level;cellular component morphogenesis;cellular component organiz…	binding;calcium ion binding;cation binding;identical protein binding;ion binding;metal ion binding;protein binding;protein dimerization activity;protein homodimerization activity;receptor binding;receptor tyrosine kinase binding;scaffold protein binding	cell body;cell part;cell projection;cell surface;cytoskeletal part;dendrite;flotillin complex;integral to membrane;intracellular organelle part;intracellular part;intrinsic to membrane;macromolecular complex;membrane;membrane part;neuromuscular junction;neuron projection;neuronal cell body;organelle part;plasma membrane;plasma membrane part;postsynaptic density;protein complex;synapse;synapse par…		EGF_CA;Ldl_recept_a;Ldl_recept_b	Alternativesplicing;Calcium;Completeproteome;Developmentalprotein;Differentiation;Disulfidebond;EGF-likedomain;Endocytosis;Glycoprotein;Membrane;Receptor;Referenceproteome;Repeat;Signal;Transmembrane;Transmembranehelix;Wntsignalingpathway	19	19	19	205.39	110000000	71286000
E9QKZ2;Q91YE6;E0CXB2	Importin-9	Ipo9	+						+	24.4616	22.7287	25.4469	24.8913	24.5927	24.635	24.5186	24.6332	25.2829	+		0.270458	0.618774	0.350369	24.4616	23.0197	25.4469	24.8913	23.887	24.8206	24.9349	24.3246	24.8377	+		0.0753077	0.840119	0.106083	biological regulation;cellular component biogenesis;cellular component biogenesis at cellular level;cellular component organization or biogenesis;cellular component organization or biogenesis at cellular level;cellular process;establishment of localization;establishment of localization in cell;establishment of protein localization;intracellular protein transport;intracellular transport;nuclear im…	binding;enzyme binding;GTPase binding;histone binding;protein binding;protein transporter activity;Ran GTPase binding;Ras GTPase binding;small GTPase binding;substrate-specific transporter activity;transporter activity	cell part;cytoplasm;intracellular membrane-bounded organelle;intracellular organelle;intracellular part;membrane;membrane-bounded organelle;nucleus;organelle		IBN_N	Acetylation;Completeproteome;Cytoplasm;Nucleus;Proteintransport;Proteomicsidentification;Referenceproteome;Transport	3	3	3	115.95	45193000	19902000
E9QLK5;E9QNY8;E9QL60;Q9JLC8-2;Q9JLC8-3;Q9JLC8	Sacsin	Sacs								24.7561	24.5424	24.7845	25.1092	22.7809	24.902	25.7346	24.4335	22.6483	+		0.460623	0.413214	-0.698226	24.7561	24.5424	24.7845	25.1092	23.3154	21.7067	23.7176	24.3795	22.9988	+	+	1.74013	0.00412195	-1.57445	biological regulation;negative regulation of biological process;negative regulation of cellular component organization;negative regulation of cellular process;negative regulation of inclusion body assembly;regulation of biological process;regulation of cellular component biogenesis;regulation of cellular component organization;regulation of cellular process;regulation of inclusion body assembly	binding;lipoprotein particle receptor binding;low-density lipoprotein particle receptor binding;protein binding;receptor binding	cell part;cytoplasmic part;intracellular membrane-bounded organelle;intracellular organelle;intracellular part;membrane-bounded organelle;mitochondrion;nucleus;organelle		HEPN	Acetylation;Alternativesplicing;Chaperone;Completeproteome;Cytoplasm;Phosphoprotein;Proteomicsidentification;Referenceproteome	2	2	2	520.27	48385000	25090000
E9QMY1;Q80VX2;O54901;E9PZI9;Q05D16	OX-2 membrane glycoprotein	Cd200	+	+					+	26.8465	26.3858	27.315	27.3616	26.0958	26.5482	26.6043	26.4748	26.5312	+		1.2779	0.118734	-0.526362	26.8465	26.3858	27.315	27.3616	27.683	26.9515	27.5999	27.8598	27.6889	+		1.16816	0.0544911	0.579378	biological regulation;negative regulation of biological process;negative regulation of cell activation;negative regulation of cellular process;negative regulation of immune system process;negative regulation of leukocyte activation;negative regulation of macrophage activation;regulation of biological process;regulation of cell activation;regulation of cellular process;regulation of immune system …		cell part;integral to membrane;intrinsic to membrane;membrane;membrane part;plasma membrane		C2-set_2;ig	3D-structure;Cellmembrane;Completeproteome;Directproteinsequencing;Disulfidebond;Glycoprotein;Immunoglobulindomain;Membrane;Proteomicsidentification;Referenceproteome;Signal;Transmembrane;Transmembranehelix	5	5	5	30.292	267270000	154270000
E9QPE2;E9QN12;P05622	Tyrosine-protein kinase receptor;Platelet-derived growth factor receptor beta	Pdgfrb	+	+			+	+	+	23.8778	24.2423	24.3462	24.4373	23.6642	23.7844	23.167	24.1713	24.2479	+		0.880137	0.243371	-0.418966	23.8778	24.2423	24.3462	24.4373	25.0425	23.9796	24.4892	24.2972	24.9882	+		0.635417	0.237231	0.333428	actin cytoskeleton organization;actin filament-based process;actomyosin structure organization;adrenal gland development;amine metabolic process;aminoglycan biosynthetic process;aminoglycan metabolic process;anatomical structure development;anatomical structure formation involved in morphogenesis;anatomical structure homeostasis;anatomical structure morphogenesis;aorta morphogenesis;artery morpho…	adenyl nucleotide binding;adenyl ribonucleotide binding;ATP binding;binding;catalytic activity;enzyme binding;growth factor binding;growth factor receptor binding;kinase activity;kinase binding;molecular transducer activity;nucleotide binding;phosphotransferase activity. alcohol group as acceptor;platelet-derived growth factor beta-receptor activity;platelet-derived growth factor binding;platelet…	adherens junction;anchoring junction;apical plasma membrane;cell junction;cell part;cell surface;cell-substrate adherens junction;cell-substrate junction;cytoplasm;cytoplasmic membrane-bounded vesicle;cytoplasmic part;cytoplasmic vesicle;extracellular membrane-bounded organelle;extracellular organelle;extracellular region part;extracellular vesicular exosome;focal adhesion;integral to membrane;in…	Calcium signaling pathway;Cytokine-cytokine receptor interaction;Focal adhesion;Gap junction;Glioma;MAPK signaling pathway;Melanoma;Pathways in cancer;Prostate cancer;Regulation of actin cytoskeleton	ig;Pkinase_Tyr	3D-structure;ATP-binding;Cellmembrane;Chemotaxis;Completeproteome;Cytoplasmicvesicle;Developmentalprotein;Directproteinsequencing;Disulfidebond;Glycoprotein;Immunoglobulindomain;Kinase;Lysosome;Membrane;Nucleotide-binding;Phosphoprotein;Proteomicsidentification;Receptor;Referenceproteome;Repeat;Signal;Transferase;Transmembrane;Transmembranehelix;Tyrosine-proteinkinase;Ublconjugation	7	7	7	122.88	42354000	22800000
E9QN70;P02469	Laminin subunit beta-1	Lamb1	+	+	+	+	+	+	+	27.4261	27.3253	27.4526	27.6639	27.4154	27.5675	27.5631	27.8067	27.8047	+		0.777659	0.469251	0.164491	27.4261	27.3253	27.4526	27.6639	27.7921	27.2735	27.7407	27.8929	27.8687	+		0.89271	0.203579	0.246582	anatomical structure morphogenesis;behavior;biological adhesion;biological regulation;cell adhesion;cell differentiation;cell migration;cell morphogenesis;cell morphogenesis involved in differentiation;cell motility;cell projection organization;cell-cell adhesion;cell-substrate adhesion;cellular component morphogenesis;cellular component movement;cellular component organization;cellular component…	binding;enzyme binding;extracellular matrix structural constituent;glycolipid binding;glycosphingolipid binding;integrin binding;lipid binding;protein binding;protein complex binding;receptor binding;sphingolipid binding;structural molecule activity	basal lamina;basement membrane;cell part;cytoplasmic part;extracellular matrix;extracellular matrix part;extracellular membrane-bounded organelle;extracellular organelle;extracellular region;extracellular region part;extracellular space;extracellular vesicular exosome;intracellular part;laminin complex;laminin-1 complex;laminin-10 complex;laminin-2 complex;laminin-8 complex;macromolecular complex…	Amoebiasis;ECM-receptor interaction;Focal adhesion;Pathways in cancer;Small cell lung cancer;Toxoplasmosis	Laminin_EGF;Laminin_N	3D-structure;Basementmembrane;Celladhesion;Coiledcoil;Completeproteome;Directproteinsequencing;Disulfidebond;Extracellularmatrix;Glycoprotein;LamininEGF-likedomain;Proteomicsidentification;Referenceproteome;Repeat;Secreted;Signal	33	33	33	202.44	257350000	272240000
E9QPE8;E9QN87;Q9QXS1-2;Q9QXS1	Plectin	Plec								32.9431	32.8568	33.1324	32.8787	32.9674	33.1586	32.9371	32.9406	33.0614	+		0.358087	0.764585	0.0602497	32.9431	32.8568	33.1324	32.8787	32.7496	32.91	32.8915	32.8729	32.7659	+		0.888704	0.390263	-0.114785	cell junction assembly;cell junction organization;cell-substrate junction assembly;cellular component assembly;cellular component assembly at cellular level;cellular component organization;cellular component organization at cellular level;cellular component organization or biogenesis;cellular component organization or biogenesis at cellular level;cellular process;hemidesmosome assembly	ankyrin binding;binding;cytoskeletal protein binding;protein binding;structural constituent of muscle;structural molecule activity	adherens junction;anchoring junction;brush border;cell junction;cell part;cell projection;cell-substrate adherens junction;cell-substrate junction;contractile fiber;cytoplasm;cytoplasmic part;cytoskeleton;extracellular membrane-bounded organelle;extracellular organelle;extracellular region part;extracellular vesicular exosome;focal adhesion;hemidesmosome;intermediate filament cytoskeleton;intrace…		CH;Plectin;S10_plectin	3D-structure;Acetylation;Actin-binding;Alternativesplicing;Celljunction;Coiledcoil;Completeproteome;Cytoplasm;Cytoskeleton;Directproteinsequencing;Phosphoprotein;Referenceproteome;Repeat	385	385	8	533.5	16611000000	14168000000
E9QN88;F8WH44;Q9WV92-3;Q9WV92;Q9WV92-2;E9PV52;Q9WV92-7;Q9WV92-6;Q9WV92-4;Q9WV92-5;Q9WV92-8;Q8BT38	Band 4.1-like protein 3;Band 4.1-like protein 3. N-terminally processed	Epb41l3;Epb4.1l3								24.5688	24.1905	24.604	24.3888	23.9032	23.8935	23.9908	23.9769	24.4303	+		1.60136	0.108766	-0.39915	24.5688	24.1905	24.604	24.3888	24.7257	24.5449	24.5147	24.8118	24.5096	+		0.863535	0.270058	0.183282	actin cytoskeleton organization;actin filament-based process;anatomical structure formation involved in morphogenesis;anatomical structure morphogenesis;apoptosis;biological regulation;cell death;cell junction assembly;cell junction organization;cell part morphogenesis;cell projection morphogenesis;cell projection organization;cell-cell junction assembly;cell-cell junction organization;cellular c…	1-phosphatidylinositol binding;actin binding;binding;cytoskeletal protein binding;lipid binding;phosphatidylinositol binding;phospholipid binding;protein binding;spectrin binding;structural constituent of cytoskeleton;structural molecule activity	actin cytoskeleton;axon part;cell cortex part;cell junction;cell part;cell projection part;cell-cell junction;cortical cytoskeleton;cytoplasm;cytoplasmic part;cytoskeleton;extrinsic to membrane;Golgi apparatus;intracellular membrane-bounded organelle;intracellular non-membrane-bounded organelle;intracellular organelle;intracellular part;juxtaparanode region of axon;macromolecular complex;membrane…	Tight junction	4_1_CTD;FA;FERM_C;FERM_M;FERM_N;SAB	Acetylation;Actin-binding;Alternativesplicing;Apoptosis;Calmodulin-binding;Celljunction;Cellmembrane;Completeproteome;Cytoplasm;Cytoskeleton;Directproteinsequencing;Glycoprotein;Membrane;Nucleus;Phosphoprotein;Proteomicsidentification;Referenceproteome;Tumorsuppressor	6	6	6	95.676	40338000	17571000
E9QNF4;Q6PGB6-3;Q6PGB6-2;Q6PGB6;Q6PGB6-4;Q6PGB6-5	N-alpha-acetyltransferase 50	Naa50								24.7663	22.8964	25.6574	24.8992	24.6446	24.9871	25.2223	25.402	25.52	+		0.513043	0.383476	0.600401	24.7663	22.1681	25.6574	24.8992	24.546	25.1514	24.3433	25.3927	25.0463	+		0.317447	0.417269	0.523185	cell cycle process;cellular component organization;cellular component organization at cellular level;cellular component organization or biogenesis;cellular component organization or biogenesis at cellular level;cellular macromolecule metabolic process;cellular metabolic process;cellular process;cellular protein metabolic process;centromeric sister chromatid cohesion;chromatin modification;chromat…	acetyltransferase activity;catalytic activity;H4 histone acetyltransferase activity;histone acetyltransferase activity;lysine N-acetyltransferase activity;N-acetyltransferase activity;N-acyltransferase activity;peptide alpha-N-acetyltransferase activity;peptide N-acetyltransferase activity;transferase activity;transferase activity. transferring acyl groups;transferase activity. transferring acyl …	cell part;cytoplasm;cytoplasmic part;extracellular membrane-bounded organelle;extracellular organelle;extracellular region part;extracellular vesicular exosome;intracellular part;macromolecular complex;membrane-bounded organelle;membrane-bounded vesicle;NatA complex;N-terminal protein acetyltransferase complex;organelle;protein acetyltransferase complex;protein complex;vesicle		Acetyltransf_1	Acetylation;Acyltransferase;Alternativesplicing;Completeproteome;Cytoplasm;Phosphoprotein;Referenceproteome;Transferase	6	6	6	19.343	65900000	12719000
E9QNN1;O70133;O70133-2;O70133-3	ATP-dependent RNA helicase A	Dhx9	+				+	+		25.2602	25.0799	24.9225	24.929	23.6764	24.6125	24.2064	24.4153	24.6017	+	+	2.04508	0.0261538	-0.745418	25.2602	25.0799	24.9225	24.929	24.5557	24.7118	24.3818	23.9065	24.0352	+	+	2.23652	0.00445783	-0.729708	biological regulation;cell differentiation;cellular developmental process;cellular macromolecule metabolic process;cellular metabolic process;cellular nitrogen compound metabolic process;cellular process;cellular response to heat;cellular response to stimulus;cellular response to stress;circadian rhythm;CRD-mediated mRNA stabilization;developmental process;macromolecule metabolic process;metaboli…	adenyl nucleotide binding;adenyl ribonucleotide binding;ATP binding;ATPase activity;ATPase activity. coupled;ATP-dependent helicase activity;ATP-dependent RNA helicase activity;binding;catalytic activity;DNA binding;helicase activity;hydrolase activity;hydrolase activity. acting on acid anhydrides;hydrolase activity. acting on acid anhydrides. in phosphorus-containing anhydrides;nucleic acid bind…	cell part;centrosome;CRD-mediated mRNA stability complex;cytoplasm;cytoplasmic part;cytoskeletal part;intracellular membrane-bounded organelle;intracellular non-membrane-bounded organelle;intracellular organelle;intracellular organelle part;intracellular part;macromolecular complex;membrane;membrane-bounded organelle;microtubule organizing center;non-membrane-bounded organelle;nuclear part;nucleo…		DEAD;dsrm;HA2;Helicase_C;OB_NTP_bind	3D-structure;Acetylation;Activator;Alternativesplicing;ATP-binding;Biologicalrhythms;Completeproteome;Cytoplasm;DNA-binding;Helicase;Hydrolase;Methylation;Nucleotide-binding;Nucleus;Phosphoprotein;Proteomicsidentification;Referenceproteome;Repeat;RNA-binding	9	9	9	149.69	59165000	63074000
E9QP49		Ehbp1l1								24.2996	25.0871	25.4308	24.8134	24.8316	24.8915	25.1429	24.8241	25.1104	+		0.0852558	0.895702	0.0523838	24.2996	25.0871	25.4308	24.8134	24.6103	25.273	25.1846	25.3334	24.6995	+		0.160601	0.715876	0.112445			cell part;membrane		CH;DUF3585;NT-C2	Alternativesplicing;Coiledcoil;Completeproteome;Phosphoprotein;Proteomicsidentification;Referenceproteome	11	11	1	184.8	58140000	35681000
E9QPX1;P39061-2;P39061-1;P39061	Collagen alpha-1(XVIII) chain;Endostatin	Col18a1	+	+	+	+	+	+	+	28.8888	28.7348	28.6499	29.0271	28.9396	29.2593	29.0561	29.153	29.0538	+		1.57799	0.185164	0.267216	28.8888	28.7348	28.6499	29.0271	29.0828	28.2946	28.4929	28.7246	28.655	+		0.487024	0.410675	-0.175171	anatomical structure formation involved in morphogenesis;anatomical structure morphogenesis;angiogenesis;biological adhesion;biological regulation;cell adhesion;cell morphogenesis;cell morphogenesis involved in differentiation;cellular component morphogenesis;cellular component organization;cellular component organization at cellular level;cellular component organization or biogenesis;cellular co…	binding;cation binding;identical protein binding;ion binding;metal ion binding;protein binding;structural molecule activity	basement membrane;collagen;extracellular matrix;extracellular matrix part;extracellular membrane-bounded organelle;extracellular organelle;extracellular region part;extracellular space;extracellular vesicular exosome;membrane-bounded organelle;membrane-bounded vesicle;organelle;vesicle	Protein digestion and absorption	Collagen;DUF959;Endostatin;Fz	3D-structure;Alternativepromoterusage;Alternativesplicing;Celladhesion;Collagen;Completeproteome;Developmentalprotein;Directproteinsequencing;Disulfidebond;Extracellularmatrix;Glycoprotein;Hydroxylation;Metal-binding;Phosphoprotein;Proteomicsidentification;Referenceproteome;Repeat;Secreted;Signal;Zinc	26	26	26	182.29	1081700000	678710000
E9QQ93;O70373	Xin actin-binding repeat-containing protein 1	Xirp1								27.1788	26.5939	26.8695	27.1107	27.0337	27.157	26.832	27.0013	26.8011	+		0.0694697	0.931796	0.0267784	27.1788	26.5939	26.8695	27.1107	27.0356	27.4979	26.8681	26.9294	26.9792	+		0.304081	0.577915	0.123807	actin cytoskeleton organization;actin filament-based process;actomyosin structure organization;anatomical structure development;anatomical structure morphogenesis;biological regulation;cardiac cell development;cardiac muscle cell development;cardiac muscle tissue morphogenesis;cardiac septum development;cell development;cell junction organization;cell-cell junction organization;cellular chemical …	actinin binding;alpha-actinin binding;binding;cation binding;cytoskeletal protein binding;filamin binding;ion binding;metal ion binding;protein binding;transition metal ion binding;zinc ion binding	adherens junction;anchoring junction;cell junction;cell part;cell-cell adherens junction;cell-cell contact zone;cell-cell junction;contractile fiber part;cytoplasmic part;fascia adherens;intercalated disc;intracellular part;organelle part;Z disc		LIM;Xin	Actin-binding;Alternativesplicing;Celljunction;Coiledcoil;Completeproteome;LIMdomain;Metal-binding;Proteomicsidentification;Referenceproteome;Repeat;Zinc	28	28	26	123.69	321950000	120740000
F5H8M6;P62270;G3UZW2	40S ribosomal protein S18	Rps18	+				+	+		29.755	29.4317	30.0563	29.7127	29.7051	29.8819	29.7573	29.681	29.9214	+		0.155916	0.856226	0.0503691	29.755	29.4317	30.0563	29.7127	29.5823	29.6425	29.5099	29.6315	29.7893	+		0.384696	0.556675	-0.107863	biosynthetic process;cellular biosynthetic process;cellular component biogenesis;cellular component biogenesis at cellular level;cellular component organization or biogenesis;cellular component organization or biogenesis at cellular level;cellular macromolecule biosynthetic process;cellular macromolecule metabolic process;cellular metabolic process;cellular process;cellular protein metabolic proc…	binding;nucleic acid binding;RNA binding;rRNA binding;structural constituent of ribosome;structural molecule activity	adherens junction;anchoring junction;cell junction;cell part;cell-substrate adherens junction;cell-substrate junction;cytoplasm;cytoplasmic part;cytosol;cytosolic small ribosomal subunit;extracellular membrane-bounded organelle;extracellular organelle;extracellular region part;extracellular vesicular exosome;focal adhesion;intracellular membrane-bounded organelle;intracellular organelle;intracell…	Ribosome	Ribosomal_S13	Acetylation;Completeproteome;Cytoplasm;Referenceproteome;Ribonucleoprotein;Ribosomalprotein;RNA-binding;rRNA-binding	17	17	17	17.671	1862700000	1228000000
F6QA74;P28352;D3Z124	DNA-(apurinic or apyrimidinic site) lyase;DNA-(apurinic or apyrimidinic site) lyase. mitochondrial	Apex1								24.5065	25.0228	25.1543	24.7225	25.0053	23.4303	24.6737	24.4031	22.5587	+		0.810696	0.193826	-0.837337	24.5065	25.0228	25.1543	24.7225	23.6581	24.2949	23.9369	24.7184	21.3188	+		0.969664	0.0505397	-1.26615	aging;base-excision repair;biological regulation;biosynthetic process;catabolic process;cell redox homeostasis;cellular biosynthetic process;cellular catabolic process;cellular homeostasis;cellular macromolecule biosynthetic process;cellular macromolecule catabolic process;cellular macromolecule metabolic process;cellular metabolic process;cellular nitrogen compound metabolic process;cellular pro…	3'-5' exonuclease activity;3'-5'-exodeoxyribonuclease activity;binding;carbon-oxygen lyase activity;catalytic activity;cation binding;chromatin binding;chromatin DNA binding;damaged DNA binding;deoxyribonuclease activity;DNA binding;DNA-(apurinic or apyrimidinic site) lyase activity;double-stranded DNA specific 3'-5' exodeoxyribonuclease activity;double-stranded DNA specific exodeoxyribonuclease …	cell part;centrosome;cytoplasm;cytoplasmic part;cytoskeletal part;endoplasmic reticulum;intracellular membrane-bounded organelle;intracellular non-membrane-bounded organelle;intracellular organelle;intracellular organelle part;intracellular part;macromolecular complex;membrane-bounded organelle;microtubule organizing center;mitochondrion;non-membrane-bounded organelle;nuclear body;nuclear part;nu…	Base excision repair	Exo_endo_phos	Acetylation;Activator;Cleavageonpairofbasicresidues;Completeproteome;Cytoplasm;Directproteinsequencing;Disulfidebond;DNA-binding;DNAdamage;DNArecombination;DNArepair;Endonuclease;Endoplasmicreticulum;Exonuclease;Hydrolase;Lyase;Magnesium;Metal-binding;Mitochondrion;Nuclease;Nucleus;Phosphoprotein;Proteomicsidentification;Referenceproteome;Repressor;RNA-binding;S-nitrosylation;Transcription;Transc…	3	3	3	32.318	74307000	66015000
F6QBW6;Q8CG16;F8WHL5;Q8CFG9	Complement C1r-A subcomponent;Complement C1r-A subcomponent heavy chain;Complement C1r-A subcomponent light chain;Complement C1r-B subcomponent;Complement C1r-B subcomponent heavy chain;Complement C1r-B subcomponent light chain	C1ra;C1rb	+	+	+	+	+	+		24.6297	25.1195	24.8222	25.0336	24.2867	24.5189	24.6717	24.2586	25.028	+		0.980481	0.244599	-0.348453	24.6297	25.1195	24.8222	25.0336	25.9512	25.5995	25.7462	26.2411	25.7477	+	+	3.27479	0.000137931	0.955878	activation of immune response;biological regulation;complement activation;complement activation. classical pathway;defense response;humoral immune response;immune effector process;immune response;immune system process;innate immune response;macromolecule metabolic process;metabolic process;positive regulation of biological process;positive regulation of immune response;positive regulation of immu…	binding;calcium ion binding;catalytic activity;cation binding;endopeptidase activity;hydrolase activity;ion binding;metal ion binding;peptidase activity;peptidase activity. acting on L-amino acid peptides;serine hydrolase activity;serine-type endopeptidase activity;serine-type peptidase activity	blood microparticle;extracellular membrane-bounded organelle;extracellular organelle;extracellular region part;extracellular space;extracellular vesicular exosome;membrane-bounded organelle;membrane-bounded vesicle;organelle;vesicle	Complement and coagulation cascades;Phagosome;Staphylococcus aureus infection;Systemic lupus erythematosus	CUB;Sushi;Trypsin	Complementpathway;Completeproteome;Disulfidebond;EGF-likedomain;Glycoprotein;Hydrolase;Hydroxylation;Immunity;Innateimmunity;Phosphoprotein;Protease;Referenceproteome;Repeat;Secreted;Serineprotease;Signal;Sushi	9	9	9	75.496	36931000	63208000
F6QL70;P47915;D3YTZ1;F6WZ54;D3YU65;G3UWG9;D3Z1N9	60S ribosomal protein L29	Gm17669;Rpl29;Gm10709	+				+	+		27.4758	28.8559	27.989	27.3854	27.8149	27.9183	27.4208	27.6604	27.8411	+		0.258397	0.674679	-0.195427	27.4758	28.8559	27.989	27.3854	26.8547	27.5233	27.327	27.633	27.2594	+		0.954912	0.0846188	-0.607042	biosynthetic process;cellular biosynthetic process;cellular macromolecule biosynthetic process;cellular macromolecule metabolic process;cellular metabolic process;cellular process;cellular protein metabolic process;macromolecule biosynthetic process;macromolecule metabolic process;metabolic process;primary metabolic process;protein metabolic process;translation	structural constituent of ribosome;structural molecule activity	cell part;cytoplasmic part;intracellular non-membrane-bounded organelle;intracellular organelle;intracellular part;macromolecular complex;non-membrane-bounded organelle;organelle;ribonucleoprotein complex;ribosome	Ribosome	Ribosomal_L29e	Acetylation;Completeproteome;Isopeptidebond;Methylation;Phosphoprotein;Referenceproteome;Repeat;Ribonucleoprotein;Ribosomalprotein;Ublconjugation	8	8	8	16.966	446510000	601420000
F6RIN9;Q80U72;Q80U72-4;Q80U72-2;Q80U72-3;D3YU97	Protein scribble homolog	Scrib	+				+			NaN	NaN	NaN	NaN	NaN	NaN	NaN	NaN	NaN			NaN	NaN	NaN	22.8277	23.1504	22.6225	23.7457	23.709	23.9415	24.1555	24.0307	24.366	+	+	2.19574	0.00293706	0.953966	anatomical structure development;anatomical structure formation involved in morphogenesis;anatomical structure morphogenesis;apoptosis;apoptosis involved in morphogenesis;astrocyte cell migration;asymmetric protein localization;auditory receptor cell morphogenesis;auditory receptor cell stereocilium organization;biological adhesion;biological regulation;cell adhesion;cell death;cell migration;cel…		adherens junction;anchoring junction;basolateral plasma membrane;cell junction;cell part;cell projection;cell-cell adherens junction;cell-cell junction;cytoplasmic part;cytosol;extracellular membrane-bounded organelle;extracellular organelle;extracellular region part;extracellular vesicular exosome;intracellular organelle part;intracellular part;lamellipodium;macromolecular complex;membrane;membr…		LRR_4;LRR_8;PDZ	Alternativesplicing;Celljunction;Cellmembrane;Cellprojection;Coiledcoil;Completeproteome;Cytoplasm;Developmentalprotein;Differentiation;Leucine-richrepeat;Membrane;Phosphoprotein;Proteomicsidentification;Referenceproteome;Repeat;Ublconjugation	5	4	4	99.533	15258000	12367000
F6RPJ9;Q9JHR7	Insulin-degrading enzyme	Ide	+		+	+			+	23.409	23.0687	23.0593	23.3306	22.1943	23.6551	23.5991	23.1657	23.5533	+		0.0176828	0.979516	0.0166006	23.409	23.0687	23.0593	23.3306	23.4863	23.3361	24.1232	23.0883	23.6791	+		0.77001	0.192132	0.32567	beta-amyloid metabolic process;biological regulation;bradykinin catabolic process;catabolic process;cellular catabolic process;cellular component assembly;cellular component organization;cellular component organization or biogenesis;cellular homeostasis;cellular macromolecule metabolic process;cellular metabolic process;cellular process;determination of adult lifespan;glycoprotein metabolic proce…	adenyl nucleotide binding;adenyl ribonucleotide binding;ATP binding;binding;catalytic activity;cation binding;endopeptidase activity;glycoprotein binding;hormone binding;hydrolase activity;identical protein binding;insulin binding;ion binding;metal ion binding;metalloendopeptidase activity;metallopeptidase activity;nucleotide binding;peptidase activity;peptidase activity. acting on L-amino acid p…	cell part;cell surface;cytoplasm;cytoplasmic part;cytosol;extracellular region part;extracellular space;intracellular membrane-bounded organelle;intracellular organelle;intracellular organelle part;intracellular part;membrane;membrane-bounded organelle;microbody;mitochondrion;nuclear part;nucleoplasm;organelle;organelle part;peroxisome;plasma membrane		Peptidase_M16;Peptidase_M16_C	Allostericenzyme;ATP-binding;Cellmembrane;Completeproteome;Cytoplasm;Hydrolase;Membrane;Metal-binding;Metalloprotease;Nucleotide-binding;Protease;Proteomicsidentification;Referenceproteome;Secreted;Zinc	4	4	4	114.15	20657000	13535000
F6TS28;Q8C253;P16110	Galectin;Galectin-3	Lgals3	+		+	+	+	+		25.0089	24.45	24.5571	24.9813	24.4876	24.9047	24.3653	23.0251	24.5275	+		0.606044	0.343151	-0.487261	25.0089	24.45	24.5571	24.9813	24.1978	24.6259	25.2319	24.6336	24.1042	+		0.312921	0.512472	-0.190641	anatomical structure development;biological regulation;cell chemotaxis;cell differentiation;cell migration;cell motility;cellular component movement;cellular component organization;cellular component organization at cellular level;cellular component organization or biogenesis;cellular component organization or biogenesis at cellular level;cellular developmental process;cellular macromolecule meta…	binding;carbohydrate binding;chemoattractant activity;extracellular matrix binding;IgE binding;immunoglobulin binding;laminin binding;protein binding;protein complex binding	cell part;cell surface;cytoplasm;cytoplasmic part;external side of plasma membrane;extracellular matrix;extracellular membrane-bounded organelle;extracellular organelle;extracellular region part;extracellular space;extracellular vesicular exosome;immunological synapse;intracellular membrane-bounded organelle;intracellular organelle;intracellular organelle part;intracellular part;macromolecular co…		Gal-bind_lectin	Acetylation;Completeproteome;Cytoplasm;Differentiation;Directproteinsequencing;Disulfidebond;IgE-bindingprotein;Immunity;Innateimmunity;Lectin;mRNAprocessing;mRNAsplicing;Nucleus;Phosphoprotein;Proteomicsidentification;Referenceproteome;Repeat;Secreted;Spliceosome	4	4	4	19.209	110020000	20502000
F6U106;O88569-3;O88569-2;O88569	Heterogeneous nuclear ribonucleoproteins A2/B1	Hnrnpa2b1	+				+	+		27.6651	26.9047	26.9849	27.5143	26.7919	26.9319	26.3059	26.6154	26.3964	+	+	1.75812	0.0446207	-0.658945	27.6651	26.9047	26.9849	27.5143	26.7157	26.937	27.2432	26.1783	26.5674	+		1.10408	0.0667173	-0.538963	biological regulation;cellular macromolecule metabolic process;cellular metabolic process;cellular nitrogen compound metabolic process;cellular process;establishment of localization;establishment of RNA localization;macromolecule metabolic process;metabolic process;mRNA metabolic process;mRNA processing;negative regulation of biological process;negative regulation of biosynthetic process;negative…	binding;DNA binding;nucleic acid binding;nucleotide binding;RNA binding;sequence-specific DNA binding;single-stranded DNA binding;single-stranded telomeric DNA binding;structure-specific DNA binding;telomeric DNA binding	catalytic step 2 spliceosome;cell part;cytoplasm;intracellular membrane-bounded organelle;intracellular organelle;intracellular organelle part;intracellular part;macromolecular complex;membrane;membrane-bounded organelle;nuclear part;nucleoplasm;nucleus;organelle;organelle part;ribonucleoprotein complex;spliceosomal complex		RRM_1	Acetylation;Alternativesplicing;Completeproteome;Cytoplasm;Directproteinsequencing;Methylation;mRNAprocessing;mRNAsplicing;Nucleus;Phosphoprotein;Referenceproteome;Repeat;Ribonucleoprotein;RNA-binding;Spliceosome	14	14	13	37.27	547840000	235600000
Q45VK5;F6UW33;Q9Z1X4-2;Q9Z1X4;Q9Z1X4-3	Interleukin enhancer-binding factor 3	Ilf3								26.8082	26.1677	26.6919	26.5272	26.7852	27.2405	26.6642	26.4357	26.7523	+		0.556232	0.479092	0.226833	26.8082	26.1677	26.6919	26.5272	26.6642	26.9176	26.761	26.7507	26.3964	+		0.429707	0.469475	0.149242	anatomical structure development;behavior;biological regulation;biosynthetic process;cell development;cellular biosynthetic process;cellular developmental process;cellular macromolecule biosynthetic process;cellular macromolecule metabolic process;cellular metabolic process;cellular nitrogen compound metabolic process;cellular process;cellular process involved in reproduction;cellular protein met…	binding;DNA binding;double-stranded RNA binding;nucleic acid binding;RNA binding;single-stranded RNA binding	cell part;cytoplasm;cytoplasmic part;cytoskeleton;intracellular membrane-bounded organelle;intracellular non-membrane-bounded organelle;intracellular organelle;intracellular organelle part;intracellular part;macromolecular complex;membrane;membrane-bounded organelle;microtubule cytoskeleton;mitochondrion;non-membrane-bounded organelle;nuclear part;nucleolus;nucleoplasm;nucleus;organelle;organelle…		dsrm;DZF	3D-structure;Acetylation;Alternativesplicing;Antiviraldefense;Completeproteome;Cytoplasm;Cytoskeleton;Developmentalprotein;Differentiation;Directproteinsequencing;DNA-binding;Methylation;Nucleus;Phosphoprotein;Proteomicsidentification;Referenceproteome;Repeat;RNA-binding;Spermatogenesis;Transcription;Transcriptionregulation	16	16	16	76.347	281810000	160130000
F6YY69;F6VW30;P68254-2;P68254	14-3-3 protein theta	Ywhaq	+				+	+		26.7502	26.5436	26.4538	26.7468	26.6947	26.4509	26.9986	26.0545	26.2363	+		0.28674	0.685497	-0.136583	26.7502	26.5436	26.4538	26.7468	26.3138	26.866	26.3731	26.2458	26.4371	+		0.604504	0.359417	-0.176427	anatomical structure development;biological regulation;developmental process;negative regulation of biological process;negative regulation of biosynthetic process;negative regulation of cellular biosynthetic process;negative regulation of cellular macromolecule biosynthetic process;negative regulation of cellular metabolic process;negative regulation of cellular process;negative regulation of gen…		adherens junction;anchoring junction;cell junction;cell part;cell-substrate adherens junction;cell-substrate junction;cytoplasmic part;cytoplasmic vesicle membrane;cytoplasmic vesicle part;cytosol;extracellular membrane-bounded organelle;extracellular organelle;extracellular region part;extracellular vesicular exosome;focal adhesion;intracellular organelle part;intracellular part;macromolecular c…	Cell cycle;Neurotrophin signaling pathway;Oocyte meiosis	2003-03-14	Acetylation;Alternativesplicing;Completeproteome;Cytoplasm;Directproteinsequencing;Nitration;Phosphoprotein;Proteomicsidentification;Referenceproteome	13	9	9	32.221	226240000	181590000
F6WNP0;P70428	Exostosin-2	Ext2								25.0612	25.3152	26.2326	26.4402	24.5165	26.2777	25.9872	26.3263	26.5986	+		0.13219	0.798499	0.178958	25.0612	25.3152	26.2326	26.4402	26.7031	26.7398	26.5569	27.1261	26.5769	+	+	1.7412	0.00826667	0.978265	amine metabolic process;aminoglycan biosynthetic process;aminoglycan metabolic process;anatomical structure formation involved in morphogenesis;biosynthetic process;carbohydrate biosynthetic process;carbohydrate metabolic process;cell differentiation;cellular biosynthetic process;cellular carbohydrate biosynthetic process;cellular carbohydrate metabolic process;cellular developmental process;cell…	acetylglucosaminyltransferase activity;binding;catalytic activity;cation binding;glucuronosyl-N-acetylglucosaminyl-proteoglycan 4-alpha-N-acetylglucosaminyltransferase activity;glucuronosyltransferase activity;heparan sulfate N-acetylglucosaminyltransferase activity;identical protein binding;ion binding;metal ion binding;N-acetylglucosaminyl-proteoglycan 4-beta-glucuronosyltransferase activity;pr…	cell part;cytoplasmic part;endoplasmic reticulum;endoplasmic reticulum membrane;endoplasmic reticulum part;extracellular membrane-bounded organelle;extracellular organelle;extracellular region part;extracellular vesicular exosome;Golgi apparatus;Golgi apparatus part;Golgi membrane;integral to membrane;intracellular membrane-bounded organelle;intracellular organelle;intracellular organelle part;in…	Glycosaminoglycan biosynthesis - heparan sulfate	Exostosin;Glyco_transf_64	Completeproteome;Disulfidebond;Endoplasmicreticulum;Glycoprotein;Glycosyltransferase;Golgiapparatus;Manganese;Membrane;Metal-binding;Proteomicsidentification;Referenceproteome;Signal-anchor;Transferase;Transmembrane;Transmembranehelix	9	9	9	89.619	37869000	61142000
F6XLC7;Q99K48	Non-POU domain-containing octamer-binding protein	Nono	+				+	+		25.4455	26.0823	25.8114	25.208	25.5924	25.6579	25.3483	25.3636	25.4559	+		0.364533	0.620827	-0.153177	25.4455	26.0823	25.8114	25.208	24.8754	25.6454	25.3482	25.6743	24.8368	+		0.662367	0.217212	-0.360771	biological regulation;biosynthetic process;cellular biosynthetic process;cellular macromolecule biosynthetic process;cellular macromolecule metabolic process;cellular metabolic process;cellular nitrogen compound metabolic process;cellular process;cellular response to stimulus;cellular response to stress;circadian rhythm;DNA metabolic process;DNA recombination;DNA repair;macromolecule biosynthetic…	binding;core promoter binding;DNA binding;identical protein binding;nucleic acid binding;nucleotide binding;protein binding;regulatory region DNA binding;regulatory region nucleic acid binding;transcription regulatory region DNA binding	cell part;intracellular membrane-bounded organelle;intracellular non-membrane-bounded organelle;intracellular organelle;intracellular organelle part;intracellular part;membrane;membrane-bounded organelle;non-membrane-bounded organelle;nuclear body;nuclear matrix;nuclear part;nuclear speck;nucleolus;nucleoplasm;nucleoplasm part;nucleus;organelle;organelle part;paraspeckles		NOPS;RRM_1	3D-structure;Acetylation;Activator;Alternativesplicing;Biologicalrhythms;Coiledcoil;Completeproteome;Directproteinsequencing;DNA-binding;DNAdamage;DNArecombination;DNArepair;mRNAprocessing;mRNAsplicing;Nucleus;Phosphoprotein;Referenceproteome;Repeat;Repressor;RNA-binding;Transcription;Transcriptionregulation	13	12	12	60.349	124740000	91768000
F6Y3F4;Q9JI75	Ribosyldihydronicotinamide dehydrogenase [quinone]	Nqo2	+				+		+	24.1467	24.0434	23.6385	24.3074	23.9231	22.7914	24.1904	23.6334	23.7221	+		0.62638	0.36588	-0.381952	24.1467	24.0434	23.6385	24.3074	23.8153	23.5745	23.423	22.9495	23.0272	+	+	1.71166	0.0145039	-0.676143	behavior;cognition;learning or memory;memory;multicellular organismal process;neurological system process;response to stimulus;system process	binding;catalytic activity;cation binding;dihydronicotinamide riboside quinone reductase activity;ion binding;metal ion binding;oxidoreductase activity	cell part;cytoplasm;extracellular membrane-bounded organelle;extracellular organelle;extracellular region part;extracellular vesicular exosome;intracellular organelle part;intracellular part;membrane-bounded organelle;membrane-bounded vesicle;nuclear part;nucleoplasm;organelle;organelle part;vesicle		Flavodoxin_2	Completeproteome;Cytoplasm;FAD;Flavoprotein;Metal-binding;Oxidoreductase;Phosphoprotein;Referenceproteome;Zinc	4	4	4	30.346	39069000	27596000
F6ZDD7;P47791-2;P47791	Glutathione reductase. mitochondrial	Gsr								27.1788	27.0223	26.5126	27.0851	26.4053	26.1812	26.5654	26.6195	26.1224	+	+	1.88272	0.0458803	-0.570959	27.1788	27.0223	26.5126	27.0851	26.2904	25.9374	26.0182	25.7798	25.967	+	+	3.21917	0.000133333	-0.951156	amine metabolic process;biological regulation;carboxylic acid metabolic process;cell redox homeostasis;cellular amine metabolic process;cellular amino acid metabolic process;cellular homeostasis;cellular ketone metabolic process;cellular metabolic process;cellular modified amino acid metabolic process;cellular nitrogen compound metabolic process;cellular process;glutathione metabolic process;home…	antioxidant activity;binding;catalytic activity;coenzyme binding;cofactor binding;disulfide oxidoreductase activity;flavin adenine dinucleotide binding;glutathione disulfide oxidoreductase activity;glutathione-disulfide reductase activity;NADP binding;nucleotide binding;oxidoreductase activity;oxidoreductase activity. acting on a sulfur group of donors;oxidoreductase activity. acting on a sulfur …	cell part;cytoplasmic part;external side of plasma membrane;extracellular membrane-bounded organelle;extracellular organelle;extracellular region part;extracellular vesicular exosome;intracellular membrane-bounded organelle;intracellular organelle;intracellular part;membrane part;membrane-bounded organelle;membrane-bounded vesicle;mitochondrion;organelle;plasma membrane part;vesicle	Glutathione metabolism	Pyr_redox;Pyr_redox_2;Pyr_redox_dim	Acetylation;Alternativeinitiation;Completeproteome;Cytoplasm;Disulfidebond;FAD;Flavoprotein;Mitochondrion;NADP;Oxidoreductase;Redox-activecenter;Referenceproteome;Transitpeptide	11	11	11	52.394	440370000	253620000
F6ZFT1;F8WJ64;Q9CR21	Acyl carrier protein;Acyl carrier protein. mitochondrial	Ndufab1								25.9524	26.2115	25.6881	26.3536	25.1931	25.9999	26.1465	26.5265	26.0008	+		0.103888	0.865444	-0.0780519	25.9524	26.2115	25.6881	26.3536	26.1923	25.8673	27.4306	26.1437	25.7813	+		0.266283	0.537934	0.231613	biosynthetic process;carboxylic acid biosynthetic process;carboxylic acid metabolic process;cellular biosynthetic process;cellular ketone metabolic process;cellular lipid metabolic process;cellular macromolecule metabolic process;cellular metabolic process;cellular process;cellular protein metabolic process;fatty acid biosynthetic process;fatty acid metabolic process;lipid biosynthetic process;li…		cell part;cytoplasmic part;intracellular membrane-bounded organelle;intracellular organelle;intracellular organelle part;intracellular part;macromolecular complex;membrane part;membrane-bounded organelle;mitochondrial membrane part;mitochondrial part;mitochondrial respiratory chain complex I;mitochondrion;NADH dehydrogenase complex;organelle;organelle part;protein complex;respiratory chain comple…	Alzheimer's disease;Huntington's disease;Oxidative phosphorylation;Parkinson's disease	PP-binding	Acetylation;Completeproteome;Directproteinsequencing;Electrontransport;Fattyacidbiosynthesis;Fattyacidmetabolism;Lipidbiosynthesis;Lipidmetabolism;Mitochondrion;Phosphopantetheine;Phosphoprotein;Proteomicsidentification;Referenceproteome;Respiratorychain;Transitpeptide;Transport	2	2	2	14.309	112980000	70606000
F6ZSG0;Q80WJ7;F6QHD1;F6QFT1	Protein LYRIC	Mtdh	+					+		23.6546	23.8813	23.4482	24.0772	22.7471	21.9394	23.53	22.8385	23.3704	+		1.44717	0.058016	-0.880224	23.6546	23.8813	23.4482	24.0772	23.8633	23.1724	22.5825	22.7061	23.4516	+		1.11663	0.0582687	-0.610147	biological regulation;cell junction assembly;cell junction organization;cell surface receptor linked signaling pathway;cell-cell junction assembly;cell-cell junction organization;cellular component assembly;cellular component assembly at cellular level;cellular component organization;cellular component organization at cellular level;cellular component organization or biogenesis;cellular component…	binding;double-stranded RNA binding;NF-kappaB binding;nucleic acid binding;protein binding;protein binding transcription factor activity;RNA binding;RNA polymerase II transcription factor binding;transcription coactivator activity;transcription cofactor activity;transcription factor binding;transcription factor binding transcription factor activity	apical plasma membrane;cell junction;cell part;cell-cell junction;cytoplasm;cytoplasmic part;endoplasmic reticulum;endoplasmic reticulum membrane;endoplasmic reticulum part;integral to membrane;intercellular canaliculus;intracellular membrane-bounded organelle;intracellular non-membrane-bounded organelle;intracellular organelle;intracellular organelle part;intracellular part;intrinsic to membrane…			Acetylation;Celljunction;Completeproteome;Cytoplasm;Endoplasmicreticulum;Membrane;Nucleus;Phosphoprotein;Proteomicsidentification;Referenceproteome;Tightjunction;Transmembrane;Transmembranehelix	4	4	4	38.407	21038000	22707000
F6ZWD0;F8WHL2;Q8CIE6	Coatomer subunit alpha;Coatomer subunit alpha;Xenin;Proxenin	Copa	+		+	+	+	+		26.1656	26.5714	26.2427	26.2321	26.45	26.3994	26.4039	26.4247	25.7333	+		0.04131	0.956281	-0.0207088	26.1656	26.5714	26.2427	26.2321	25.8071	26.3329	26.192	26.2045	26.0593	+		0.70515	0.31289	-0.183792	biological regulation;body fluid secretion;cellular process;digestive system process;establishment of localization;establishment of localization in cell;establishment of protein localization;intracellular protein transport;intracellular transport;multicellular organismal process;pancreatic juice secretion;protein transport;regulation of biological quality;regulation of body fluid levels;secretion…	structural molecule activity	cell part;COPI vesicle coat;cytoplasm;cytoplasmic part;cytoplasmic vesicle part;extracellular membrane-bounded organelle;extracellular organelle;extracellular region part;extracellular space;extracellular vesicular exosome;Golgi apparatus part;intracellular organelle part;intracellular part;macromolecular complex;membrane;membrane coat;membrane part;membrane-bounded organelle;membrane-bounded ves…	Neuroactive ligand-receptor interaction	Coatomer_WDAD;COPI_C;WD40	Completeproteome;Cytoplasm;Cytoplasmicvesicle;ER-Golgitransport;Golgiapparatus;Hormone;Membrane;Phosphoprotein;Proteintransport;Proteomicsidentification;Referenceproteome;Repeat;Secreted;Transport;WDrepeat	19	19	19	127.25	171060000	128900000
F7BBI3;P63276	40S ribosomal protein S17	Rps17	+				+	+		28.591	28.2516	28.4661	28.9372	28.3912	28.4301	28.5772	28.3626	28.2786	+		0.520047	0.5552	-0.153543	28.591	28.2516	28.4661	28.9372	28.1565	28.3528	28.4809	28.0284	28.2947	+		1.02725	0.140308	-0.298808	biological regulation;biosynthetic process;cellular biosynthetic process;cellular component assembly;cellular component assembly at cellular level;cellular component biogenesis;cellular component biogenesis at cellular level;cellular component organization;cellular component organization at cellular level;cellular component organization or biogenesis;cellular component organization or biogenesis …	structural constituent of ribosome;structural molecule activity	adherens junction;anchoring junction;cell junction;cell part;cell-substrate adherens junction;cell-substrate junction;cytosolic small ribosomal subunit;extracellular membrane-bounded organelle;extracellular organelle;extracellular region part;extracellular vesicular exosome;focal adhesion;intracellular organelle part;intracellular part;macromolecular complex;membrane;membrane-bounded organelle;me…	Ribosome	Ribosomal_S17e	Completeproteome;Phosphoprotein;Referenceproteome;Ribonucleoprotein;Ribosomalprotein	11	11	11	16.173	1025500000	748250000
F7C5V8;P13595;F6RLF6;E9QB01;P13595-2;F7C5W6;E9Q589;P13595-3;F7CRA9;P13595-4	Neural cell adhesion molecule 1	Ncam1	+	+					+	31.3894	31.0544	31.2336	31.468	30.8645	31.0686	30.9962	31.0753	31.0955	+		1.60608	0.180879	-0.266326	31.3894	31.0544	31.2336	31.468	31.6316	31.0289	31.9438	31.8191	31.8422	+		0.946744	0.131777	0.366797	biological adhesion;biological regulation;cell adhesion;cell projection organization;cell surface receptor linked signaling pathway;cell-cell adhesion;cellular component organization;cellular component organization at cellular level;cellular component organization or biogenesis;cellular component organization or biogenesis at cellular level;cellular process;cellular response to stimulus;homotypic…	binding;carbohydrate binding;glycosaminoglycan binding;heparin binding;identical protein binding;pattern binding;polysaccharide binding;protein binding	anchored to membrane;axon;cell body;cell junction;cell part;cell projection;cell projection part;cell surface;cell-cell junction;external side of plasma membrane;extracellular membrane-bounded organelle;extracellular organelle;extracellular region part;extracellular vesicular exosome;growth cone;integral to membrane;intrinsic to membrane;membrane;membrane part;membrane-bounded organelle;membrane-…	Cell adhesion molecules (CAMs);Prion diseases	fn3;I-set	3D-structure;Alternativesplicing;Celladhesion;Cellmembrane;Completeproteome;Directproteinsequencing;Disulfidebond;Glycoprotein;GPI-anchor;Heparin-binding;Immunoglobulindomain;Lipoprotein;Membrane;Phosphoprotein;Proteomicsidentification;Referenceproteome;Repeat;Signal;Transmembrane;Transmembranehelix	36	36	36	118.14	6030800000	3968300000
F7CK47	Microtubule-associated protein	Map4								28.5037	28.3877	28.541	28.3021	28.5189	28.4354	28.3942	28.2004	28.1877	+		0.440378	0.684106	-0.0863179	28.5037	28.3877	28.541	28.3021	28.314	28.5769	28.3799	28.2862	28.2411	+		0.400491	0.618517	-0.0740026							53	53	33	152.67	815090000	582780000
F8VPN4;F6XXE6		Agl								23.9765	24.435	24.3837	24.0424	24.4428	24.4278	24.1894	24.5233	24.5224	+		0.883231	0.378291	0.211749	23.9765	24.435	24.3837	24.0424	24.0907	24.4605	24.3292	24.3309	23.9272	+		0.0429345	0.93834	0.0183271	biosynthetic process;carbohydrate biosynthetic process;carbohydrate catabolic process;carbohydrate metabolic process;catabolic process;cellular biosynthetic process;cellular carbohydrate biosynthetic process;cellular carbohydrate catabolic process;cellular carbohydrate metabolic process;cellular glucan metabolic process;cellular macromolecule biosynthetic process;cellular macromolecule metabolic …	4-alpha-glucanotransferase activity;alpha-glucosidase activity;amylo-alpha-1.6-glucosidase activity;binding;carbohydrate binding;catalytic activity;glucosidase activity;glycogen debranching enzyme activity;hydrolase activity;hydrolase activity. acting on glycosyl bonds;hydrolase activity. hydrolyzing O-glycosyl compounds;pattern binding;polysaccharide binding;polyubiquitin binding;protein binding…	cell part;cytoplasm;cytoplasmic part;endoplasmic reticulum;inclusion body;intracellular membrane-bounded organelle;intracellular organelle;intracellular organelle part;intracellular part;membrane-bounded organelle;nuclear part;nucleoplasm;nucleus;organelle;organelle part;sarcoplasmic reticulum	Starch and sucrose metabolism	GDE_C;hGDE_N	Completeproteome;Proteomicsidentification;Referenceproteome	10	10	10	174.29	28852000	22121000
F8VQ06;E9QJZ6;Q61810-2;Q61810	Latent-transforming growth factor beta-binding protein 3	Ltbp3	+	+	+	+			+	26.4504	26.437	26.5312	26.5158	26.6324	26.5652	25.9376	25.5883	26.4081	+		0.527757	0.476086	-0.257291	26.4504	26.437	26.5312	26.5158	25.9288	26.2091	26.2158	25.9664	25.9728	+	+	3.13083	0.00666667	-0.425024	anatomical structure development;anatomical structure morphogenesis;biological regulation;bone morphogenesis;bone remodeling;cell surface receptor linked signaling pathway;cellular process;cellular response to stimulus;developmental process;enzyme linked receptor protein signaling pathway;lung saccule development;multicellular organismal process;negative regulation of biological process;negative …	binding;calcium ion binding;cation binding;cytokine binding;growth factor binding;ion binding;metal ion binding;protein binding;transforming growth factor beta binding	extracellular matrix;extracellular membrane-bounded organelle;extracellular organelle;extracellular region;extracellular region part;extracellular vesicular exosome;membrane-bounded organelle;membrane-bounded vesicle;organelle;proteinaceous extracellular matrix;vesicle		EGF_CA;TB	Alternativesplicing;Completeproteome;Disulfidebond;EGF-likedomain;Glycoprotein;Growthfactorbinding;Proteomicsidentification;Referenceproteome;Repeat;Secreted;Signal	16	16	16	134.36	208700000	182720000
F8VQA4;P97467;E9Q704;E9Q8R9	Peptidyl-glycine alpha-amidating monooxygenase;Peptidylglycine alpha-hydroxylating monooxygenase;Peptidyl-alpha-hydroxyglycine alpha-amidating lyase	Pam	+	+					+	24.448	24.928	25.5266	24.8984	24.1361	25.1569	24.1773	24.5713	24.5032	+		0.782552	0.267935	-0.441309	24.448	24.928	25.5266	24.8984	25.7608	25.2158	25.7489	25.7366	26.09	+	+	1.71673	0.0122931	0.760143	cellular metabolic process;cellular process;metabolic process;oxidation-reduction process;peptide amidation;peptide metabolic process;peptide modification	amidine-lyase activity;binding;carbon-nitrogen lyase activity;carboxylic acid binding;catalytic activity;cation binding;copper ion binding;ion binding;L-ascorbic acid binding;lyase activity;metal ion binding;monooxygenase activity;oxidoreductase activity;oxidoreductase activity. acting on paired donors. with incorporation or reduction of molecular oxygen;oxidoreductase activity. acting on paired …	cell part;cytoplasmic part;cytoplasmic vesicle membrane;cytoplasmic vesicle part;cytosol;extracellular membrane-bounded organelle;extracellular organelle;extracellular region part;extracellular vesicular exosome;integral to membrane;integral to plasma membrane;intracellular organelle part;intracellular part;intrinsic to membrane;intrinsic to plasma membrane;membrane;membrane part;membrane-bounded…		Cu2_monoox_C;Cu2_monooxygen;NHL	Cleavageonpairofbasicresidues;Completeproteome;Copper;Cytoplasmicvesicle;Disulfidebond;Glycoprotein;Lyase;Membrane;Metal-binding;Monooxygenase;Multifunctionalenzyme;Oxidoreductase;Phosphoprotein;Proteomicsidentification;Referenceproteome;Repeat;Signal;Transmembrane;Transmembranehelix;VitaminC;Zinc	11	11	11	108.83	44617000	42293000
F8VQD7;Q05909	Receptor-type tyrosine-protein phosphatase gamma	Ptprg	+	+	+					26.8956	25.1787	26.6105	26.4775	25.462	27.4349	26.6636	25.9135	25.4283	+		0.0721597	0.894665	-0.110116	26.8956	25.1787	26.6105	26.4775	26.5259	25.8309	26.6523	27.0354	26.2976	+		0.172148	0.670674	0.177845	anatomical structure development;biological regulation;brain development;cellular macromolecule metabolic process;cellular metabolic process;cellular process;cellular protein metabolic process;dephosphorylation;developmental process;macromolecule metabolic process;macromolecule modification;metabolic process;negative regulation of biological process;negative regulation of cell migration;negative …	binding;catalytic activity;hydrolase activity;hydrolase activity. acting on ester bonds;identical protein binding;phosphatase activity;phosphoprotein phosphatase activity;phosphoric ester hydrolase activity;protein binding;protein tyrosine phosphatase activity	cell part;extracellular membrane-bounded organelle;extracellular organelle;extracellular region part;extracellular space;extracellular vesicular exosome;integral to membrane;intrinsic to membrane;membrane part;membrane-bounded organelle;membrane-bounded vesicle;organelle;vesicle		Carb_anhydrase;fn3;Y_phosphatase	3D-structure;Completeproteome;Disulfidebond;Glycoprotein;Hydrolase;Membrane;Phosphoprotein;Proteinphosphatase;Proteomicsidentification;Referenceproteome;Repeat;Signal;Transmembrane;Transmembranehelix	6	6	6	161.29	225790000	50116000
F8VQJ3;P02468	Laminin subunit gamma-1	Lamc1	+	+	+	+	+	+	+	27.4827	27.7223	27.8192	27.8888	27.8186	27.9559	27.7191	28.0623	28.2589	+		0.923546	0.340688	0.234728	27.4827	27.7223	27.8192	27.8888	27.8656	27.4592	27.9937	28.1046	27.9022	+		0.418138	0.493732	0.13681	anatomical structure development;anatomical structure morphogenesis;astrocyte development;biological adhesion;cell adhesion;cell development;cell junction assembly;cell junction organization;cell migration;cell morphogenesis;cell morphogenesis involved in differentiation;cell motility;cell projection organization;cell-substrate adhesion;cell-substrate junction assembly;cellular component assembly…	binding;extracellular matrix structural constituent;glycolipid binding;glycosphingolipid binding;lipid binding;sphingolipid binding;structural molecule activity	basal lamina;basement membrane;extracellular matrix;extracellular matrix part;extracellular membrane-bounded organelle;extracellular organelle;extracellular region;extracellular region part;extracellular vesicular exosome;laminin complex;laminin-1 complex;laminin-10 complex;macromolecular complex;membrane-bounded organelle;membrane-bounded vesicle;organelle;protein complex;vesicle	Amoebiasis;ECM-receptor interaction;Focal adhesion;Pathways in cancer;Prion diseases;Small cell lung cancer;Toxoplasmosis	Laminin_B;Laminin_EGF;Laminin_N	3D-structure;Basementmembrane;Celladhesion;Coiledcoil;Completeproteome;Disulfidebond;Extracellularmatrix;Glycoprotein;LamininEGF-likedomain;Phosphoprotein;Proteomicsidentification;Referenceproteome;Repeat;Secreted;Signal	37	37	36	177.19	312490000	410650000
F8WGC2;Q07076	Annexin A7	Anxa7	+				+	+		24.9017	25.1862	24.8874	24.9936	25.4328	25.5939	24.8048	24.6361	24.9951	+		0.182886	0.78831	0.100276	24.9017	25.1862	24.8874	24.9936	24.9139	25.0144	24.6864	24.8418	24.8037	+		0.824576	0.350369	-0.140223	autophagy;behavior;behavioral interaction between organisms;biological regulation;calcium ion homeostasis;catabolic process;cation homeostasis;cell differentiation;cell proliferation;cell volume homeostasis;cellular calcium ion homeostasis;cellular catabolic process;cellular cation homeostasis;cellular chemical homeostasis;cellular component organization;cellular component organization or biogene…	binding;calcium ion binding;calcium-dependent phospholipid binding;calcium-dependent protein binding;cation binding;integrin binding;ion binding;lipid binding;metal ion binding;phospholipid binding;protein binding;protein complex binding;receptor binding	cell part;chromaffin granule membrane;cytoplasmic part;cytoplasmic vesicle membrane;cytoplasmic vesicle part;cytosol;endoplasmic reticulum membrane;endoplasmic reticulum part;envelope;extracellular membrane-bounded organelle;extracellular organelle;extracellular region part;extracellular vesicular exosome;intracellular membrane-bounded organelle;intracellular organelle;intracellular organelle par…		Annexin	Acetylation;Annexin;Calcium;Calcium/phospholipid-binding;Completeproteome;Referenceproteome;Repeat	7	7	7	52.27	79094000	70246000
F8WGT0;P26039	Talin-1	Tln1	+				+	+		29.9333	30.045	29.7988	29.852	29.7204	29.7094	29.7548	29.4595	29.6139	+		1.90171	0.162869	-0.255655	29.9333	30.045	29.7988	29.852	29.3183	29.8596	29.4407	29.1896	29.5042	+	+	1.85779	0.0239353	-0.444793	actin cytoskeleton organization;actin filament-based process;biological adhesion;biological regulation;cell adhesion;cell junction assembly;cell junction organization;cell-cell adhesion;cell-substrate junction assembly;cellular component assembly;cellular component assembly at cellular level;cellular component organization;cellular component organization at cellular level;cellular component organ…	binding;cytoskeletal protein binding;integrin binding;LIM domain binding;protein binding;protein complex binding;protein domain specific binding;receptor binding;structural constituent of cytoskeleton;structural molecule activity;vinculin binding	adherens junction;anchoring junction;cell junction;cell part;cell projection;cell projection membrane;cell projection part;cell surface;cell-substrate adherens junction;cell-substrate junction;cytoplasm;cytoplasmic part;cytoskeletal part;extracellular membrane-bounded organelle;extracellular organelle;extracellular region part;extracellular vesicular exosome;focal adhesion;intracellular organelle…	Focal adhesion	FERM_M;FERM_N;I_LWEQ;IRS;Talin_middle;VBS	3D-structure;Acetylation;Celljunction;Cellmembrane;Cellprojection;Completeproteome;Cytoplasm;Cytoskeleton;Membrane;Phosphoprotein;Proteomicsidentification;Referenceproteome	79	79	71	272.1	2189400000	1718900000
Q3TPF5;Q80WV6;F8WH01;Q9JIF0-3;Q9JIF0-2;Q9JIF0;D3Z0A2;D3Z3N0;Q9CX58	Protein arginine N-methyltransferase 1	Prmt1	+				+	+		26.2571	26.3712	26.7208	26.5875	26.0799	26.6752	26.4273	26.2544	26.2109	+		0.479128	0.572171	-0.154599	26.2571	26.3712	26.7208	26.5875	26.7579	26.8241	26.8515	26.6897	26.2928	+		0.660691	0.311856	0.199042	biological regulation;cell projection organization;cellular component organization;cellular component organization at cellular level;cellular component organization or biogenesis;cellular component organization or biogenesis at cellular level;cellular macromolecule metabolic process;cellular metabolic process;cellular process;cellular protein metabolic process;chordate embryonic development;chrom…	[cytochrome c]-arginine N-methyltransferase activity;arginine N-methyltransferase activity;binding;catalytic activity;histone methyltransferase activity;histone methyltransferase activity (H4-R3 specific);histone-arginine N-methyltransferase activity;identical protein binding;methyltransferase activity;N-methyltransferase activity;protein binding;protein dimerization activity;protein heterodimeri…	cell part;cytoplasmic part;cytosol;intracellular membrane-bounded organelle;intracellular organelle;intracellular organelle part;intracellular part;membrane;membrane-bounded organelle;nuclear part;nucleoplasm;nucleus;organelle;organelle part;plasma membrane		Methyltransf_31	Alternativesplicing;Cellmembrane;Completeproteome;Cytoplasm;Lipoprotein;Membrane;Methylation;Methyltransferase;Myristate;Nucleus;Proteomicsidentification;Referenceproteome;Repeat;S-adenosyl-L-methionine;Transferase	10	10	10	39.355	224740000	147100000
F8WH10;Q00731-2;Q00731-6;E9Q4N8;F8WH81;Q00731;E9Q4N9;F6ZE01;Q00731-3	Vascular endothelial growth factor A	Vegfa	+	+	+	+			+	22.4227	22.0919	23.477	24.0376	22.6783	22.8613	23.4992	22.3277	22.2427	+		0.248117	0.656461	-0.285455	22.4227	22.0919	23.477	24.0376	28.1385	26.2121	27.3015	28.5273	28.1747	+	+	3.88117	0	4.66353	activation of protein kinase activity;anatomical structure development;anatomical structure formation involved in morphogenesis;anatomical structure homeostasis;anatomical structure morphogenesis;angiogenesis;artery morphogenesis;axon guidance;basophil chemotaxis;biological regulation;blood vessel development;blood vessel endothelial cell migration;blood vessel endothelial cell proliferation invo…	binding;carbohydrate binding;chemoattractant activity;cytokine activity;cytokine receptor binding;extracellular matrix binding;fibronectin binding;glycosaminoglycan binding;growth factor activity;growth factor receptor binding;heparin binding;identical protein binding;pattern binding;platelet-derived growth factor receptor binding;polysaccharide binding;protein binding;protein dimerization activi…	cell part;cell surface;cytoplasm;cytoplasmic membrane-bounded vesicle;cytoplasmic part;cytoplasmic vesicle;extracellular region;extracellular region part;extracellular space;intracellular membrane-bounded organelle;intracellular organelle;intracellular part;membrane;membrane-bounded organelle;membrane-bounded vesicle;organelle;plasma membrane;stored secretory granule;vesicle	Bladder cancer;Cytokine-cytokine receptor interaction;Focal adhesion;mTOR signaling pathway;Pancreatic cancer;Pathways in cancer;Renal cell carcinoma;Rheumatoid arthritis	PDGF;VEGF_C	Alternativeinitiation;Alternativepromoterusage;Alternativesplicing;Angiogenesis;Cellmembrane;Completeproteome;Developmentalprotein;Differentiation;Disulfidebond;Glycoprotein;Growthfactor;Heparin-binding;Membrane;Mitogen;Referenceproteome;Secreted;Signal	8	8	8	40.269	21726000	9631900
F8WH23;Q61581;E9Q5D9;F8WII5	Insulin-like growth factor-binding protein 7	Igfbp7	+	+	+	+			+	29.7116	29.4536	29.6529	29.9582	29.0223	28.6101	29.1032	28.7841	29.1797	+	+	2.8067	0.0095	-0.754234	29.7116	29.4536	29.6529	29.9582	30.7375	30.1778	30.4866	30.602	30.7992	+	+	3.09156	0.000878049	0.866543	anatomical structure development;biological adhesion;biological regulation;cell adhesion;cellular process;cellular response to chemical stimulus;cellular response to endogenous stimulus;cellular response to hormone stimulus;cellular response to organic substance;cellular response to stimulus;developmental process;embryo implantation;inner ear development;regulation of biological process;regulatio…		extracellular matrix;extracellular membrane-bounded organelle;extracellular organelle;extracellular region;extracellular region part;extracellular space;extracellular vesicular exosome;membrane-bounded organelle;membrane-bounded vesicle;organelle;vesicle		IGFBP;I-set;Kazal_2	Celladhesion;Completeproteome;Disulfidebond;Glycoprotein;Growthfactorbinding;Immunoglobulindomain;Proteomicsidentification;Referenceproteome;RNAediting;Secreted;Signal	16	16	16	29.1	1848400000	1035500000
F8WH45;Q8BMJ2	Leucine--tRNA ligase. cytoplasmic	Lars	+				+	+		26.8295	27.0201	26.7005	26.5199	26.9152	26.7427	26.9033	26.7749	26.6301	+		0.0848228	0.925886	0.025726	26.8295	27.0201	26.7005	26.5199	26.5576	27.06	26.4787	26.339	26.5465	+		0.470012	0.423339	-0.171153	amine metabolic process;amino acid activation;carboxylic acid metabolic process;cellular amine metabolic process;cellular amino acid metabolic process;cellular ketone metabolic process;cellular macromolecule metabolic process;cellular metabolic process;cellular nitrogen compound metabolic process;cellular process;leucyl-tRNA aminoacylation;macromolecule metabolic process;metabolic process;ncRNA m…	adenyl nucleotide binding;adenyl ribonucleotide binding;aminoacyl-tRNA editing activity;aminoacyl-tRNA ligase activity;ATP binding;binding;carboxylic ester hydrolase activity;catalytic activity;hydrolase activity;hydrolase activity. acting on ester bonds;leucine-tRNA ligase activity;ligase activity;ligase activity. forming aminoacyl-tRNA and related compounds;ligase activity. forming carbon-oxyge…	cell part;cytoplasm;cytoplasmic part;cytosol;intracellular membrane-bounded organelle;intracellular organelle;intracellular part;membrane-bounded organelle;nucleus;organelle	Aminoacyl-tRNA biosynthesis;Valine. leucine and isoleucine biosynthesis	Anticodon_1;tRNA-synt_1	Acetylation;Aminoacyl-tRNAsynthetase;ATP-binding;Completeproteome;Cytoplasm;Ligase;Nucleotide-binding;Proteinbiosynthesis;Referenceproteome	21	21	21	137.76	262490000	222030000
F8WH59;Q8BL97-3;Q8BL97-4;Q8BL97-2;Q8BL97	Serine/arginine-rich splicing factor 7	Srsf7								25.8523	25.0956	24.6839	24.5005	24.8947	24.8371	24.3475	24.4212	25.2473	+		0.387516	0.544629	-0.283498	25.8523	25.0956	24.6839	24.5005	24.8428	24.9071	24.5572	22.9734	24.4879	+		0.698432	0.141686	-0.679377	biological regulation;cellular macromolecule metabolic process;cellular metabolic process;cellular nitrogen compound metabolic process;cellular process;establishment of localization;establishment of RNA localization;macromolecule metabolic process;metabolic process;mRNA metabolic process;mRNA processing;mRNA transport;negative regulation of biological process;negative regulation of cellular metab…	binding;cation binding;ion binding;metal ion binding;nucleic acid binding;nucleotide binding;transition metal ion binding;zinc ion binding	cell part;cytoplasm;extracellular membrane-bounded organelle;extracellular organelle;extracellular region part;extracellular vesicular exosome;intracellular organelle part;intracellular part;membrane-bounded organelle;membrane-bounded vesicle;nuclear part;nucleoplasm;organelle;organelle part;vesicle	Spliceosome	RRM_1	Acetylation;Alternativesplicing;Completeproteome;Cytoplasm;Metal-binding;mRNAprocessing;mRNAsplicing;mRNAtransport;Nucleus;Phosphoprotein;Referenceproteome;Repeat;Repressor;RNA-binding;Transport;Zinc;Zinc-finger	5	5	4	30.704	129820000	47281000
F8WH86;P62869	Transcription elongation factor B polypeptide 2	Tceb2	+				+			25.1462	25.5539	25.2448	25.4379	24.9166	24.8542	25.3189	25.1366	24.7608	+		1.37228	0.163144	-0.348236	25.1462	25.5539	25.2448	25.4379	24.3967	25.5018	24.2536	25.0162	24.2733	+	+	1.23345	0.0430648	-0.657365	biological regulation;biosynthetic process;cellular biosynthetic process;cellular macromolecule metabolic process;cellular metabolic process;cellular nitrogen compound metabolic process;cellular process;cellular protein metabolic process;macromolecule metabolic process;macromolecule modification;metabolic process;nitrogen compound metabolic process;nucleic acid metabolic process;nucleobase-contai…		cell part;Cul2-RING ubiquitin ligase complex;Cul5-RING ubiquitin ligase complex;cullin-RING ubiquitin ligase complex;cytoplasmic part;cytoplasmic ubiquitin ligase complex;elongin complex;extracellular membrane-bounded organelle;extracellular organelle;extracellular region part;extracellular vesicular exosome;intracellular organelle part;intracellular part;macromolecular complex;membrane-bounded o…	Pathways in cancer;Renal cell carcinoma;Ubiquitin mediated proteolysis	ubiquitin	3D-structure;Acetylation;Completeproteome;Nucleus;Referenceproteome;Transcription;Transcriptionregulation;Ublconjugationpathway	7	7	7	13.167	131740000	47444000
F8WHK2;Q03350	Thrombospondin-2	Thbs2	+	+	+		+	+	+	26.2345	26.527	26.435	26.3946	26.4811	26.616	26.8392	26.5591	26.6853	+		1.53065	0.217262	0.238324	26.2345	26.527	26.435	26.3946	25.9039	25.8567	25.8528	26.168	26.0713	+	+	2.68766	0.00980282	-0.427237	biological adhesion;biological regulation;cell adhesion;cellular process;negative regulation of angiogenesis;negative regulation of biological process;negative regulation of developmental process;positive regulation of biological process;positive regulation of cellular component biogenesis;positive regulation of cellular component organization;positive regulation of cellular process;positive regu…	binding;calcium ion binding;carbohydrate binding;cation binding;glycosaminoglycan binding;heparin binding;ion binding;metal ion binding;pattern binding;polysaccharide binding	basement membrane;cell part;cytoplasmic membrane-bounded vesicle;cytoplasmic part;cytoplasmic vesicle;extracellular matrix;extracellular matrix part;extracellular region part;intracellular membrane-bounded organelle;intracellular organelle;intracellular part;membrane-bounded organelle;membrane-bounded vesicle;organelle;platelet alpha granule;proteinaceous extracellular matrix;stored secretory gra…	ECM-receptor interaction;Focal adhesion;Malaria;Phagosome;TGF-beta signaling pathway	EGF_3;EGF_CA;TSP_1;TSP_3;TSP_C;VWC	Calcium;Celladhesion;Completeproteome;Disulfidebond;EGF-likedomain;Glycoprotein;Heparin-binding;Referenceproteome;Repeat;Signal	17	16	16	129.89	125680000	671270000
F8WHM5;Q61543	Golgi apparatus protein 1	Glg1	+	+	+				+	23.811	24.1662	23.8403	24.6297	23.4631	23.8363	24.1138	23.8924	24.4242	+		0.282633	0.668385	-0.165831	23.811	24.1662	23.8403	24.6297	24.7314	24.1568	24.3289	25.024	24.645	+		1.02459	0.0931656	0.465433	anatomical structure morphogenesis;biological regulation;bone morphogenesis;developmental process;negative regulation of biological process;negative regulation of cell communication;negative regulation of cellular process;negative regulation of protein processing;negative regulation of response to stimulus;negative regulation of signal transduction;negative regulation of signaling;negative regula…		cell part;cytoplasmic part;extracellular matrix;extracellular membrane-bounded organelle;extracellular organelle;extracellular region part;extracellular vesicular exosome;Golgi apparatus;Golgi apparatus part;Golgi membrane;integral to membrane;intracellular membrane-bounded organelle;intracellular organelle;intracellular organelle part;intracellular part;intrinsic to membrane;membrane;membrane pa…	Cell adhesion molecules (CAMs)	Cys_rich_FGFR	Cellmembrane;Completeproteome;Directproteinsequencing;Glycoprotein;Golgiapparatus;Membrane;Proteomicsidentification;Referenceproteome;Repeat;Sialicacid;Signal;Transmembrane;Transmembranehelix	7	7	7	132.35	16804000	10506000
F8WHW1;Q921M3-2;Q921M3	Splicing factor 3B subunit 3	Sf3b3	+				+	+		25.6617	25.529	24.8495	25.6206	25.6158	25.9858	25.2183	25.0611	25.4625	+		0.0782415	0.90186	0.0534906	25.6617	25.529	24.8495	25.6206	26.1837	25.9624	26.0195	25.8873	25.8011	+	+	1.72514	0.0192982	0.555619	biological regulation;cellular macromolecule metabolic process;cellular metabolic process;cellular nitrogen compound metabolic process;cellular process;macromolecule metabolic process;metabolic process;mRNA metabolic process;mRNA processing;negative regulation of biological process;negative regulation of catabolic process;negative regulation of macromolecule metabolic process;negative regulation …	binding;nucleic acid binding;RNA binding	catalytic step 2 spliceosome;cell part;intracellular membrane-bounded organelle;intracellular organelle;intracellular organelle part;intracellular part;macromolecular complex;membrane-bounded organelle;nuclear part;nucleus;organelle;organelle part;ribonucleoprotein complex;spliceosomal complex;U12-type spliceosomal complex	Spliceosome	CPSF_A	Alternativesplicing;Completeproteome;mRNAprocessing;mRNAsplicing;Nucleus;Referenceproteome;Spliceosome	16	16	16	125.31	114530000	59381000
F8WHZ6;Q9Z0L8-2;Q9Z0L8	Gamma-glutamyl hydrolase	Ggh	+	+	+	+			+	26.234	26.3425	26.5348	26.483	25.9672	25.704	26.0503	26.3198	26.0876	+		1.65008	0.112186	-0.37278	26.234	26.3425	26.5348	26.483	27.2314	27.2882	26.9325	27.393	27.0736	+	+	3.72769	0.000156863	0.785157	amine metabolic process;carboxylic acid metabolic process;cellular amine metabolic process;cellular amino acid metabolic process;cellular ketone metabolic process;cellular metabolic process;cellular nitrogen compound metabolic process;cellular process;glutamine family amino acid metabolic process;glutamine metabolic process;macromolecule metabolic process;metabolic process;nitrogen compound metab…	catalytic activity;exopeptidase activity;gamma-glutamyl-peptidase activity;hydrolase activity;omega peptidase activity;peptidase activity;peptidase activity. acting on L-amino acid peptides	cell part;cytoplasmic membrane-bounded vesicle;cytoplasmic part;cytoplasmic vesicle;cytosol;extracellular membrane-bounded organelle;extracellular organelle;extracellular region part;extracellular space;extracellular vesicular exosome;intracellular membrane-bounded organelle;intracellular organelle;intracellular part;lysosome;lytic vacuole;melanosome;membrane-bounded organelle;membrane-bounded ve…	Folate biosynthesis	Peptidase_C26	Alternativesplicing;Completeproteome;Glycoprotein;Hydrolase;Lysosome;Referenceproteome;Secreted;Signal	9	9	9	35.32	160350000	88322000
F8WI35;P84244;P84228;P68433;E0CZ27	Histone H3;Histone H3.3;Histone H3.2;Histone H3.1	H3f3a;Hist1h3b;Hist1h3a	+				+	+		30.426	29.7938	30.2457	29.8102	30.3395	30.3365	30.0962	30.0331	29.9439	+		0.192648	0.795401	0.0809277	30.426	29.7938	30.2457	29.8102	30.1518	30.1422	30.1089	30.811	30.2178	+		0.490239	0.375715	0.217418	biological regulation;cellular component assembly;cellular component assembly at cellular level;cellular component organization;cellular component organization at cellular level;cellular component organization or biogenesis;cellular component organization or biogenesis at cellular level;cellular macromolecular complex assembly;cellular macromolecular complex subunit organization;cellular process;…	binding;DNA binding;nucleic acid binding	cell part;chromosomal part;chromosome;extracellular membrane-bounded organelle;extracellular organelle;extracellular region part;extracellular vesicular exosome;intracellular membrane-bounded organelle;intracellular non-membrane-bounded organelle;intracellular organelle;intracellular organelle part;intracellular part;macromolecular complex;membrane;membrane-bounded organelle;membrane-bounded vesi…	Systemic lupus erythematosus	Histone	3D-structure;Acetylation;Chromosome;Citrullination;Completeproteome;Directproteinsequencing;DNA-binding;Methylation;Nucleosomecore;Nucleus;Phosphoprotein;Referenceproteome;Ublconjugation	12	12	3	15.199	4229400000	1647600000
F8WIT2;P14824	Annexin;Annexin A6	Anxa6	+				+	+		28.9446	28.7753	28.404	28.6716	28.6772	28.4209	27.8399	28.0171	28.3099	+		1.25095	0.148219	-0.445867	28.9446	28.7753	28.404	28.6716	28.5291	28.4459	27.8196	28.1379	28.4009	+		1.34698	0.056389	-0.432163	biological regulation;calcium ion homeostasis;calcium ion transport;cation homeostasis;cation transport;cellular calcium ion homeostasis;cellular cation homeostasis;cellular chemical homeostasis;cellular component assembly;cellular component organization;cellular component organization or biogenesis;cellular divalent inorganic cation homeostasis;cellular homeostasis;cellular ion homeostasis;cellu…	binding;calcium ion binding;calcium-dependent phospholipid binding;calcium-dependent protein binding;cation binding;channel activity;cholesterol binding;gated channel activity;GTP binding;guanyl nucleotide binding;guanyl ribonucleotide binding;identical protein binding;ion binding;ion channel activity;ion transmembrane transporter activity;ligand-gated channel activity;ligand-gated ion channel ac…	adherens junction;anchoring junction;cell junction;cell part;cell-substrate adherens junction;cell-substrate junction;cytoplasmic membrane-bounded vesicle;cytoplasmic part;cytoplasmic vesicle;cytosol;endosomal part;endosome membrane;extracellular membrane-bounded organelle;extracellular organelle;extracellular region part;extracellular vesicular exosome;focal adhesion;intracellular membrane-bound…		Annexin	Acetylation;Annexin;Calcium;Calcium/phospholipid-binding;Completeproteome;Cytoplasm;Directproteinsequencing;Phosphoprotein;Proteomicsidentification;Referenceproteome;Repeat	31	31	30	75.288	1125100000	832830000
Q3T9X3;Q3TCR7;F8WIV5;G3X9G4;P39054-2;P39054;G3UZZ3	Dynamin-2	Dnm2	+				+	+		23.6706	24.0358	23.6547	23.5933	23.3435	24.0378	23.4447	23.2398	23.5122	+		0.592604	0.47073	-0.223013	23.6706	24.0358	23.6547	23.5933	23.139	23.4169	23.5424	23.3769	23.3995	+	+	1.79246	0.0425269	-0.363661	adult behavior;adult locomotory behavior;anatomical structure morphogenesis;behavior;biological regulation;cation transport;cell communication;cell part morphogenesis;cell projection assembly;cell projection morphogenesis;cell projection organization;cell-cell signaling;cellular component assembly;cellular component assembly at cellular level;cellular component morphogenesis;cellular component or…	binding;catalytic activity;enzyme binding;GTP binding;GTPase activity;guanyl nucleotide binding;guanyl ribonucleotide binding;hydrolase activity;hydrolase activity. acting on acid anhydrides;hydrolase activity. acting on acid anhydrides. in phosphorus-containing anhydrides;identical protein binding;kinase binding;nucleoside-triphosphatase activity;nucleotide binding;protein binding;protein dimeri…	adherens junction;anchoring junction;cell junction;cell part;cell projection;cell projection part;cell-substrate adherens junction;cell-substrate junction;coated pit;cytoplasm;cytoplasmic part;cytoskeletal part;cytosol;dendritic spine;extracellular membrane-bounded organelle;extracellular organelle;extracellular region part;extracellular vesicular exosome;focal adhesion;Golgi apparatus;intracellu…	Bacterial invasion of epithelial cells;Endocrine and other factor-regulated calcium reabsorption;Endocytosis;Fc gamma R-mediated phagocytosis	Dynamin_M;GED;PH	Acetylation;Alternativesplicing;Celljunction;Cellmembrane;Coatedpit;Completeproteome;Cytoplasm;Cytoskeleton;Directproteinsequencing;Endocytosis;GTP-binding;Hydrolase;Membrane;Microtubule;Motorprotein;Nitration;Nucleotide-binding;Phosphoprotein;Postsynapticcellmembrane;Proteomicsidentification;Referenceproteome;Synapse	5	5	5	97.194	24875000	25399000
F8WIX8;Q8CGP4;Q8CGP6;Q8R1M2;Q64523;Q8CGP7;Q8CGP5;Q8BFU2;Q6GSS7;P22752;P27661	Histone H2A;Histone H2A type 1-H;Histone H2A.J;Histone H2A type 2-C;Histone H2A type 1-K;Histone H2A type 1-F;Histone H2A type 3;Histone H2A type 2-A;Histone H2A type 1;Histone H2AX	Hist1h2al;Hist1h2aa;Hist1h2ah;H2afj;Hist2h2ac;Hist1h2ak;Hist1h2af;Hist3h2a;Hist2h2aa1;Hist1h2ab;H2afx	+				+	+		30.5098	29.0091	29.5599	29.2577	29.7658	29.8277	30.2929	29.6254	29.663	+		0.339685	0.588852	0.250836	30.5098	29.0091	29.5599	29.2577	30.2547	30.0279	30.1737	30.5136	30.4788	+	+	1.25995	0.0371628	0.705651	biological regulation;cell cycle;cellular component assembly;cellular component assembly at cellular level;cellular component disassembly;cellular component disassembly at cellular level;cellular component organization;cellular component organization at cellular level;cellular component organization or biogenesis;cellular component organization or biogenesis at cellular level;cellular macromolecu…	binding;chromatin binding;chromatin DNA binding;core promoter binding;core promoter proximal region DNA binding;core promoter proximal region sequence-specific DNA binding;core promoter sequence-specific DNA binding;damaged DNA binding;DNA binding;enhancer binding;enhancer sequence-specific DNA binding;enzyme binding;histone binding;nucleic acid binding;nucleosomal DNA binding;nucleosome binding;…	cell part;chromatin;chromosomal part;chromosome;chromosome. telomeric region;condensed chromosome;condensed nuclear chromosome;euchromatin;extracellular membrane-bounded organelle;extracellular organelle;extracellular region part;extracellular vesicular exosome;germ cell nucleus;heterochromatin;intracellular membrane-bounded organelle;intracellular non-membrane-bounded organelle;intracellular org…	Systemic lupus erythematosus	Histone	3D-structure;Acetylation;Cellcycle;Chromosome;Citrullination;Completeproteome;DNA-binding;DNAdamage;DNArecombination;DNArepair;Isopeptidebond;Meiosis;Methylation;Nucleosomecore;Nucleus;Phosphoprotein;Proteomicsidentification;Referenceproteome;Ublconjugation	5	5	3	13.607	2901800000	779600000
F8WIY0;O88844	Isocitrate dehydrogenase [NADP] cytoplasmic	Idh1								29.2214	29.0705	29.1391	29.1527	28.9727	28.1556	28.9864	28.6419	28.3801	+		1.56024	0.0831538	-0.518587	29.2214	29.0705	29.1391	29.1527	27.9537	28.3808	28.1093	27.9763	28.3595	+	+	4.44284	0	-0.990003	2-oxoglutarate metabolic process;acetyl-CoA catabolic process;acetyl-CoA metabolic process;amine metabolic process;anatomical structure development;biological regulation;carbohydrate metabolic process;carboxylic acid metabolic process;catabolic process;cellular aldehyde metabolic process;cellular amine metabolic process;cellular amino acid metabolic process;cellular carbohydrate metabolic process…	binding;catalytic activity;cation binding;coenzyme binding;cofactor binding;identical protein binding;ion binding;isocitrate dehydrogenase (NADP+) activity;isocitrate dehydrogenase activity;magnesium ion binding;metal ion binding;NAD binding;NADP binding;nucleotide binding;oxidoreductase activity;oxidoreductase activity. acting on CH-OH group of donors;oxidoreductase activity. acting on the CH-OH…	cell part;cytoplasm;cytoplasmic part;cytosol;extracellular membrane-bounded organelle;extracellular organelle;extracellular region part;extracellular vesicular exosome;intracellular membrane-bounded organelle;intracellular organelle;intracellular part;membrane-bounded organelle;membrane-bounded vesicle;microbody;mitochondrion;organelle;peroxisome;vesicle	Carbon fixation pathways in prokaryotes;Citrate cycle (TCA cycle);Glutathione metabolism;Peroxisome	Iso_dh	3D-structure;Acetylation;Completeproteome;Cytoplasm;Directproteinsequencing;Glyoxylatebypass;Magnesium;Manganese;Metal-binding;NADP;Oxidoreductase;Phosphoprotein;Proteomicsidentification;Referenceproteome;Tricarboxylicacidcycle	22	22	20	47.474	1474900000	938960000
F8WJ41;P62245;D3YVB4;D3YXU0;D3Z712;D3Z7W9	40S ribosomal protein S15a	Rps15a	+				+	+		26.4697	26.6878	26.5663	27.1778	26.6634	26.8662	26.8093	26.7044	26.4263	+		0.0694104	0.927237	-0.0314587	26.4697	26.6878	26.5663	27.1778	26.7419	26.8846	26.7904	26.6741	26.7303	+		0.0997977	0.854278	0.038879	biological regulation;biosynthetic process;cellular biosynthetic process;cellular macromolecule biosynthetic process;cellular macromolecule metabolic process;cellular metabolic process;cellular process;cellular protein metabolic process;macromolecule biosynthetic process;macromolecule metabolic process;metabolic process;multi-organism process;positive regulation of biological process;positive reg…	structural constituent of ribosome;structural molecule activity	cell part;cytosolic small ribosomal subunit;extracellular membrane-bounded organelle;extracellular organelle;extracellular region part;extracellular vesicular exosome;intracellular organelle part;intracellular part;macromolecular complex;membrane;membrane-bounded organelle;membrane-bounded vesicle;organelle;organelle part;ribonucleoprotein complex;small ribosomal subunit;vesicle	Ribosome	Ribosomal_S8	Completeproteome;Proteomicsidentification;Referenceproteome;Ribonucleoprotein;Ribosomalprotein	10	10	10	12.31	153960000	191510000
F8WJD9;P19157	Glutathione S-transferase P 1	Gstp1	+		+		+	+		28.8514	28.8268	28.4263	28.8558	28.6052	28.0964	29.0234	28.6503	28.2131	+		0.48976	0.516624	-0.222404	28.8514	28.8268	28.4263	28.8558	28.0834	28.8235	28.2952	28.1574	28.2122	+		1.33899	0.0587062	-0.425743	amine metabolic process;anatomical structure development;anatomical structure morphogenesis;biological regulation;carboxylic acid metabolic process;cell communication;cell development;cell proliferation;cellular amine metabolic process;cellular amino acid metabolic process;cellular developmental process;cellular ketone metabolic process;cellular metabolic process;cellular modified amino acid meta…	binding;catalytic activity;dinitrosyl-iron complex binding;drug binding;enzyme binding;enzyme regulator activity;glutathione transferase activity;JUN kinase binding;kinase binding;kinase regulator activity;protein binding;protein kinase binding;S-nitrosoglutathione binding;transferase activity;transferase activity. transferring alkyl or aryl (other than methyl) groups	cell part;cytoplasm;cytoplasmic part;cytosol;extracellular membrane-bounded organelle;extracellular organelle;extracellular region part;extracellular space;extracellular vesicular exosome;intracellular;intracellular membrane-bounded organelle;intracellular organelle;intracellular part;macromolecular complex;membrane;membrane-bounded organelle;membrane-bounded vesicle;mitochondrion;nucleus;organel…	Drug metabolism - cytochrome P450;Glutathione metabolism;Metabolism of xenobiotics by cytochrome P450	GST_C;GST_N	3D-structure;Acetylation;Completeproteome;Cytoplasm;Directproteinsequencing;Mitochondrion;Nucleus;Phosphoprotein;Proteomicsidentification;Referenceproteome;Transferase	12	12	12	23.478	1127400000	771910000
F8WJG3;P62996	Transformer-2 protein homolog beta	Tra2b								24.2389	23.5758	24.2984	23.9229	22.4578	23.9963	23.5601	24.383	24.0162	+		0.350143	0.554843	-0.326318	24.2389	23.5758	24.2984	23.9229	23.558	23.4211	24.0689	22.8962	23.8739	+		0.837735	0.133652	-0.445373	biological regulation;cellular macromolecule metabolic process;cellular metabolic process;cellular nitrogen compound metabolic process;cellular process;cerebral cortex regionalization;developmental process;macromolecule metabolic process;metabolic process;mRNA metabolic process;mRNA processing;nitrogen compound metabolic process;nuclear mRNA splicing. via spliceosome;nucleic acid metabolic proces…	binding;mRNA binding;nucleic acid binding;nucleotide binding;RNA binding	cell part;intracellular membrane-bounded organelle;intracellular organelle;intracellular part;membrane-bounded organelle;nucleus;organelle	Spliceosome	RRM_1	Acetylation;Activator;Alternativesplicing;Completeproteome;Methylation;mRNAprocessing;mRNAsplicing;Nucleus;Phosphoprotein;Proteomicsidentification;Referenceproteome;Repressor;RNA-binding	3	3	2	21.935	41779000	24985000
F8WJK8;Q99L47	Hsc70-interacting protein	St13	+				+			26.5513	26.3932	25.5976	26.0176	25.7678	25.9071	25.571	25.8373	25.4521	+		1.1062	0.175452	-0.432899	26.5513	26.3932	25.5976	26.0176	25.1484	26.1506	25.3581	25.2271	25.0922	+	+	1.43838	0.0218328	-0.744667	biological regulation;cellular component assembly;cellular component organization;cellular component organization or biogenesis;cellular macromolecule metabolic process;cellular metabolic process;cellular process;cellular protein metabolic process;chaperone cofactor-dependent protein refolding;chaperone-mediated protein folding;macromolecular complex assembly;macromolecular complex subunit organi…	adenyl deoxyribonucleotide binding;adenyl nucleotide binding;binding;dATP binding;deoxyribonucleotide binding;nucleotide binding;purine deoxyribonucleotide binding;purine nucleotide binding	cell part;cytoplasm;cytoplasmic part;cytosol;extracellular membrane-bounded organelle;extracellular organelle;extracellular region part;extracellular vesicular exosome;intracellular part;macromolecular complex;membrane-bounded organelle;membrane-bounded vesicle;organelle;protein complex;vesicle		TPR_2	Acetylation;Chaperone;Completeproteome;Cytoplasm;Phosphoprotein;Proteomicsidentification;Referenceproteome;Repeat;TPRrepeat	8	8	8	40.538	233340000	129000000
G3UVV4;P17710-3;P17710-4;P17710;F8WIP2;P17710-2	Hexokinase-1	Hk1								26.9601	26.628	27.2294	27.2769	27.5545	28.0967	27.5171	27.1633	27.4199	+		1.33974	0.109198	0.526676	26.9601	26.628	27.2294	27.2769	27.4404	27.5673	27.6667	27.7431	27.493	+	+	2.1976	0.00927536	0.558468	alcohol catabolic process;alcohol metabolic process;biological regulation;carbohydrate catabolic process;carbohydrate homeostasis;carbohydrate metabolic process;carbohydrate phosphorylation;catabolic process;cellular carbohydrate catabolic process;cellular carbohydrate metabolic process;cellular chemical homeostasis;cellular glucose homeostasis;cellular homeostasis;cellular metabolic process;cell…	adenyl nucleotide binding;adenyl ribonucleotide binding;ATP binding;binding;carbohydrate kinase activity;catalytic activity;fructokinase activity;glucokinase activity;hexokinase activity;hormone binding;kinase activity;mannokinase activity;nucleotide binding;phosphotransferase activity. alcohol group as acceptor;purine nucleotide binding;purine ribonucleoside triphosphate binding;purine ribonucle…	cell part;cell projection;cilium;cytoplasmic part;cytosol;intracellular membrane-bounded organelle;intracellular organelle;intracellular organelle part;intracellular part;macromolecular complex;membrane;membrane part;membrane raft;membrane-bounded organelle;mitochondrial membrane;mitochondrial outer membrane;mitochondrial part;mitochondrion;organelle;organelle membrane;organelle outer membrane;or…	Amino sugar and nucleotide sugar metabolism;Butirosin and neomycin biosynthesis;Carbohydrate digestion and absorption;Fructose and mannose metabolism;Galactose metabolism;Glycolysis / Gluconeogenesis;Insulin signaling pathway;Starch and sucrose metabolism;Streptomycin biosynthesis;Type II diabetes mellitus	Hexokinase_1;Hexokinase_2	Allostericenzyme;Alternativeinitiation;Alternativesplicing;ATP-binding;Completeproteome;Directproteinsequencing;Glycolysis;Kinase;Membrane;Mitochondrion;Mitochondrionoutermembrane;Nucleotide-binding;Phosphoprotein;Proteomicsidentification;Referenceproteome;Repeat;Transferase	22	22	19	101.87	242690000	146490000
Q9JKF1;G3UW45;F6ZJB0	Ras GTPase-activating-like protein IQGAP1	Iqgap1	+				+	+		26.8538	27.5179	26.8826	26.6543	26.5679	26.5216	26.7696	26.6611	26.5985	+		1.10609	0.208781	-0.353395	26.8538	27.5179	26.8826	26.6543	26.2966	26.5432	26.5115	26.5039	26.2679	+	+	1.77013	0.0182527	-0.552538	actin cytoskeleton organization;actin filament organization;actin filament-based process;actin nucleation;activation of MAPK activity;anatomical structure development;Arp2/3 complex-mediated actin nucleation;biological regulation;cell cycle process;cell development;cell surface receptor linked signaling pathway;cellular component organization;cellular component organization at cellular level;cell…	actin binding;actin filament binding;Arp2/3 complex binding;binding;calmodulin binding;cytoskeletal protein binding;enzyme activator activity;enzyme binding;enzyme regulator activity;GTPase binding;kinase activator activity;kinase binding;kinase regulator activity;lipid binding;myosin binding;myosin light chain binding;myosin VI binding;myosin VI light chain binding;phosphatase binding;phosphatid…	adherens junction;anchoring junction;axon;cell junction;cell leading edge;cell part;cell projection;cell projection part;cell surface;cell-cell junction;cell-substrate adherens junction;cell-substrate junction;cytoplasm;cytoskeletal part;extracellular membrane-bounded organelle;extracellular organelle;extracellular region part;extracellular vesicular exosome;extrinsic to internal side of plasma m…	Regulation of actin cytoskeleton	CH;IQ;RasGAP;RasGAP_C	Acetylation;Calmodulin-binding;Cellmembrane;Completeproteome;Membrane;Phosphoprotein;Proteomicsidentification;Referenceproteome;Repeat	32	32	32	188.75	346650000	272290000
G3UW73;P45376	Aldose reductase	Akr1b1								29.2876	29.1677	29.0541	29.3265	29.0946	28.8725	29.5136	29.155	28.8905	+		0.309927	0.705648	-0.103747	29.2876	29.1677	29.0541	29.3265	28.5676	29.1814	28.7867	28.8543	28.8167	+	+	1.67549	0.0473208	-0.36765		alcohol dehydrogenase (NADP+) activity;alditol:NADP+ 1-oxidoreductase activity;aldo-keto reductase (NADP) activity;catalytic activity;glyceraldehyde oxidoreductase activity;oxidoreductase activity;oxidoreductase activity. acting on CH-OH group of donors;oxidoreductase activity. acting on the aldehyde or oxo group of donors;oxidoreductase activity. acting on the CH-OH group of donors. NAD or NADP …	cell part;cytoplasm;extracellular membrane-bounded organelle;extracellular organelle;extracellular region part;extracellular vesicular exosome;intracellular organelle part;intracellular part;membrane-bounded organelle;membrane-bounded vesicle;nuclear part;nucleoplasm;organelle;organelle part;vesicle	Fructose and mannose metabolism;Galactose metabolism;Glycerolipid metabolism;Pentose and glucuronate interconversions;Pyruvate metabolism	Aldo_ket_red	Acetylation;Completeproteome;Cytoplasm;Directproteinsequencing;NADP;Oxidoreductase;Proteomicsidentification;Referenceproteome	18	18	18	35.745	1544500000	1157800000
G3UW82;Q5SX41;E9PZ09		Myh2								28.0848	28.2481	28.2775	27.9696	28.7782	28.144	28.2821	29.0449	28.6984	+		1.22391	0.151825	0.444507	28.0848	28.2481	28.2775	27.9696	28.1297	28.2603	27.8943	28.0701	28.0497	+		0.292309	0.687683	-0.0641672	actin filament-based process;actin-mediated cell contraction;cellular component organization;cellular component organization or biogenesis;cellular membrane organization;cellular process;membrane organization;multicellular organismal process;muscle contraction;muscle system process;plasma membrane organization;plasma membrane repair;response to activity;response to stimulus;system process	adenyl nucleotide binding;adenyl ribonucleotide binding;ATP binding;binding;catalytic activity;hydrolase activity;hydrolase activity. acting on acid anhydrides;hydrolase activity. acting on acid anhydrides. in phosphorus-containing anhydrides;motor activity;nucleoside-triphosphatase activity;nucleotide binding;purine nucleotide binding;purine ribonucleoside triphosphate binding;purine ribonucleot…	A band;actomyosin contractile ring;cell cortex part;cell division site part;cell junction;cell part;cell-cell junction;contractile fiber;contractile fiber part;contractile ring;cytoplasmic part;cytoskeletal part;Golgi apparatus;intracellular membrane-bounded organelle;intracellular non-membrane-bounded organelle;intracellular organelle;intracellular organelle part;intracellular part;macromolecula…	Tight junction;Viral myocarditis	Myosin_head;Myosin_N;Myosin_tail_1	Actin-binding;ATP-binding;Coiledcoil;Completeproteome;Motorprotein;Myosin;Nucleotide-binding;Proteomicsidentification;Referenceproteome	106	22	13	223.22	581150000	410110000
G3UW84;Q9JI91	Alpha-actinin-2	Actn2								28.1922	27.9866	28.4135	28.3671	28.7452	28.9249	28.4463	28.7345	28.9085	+	+	2.25904	0.0347723	0.512059	28.1922	27.9866	28.4135	28.3671	28.8026	29.074	29.037	28.8253	28.7662	+	+	3.22636	0.00140952	0.661206	biological regulation;cell junction assembly;cell junction organization;cell projection assembly;cell projection organization;cell-substrate junction assembly;cellular chemical homeostasis;cellular component assembly;cellular component assembly at cellular level;cellular component organization;cellular component organization at cellular level;cellular component organization or biogenesis;cellular…	actin binding;actin filament binding;binding;binding. bridging;calcium ion binding;cation binding;cytoskeletal protein binding;FATZ binding;identical protein binding;ion binding;ion channel binding;ligand-dependent nuclear receptor transcription coactivator activity;LIM domain binding;metal ion binding;protein binding;protein binding transcription factor activity;protein binding. bridging;protein…	adherens junction;anchoring junction;cell cortex part;cell junction;cell part;cell projection;cell-substrate adherens junction;cell-substrate junction;contractile fiber part;cortical actin cytoskeleton;cortical cytoskeleton;cytoplasmic part;cytoskeletal part;cytoskeleton;extracellular membrane-bounded organelle;extracellular organelle;extracellular region part;extracellular vesicular exosome;filo…	Adherens junction;Amoebiasis;Arrhythmogenic right ventricular cardiomyopathy (ARVC);Focal adhesion;Leukocyte transendothelial migration;Regulation of actin cytoskeleton;Systemic lupus erythematosus;Tight junction	CH;EFhand_Ca_insen;Spectrin	Actin-binding;Calcium;Completeproteome;Cytoplasm;Metal-binding;Proteomicsidentification;Referenceproteome;Repeat;Ublconjugation	56	35	35	103.83	626320000	460830000
P10852;G3UWA6	4F2 cell-surface antigen heavy chain	Slc3a2	+				+	+		26.1525	26.4879	26.4426	26.6079	26.3215	26.5901	26.3526	26.0435	26.9715	+		0.0602568	0.930408	0.0330731	26.1525	26.4879	26.4426	26.6079	26.4431	26.2754	26.1356	26.1922	26.5041	+		0.434756	0.522982	-0.11268	amine transport;amino acid import;amino acid transport;aromatic amino acid transport;branched-chain aliphatic amino acid transport;carbohydrate metabolic process;carboxylic acid transport;establishment of localization;leucine import;leucine transport;metabolic process;neutral amino acid transport;nitrogen compound transport;organic acid transport;organic substance transport;primary metabolic proc…	active transmembrane transporter activity;amine transmembrane transporter activity;amino acid transmembrane transporter activity;binding;carboxylic acid transmembrane transporter activity;catalytic activity;cation binding;double-stranded RNA binding;ion binding;neutral amino acid transmembrane transporter activity;nucleic acid binding;organic acid transmembrane transporter activity;RNA binding;su…	apical plasma membrane;cell part;cell surface;cytoplasm;cytoplasmic membrane-bounded vesicle;cytoplasmic part;cytoplasmic vesicle;extracellular membrane-bounded organelle;extracellular organelle;extracellular region part;extracellular vesicular exosome;integral to membrane;intracellular membrane-bounded organelle;intracellular organelle;intracellular organelle part;intracellular part;intrinsic to…	Protein digestion and absorption	Alpha-amylase	Alternativesplicing;Amino-acidtransport;Cellmembrane;Completeproteome;Directproteinsequencing;Disulfidebond;Glycoprotein;Isopeptidebond;Membrane;Phosphoprotein;Referenceproteome;Signal-anchor;Transmembrane;Transmembranehelix;Transport;Ublconjugation	13	13	13	58.336	161360000	113440000
G3UWB1;Q9JMH6-2;Q9JMH6	Thioredoxin reductase 1. cytoplasmic	Txnrd1								28.4729	28.2932	28.2138	28.23	27.6381	27.5974	28.0716	27.938	27.8267	+	+	2.43887	0.0326452	-0.488096	28.4729	28.2932	28.2138	28.23	27.3978	27.2989	27.2665	27.9018	27.7526	+	+	2.82935	0.0016	-0.77893	anatomical structure formation involved in morphogenesis;anatomical structure morphogenesis;biological regulation;cell proliferation;cell redox homeostasis;cellular homeostasis;cellular process;developmental process;embryonic morphogenesis;formation of primary germ layer;gastrulation;homeostatic process;mesoderm formation;regulation of biological process;regulation of biological quality;regulatio…	antioxidant activity;binding;catalytic activity;coenzyme binding;cofactor binding;flavin adenine dinucleotide binding;oxidoreductase activity;oxidoreductase activity. acting on a sulfur group of donors;oxidoreductase activity. acting on a sulfur group of donors. NAD or NADP as acceptor;oxidoreductase activity. acting on NADH or NADPH;thioredoxin-disulfide reductase activity	cell part;cytoplasm;cytoplasmic part;cytosol;extracellular membrane-bounded organelle;extracellular organelle;extracellular region part;extracellular vesicular exosome;intracellular membrane-bounded organelle;intracellular non-membrane-bounded organelle;intracellular organelle;intracellular organelle part;intracellular part;membrane-bounded organelle;membrane-bounded vesicle;mitochondrion;non-mem…	Pyrimidine metabolism;Selenocompound metabolism	Pyr_redox;Pyr_redox_2;Pyr_redox_dim	Alternativesplicing;Completeproteome;Cytoplasm;Disulfidebond;FAD;Flavoprotein;NADP;Oxidoreductase;Phosphoprotein;Redox-activecenter;Referenceproteome;Selenocysteine	14	14	14	66.876	782930000	616780000
G3UWG1;P62897;G3UW49	Cytochrome c. somatic	Gm10108;Cycs	+				+	+		29.04	28.6228	29.2288	29.087	28.7273	28.9065	28.7037	29.0657	28.4184	+		0.671893	0.430215	-0.230345	29.04	28.6228	29.2288	29.087	29.8332	29.0278	29.8014	29.3282	29.7018	+	+	1.43777	0.0358235	0.543812	apoptosis;biological regulation;cell death;cellular metabolic process;cellular process;death;electron transport chain;generation of precursor metabolites and energy;glial cell apoptosis;hydrogen peroxide metabolic process;metabolic process;mitochondrial electron transport. cytochrome c to oxygen;mitochondrial electron transport. ubiquinol to cytochrome c;negative regulation of biological process;…	binding;cation binding;electron carrier activity;heme binding;ion binding;iron ion binding;metal ion binding;tetrapyrrole binding;transition metal ion binding	cell part;cytoplasmic part;cytosol;intracellular membrane-bounded organelle;intracellular organelle;intracellular organelle part;intracellular part;membrane part;membrane-bounded organelle;membrane-enclosed lumen;mitochondrial intermembrane space;mitochondrial part;mitochondrion;myelin sheath;organelle;organelle envelope lumen;organelle part;respiratory chain	Alzheimer's disease;Amyotrophic lateral sclerosis (ALS);Apoptosis;Colorectal cancer;Huntington's disease;ko05152;p53 signaling pathway;Parkinson's disease;Pathways in cancer;Small cell lung cancer;Toxoplasmosis;Viral myocarditis	Cytochrom_C	3D-structure;Acetylation;Apoptosis;Completeproteome;Directproteinsequencing;Electrontransport;Heme;Iron;Metal-binding;Mitochondrion;Phosphoprotein;Referenceproteome;Respiratorychain;Transport	12	12	12	11.695	1339400000	648350000
Q3MIA8;G3UXW9;Q99LD4;B1ATU4;Q99LD4-2	COP9 signalosome complex subunit 1	Gps1								NaN	NaN	NaN	NaN	NaN	NaN	NaN	NaN	NaN			NaN	NaN	NaN	24.0189	21.9691	24.4691	23.4122	23.6439	24.1568	23.3836	23.7787	23.463	+		0.16901	0.662382	0.2179	cellular macromolecule metabolic process;cellular metabolic process;cellular process;cellular protein metabolic process;cullin deneddylation;macromolecule metabolic process;macromolecule modification;metabolic process;primary metabolic process;protein deneddylation;protein metabolic process;protein modification by small protein conjugation or removal;protein modification by small protein removal;…		cell part;cytoplasm;intracellular membrane-bounded organelle;intracellular organelle;intracellular organelle part;intracellular part;macromolecular complex;membrane-bounded organelle;nuclear part;nucleus;organelle;organelle part;protein complex;signalosome		PCI;RPN7	Alternativesplicing;Completeproteome;Cytoplasm;Nucleus;Phosphoprotein;Proteomicsidentification;Referenceproteome;Signalosome	4	4	4	55.163	28633000	6220000
G3UXY0;G3UXZ5;P97371;G3UWN9;G3X9K9	Proteasome activator complex subunit 1	Psme1								25.0124	25.2102	24.4314	24.6901	24.5956	24.4321	25.0492	24.7398	24.4847	+		0.396908	0.592274	-0.175728	25.0124	25.2102	24.4314	24.6901	24.9228	25.5682	24.6519	24.9815	24.8314	+		0.280255	0.566517	0.155124	antigen processing and presentation;antigen processing and presentation of exogenous antigen;biological regulation;immune system process;positive regulation of catalytic activity;positive regulation of endopeptidase activity;positive regulation of hydrolase activity;positive regulation of molecular function;positive regulation of peptidase activity;regulation of biological process;regulation of c…	endopeptidase activator activity;endopeptidase regulator activity;enzyme activator activity;enzyme regulator activity;peptidase activator activity;peptidase regulator activity	cell part;extracellular membrane-bounded organelle;extracellular organelle;extracellular region part;extracellular vesicular exosome;intracellular part;macromolecular complex;membrane-bounded organelle;membrane-bounded vesicle;organelle;proteasome activator complex;protein complex;vesicle	Antigen processing and presentation;Proteasome	PA28_alpha;PA28_beta	Completeproteome;Proteasome;Proteomicsidentification;Referenceproteome	7	7	7	26.092	81408000	57354000
G3UZI2;Q7TMK9-2;G3V018;Q7TMK9;G3UZ48;G3UXJ6	Heterogeneous nuclear ribonucleoprotein Q	Syncrip								26.5281	26.3323	26.397	26.3545	26.1117	26.2242	26.4524	25.9734	25.7801	+		1.19106	0.223265	-0.294643	26.5281	26.3323	26.397	26.3545	25.8543	26.3261	26.4691	25.8394	25.9089	+		1.12404	0.11691	-0.323419	biological regulation;cell differentiation;cellular developmental process;cellular macromolecule metabolic process;cellular metabolic process;cellular nitrogen compound metabolic process;cellular process;cellular response to chemical stimulus;cellular response to cytokine stimulus;cellular response to interferon-gamma;cellular response to organic substance;cellular response to stimulus;CRD-mediat…	binding;mRNA binding;nucleic acid binding;nucleotide binding;poly(A) RNA binding;poly-purine tract binding;RNA binding;single-stranded RNA binding	catalytic step 2 spliceosome;cell part;CRD-mediated mRNA stability complex;cytoplasm;cytoplasmic part;histone pre-mRNA 3'end processing complex;intracellular organelle part;intracellular part;macromolecular complex;membrane;nuclear part;organelle part;protein complex;ribonucleoprotein complex;spliceosomal complex		RRM_1	Acetylation;Alternativesplicing;Completeproteome;Cytoplasm;Directproteinsequencing;Isopeptidebond;Methylation;mRNAprocessing;mRNAsplicing;Nucleus;Phosphoprotein;Proteomicsidentification;Referenceproteome;Repeat;Ribonucleoprotein;RNA-binding;Spliceosome;Ublconjugation	16	16	10	58.751	162790000	134850000
G3UZY2;P97493	Thioredoxin. mitochondrial	Txn2								25.5963	24.273	23.6353	23.7396	24.2748	23.0552	24.1284	23.8826	24.0221	+		0.424223	0.479158	-0.438451	25.5963	24.273	23.6353	23.7396	26.828	24.7212	26.0921	25.9277	25.5038	+	+	1.50991	0.00899512	1.50349	biological regulation;cell communication;cell redox homeostasis;cellular homeostasis;cellular macromolecule metabolic process;cellular metabolic process;cellular process;cellular protein metabolic process;cellular response to chemical stimulus;cellular response to external stimulus;cellular response to extracellular stimulus;cellular response to nutrient levels;cellular response to oxidative stre…	catalytic activity;disulfide oxidoreductase activity;oxidoreductase activity;oxidoreductase activity. acting on a sulfur group of donors;oxidoreductase activity. acting on a sulfur group of donors. disulfide as acceptor;peptide-methionine (R)-S-oxide reductase activity;peptide-methionine-(S)-S-oxide reductase activity;protein disulfide oxidoreductase activity	cell body;cell part;cell projection;cytoplasmic part;dendrite;intracellular membrane-bounded organelle;intracellular non-membrane-bounded organelle;intracellular organelle;intracellular organelle part;intracellular part;membrane-bounded organelle;mitochondrion;neuron projection;neuronal cell body;non-membrane-bounded organelle;nuclear part;nucleolus;organelle;organelle part		Thioredoxin	Acetylation;Completeproteome;Disulfidebond;Electrontransport;Mitochondrion;Proteomicsidentification;Redox-activecenter;Referenceproteome;Transitpeptide;Transport	3	3	3	14.099	77136000	42758000
G3X8R0;Q60870	Receptor expression-enhancing protein 5	Reep5								24.529	24.5317	22.786	24.6432	25.1729	25.3388	24.9738	24.4661	24.707	+		0.990547	0.143594	0.80924	24.529	24.5317	22.5025	24.6432	25.0334	24.9537	24.6771	25.3194	24.7784	+		1.01068	0.0549278	0.900812			cell part;extracellular membrane-bounded organelle;extracellular organelle;extracellular region part;extracellular vesicular exosome;integral to membrane;intrinsic to membrane;membrane part;membrane-bounded organelle;membrane-bounded vesicle;organelle;vesicle		TB2_DP1_HVA22	Acetylation;Completeproteome;Directproteinsequencing;Membrane;Proteomicsidentification;Receptor;Referenceproteome;Transmembrane;Transmembranehelix	4	4	4	21.447	57397000	38695000
G3X8T3;P16675	Carboxypeptidase;Lysosomal protective protein;Lysosomal protective protein 32 kDa chain;Lysosomal protective protein 20 kDa chain	Ctsa	+	+			+	+	+	26.8195	26.6566	26.9992	27.2461	27.5433	26.9419	26.9371	26.9039	27.3843	+		0.526873	0.502094	0.211764	26.8195	26.6566	26.9992	27.2461	27.3671	27.6587	27.5097	27.9107	27.8617	+	+	2.57387	0.00275758	0.731263		carboxypeptidase activity;catalytic activity;exopeptidase activity;hydrolase activity;peptidase activity;peptidase activity. acting on L-amino acid peptides;serine hydrolase activity;serine-type carboxypeptidase activity;serine-type exopeptidase activity;serine-type peptidase activity	cell part;cytoplasmic part;extracellular membrane-bounded organelle;extracellular organelle;extracellular region part;extracellular vesicular exosome;intracellular membrane-bounded organelle;intracellular organelle;intracellular organelle part;intracellular part;lysosome;lytic vacuole;membrane;membrane-bounded organelle;membrane-bounded vesicle;mitochondrion;nuclear part;nucleoplasm;organelle;org…	Lysosome;Renin-angiotensin system	Peptidase_S10	Carboxypeptidase;Completeproteome;Disulfidebond;Glycoprotein;Hydrolase;Lysosome;Protease;Proteomicsidentification;Referenceproteome;Signal;Zymogen	14	14	14	55.726	265970000	224040000
G3X8Y3;Q80UM3	N-alpha-acetyltransferase 15. NatA auxiliary subunit	Naa15								23.3691	24.2874	24.1675	23.5034	23.6368	23.6081	23.4995	23.4911	23.8962	+		0.419743	0.557964	-0.205514	23.3691	24.2874	24.1675	23.5034	23.6158	23.9729	23.7	23.9946	23.6134	+		0.0850688	0.852556	-0.0524917	anatomical structure formation involved in morphogenesis;angiogenesis;biological regulation;biosynthetic process;cell differentiation;cellular biosynthetic process;cellular developmental process;cellular macromolecule biosynthetic process;cellular macromolecule metabolic process;cellular metabolic process;cellular nitrogen compound metabolic process;cellular process;cellular protein metabolic pro…	acetyltransferase activity;binding;catalytic activity;N-acetyltransferase activity;N-acyltransferase activity;peptide alpha-N-acetyltransferase activity;peptide N-acetyltransferase activity;ribonucleoprotein binding;ribosome binding;transferase activity;transferase activity. transferring acyl groups;transferase activity. transferring acyl groups other than amino-acyl groups	cell part;cytoplasm;cytoplasmic part;extracellular membrane-bounded organelle;extracellular organelle;extracellular region part;extracellular vesicular exosome;intracellular membrane-bounded organelle;intracellular organelle;intracellular organelle part;intracellular part;macromolecular complex;membrane;membrane-bounded organelle;membrane-bounded vesicle;NatA complex;N-terminal protein acetyltran…		NARP1;TPR_2	Acetylation;Angiogenesis;Completeproteome;Cytoplasm;Developmentalprotein;Differentiation;Nucleus;Phosphoprotein;Proteomicsidentification;Receptor;Referenceproteome;Repeat;TPRrepeat;Transcription;Transcriptionregulation	7	7	7	101.09	30432000	36934000
G3X9B8;O70318;Q80UE5;Q80UE4;Q811B2;G3X991	Band 4.1-like protein 2	Epb41l2;Epb4.1l2	+				+	+		25.1978	25.7781	25.517	25.4571	24.7009	24.2477	23.8538	23.8007	24.961	+	+	2.39294	0.00948571	-1.1747	25.1978	25.7781	25.517	25.4571	24.2304	24.4581	24.2313	25.0214	24.2176	+	+	2.89449	0.00096	-1.05576	actin cytoskeleton organization;actin filament-based process;biological regulation;cellular component organization;cellular component organization at cellular level;cellular component organization or biogenesis;cellular component organization or biogenesis at cellular level;cellular process;cortical actin cytoskeleton organization;cortical cytoskeleton organization;cytoskeleton organization;organ…	actin binding;binding;cytoskeletal protein binding;PH domain binding;protein binding;protein domain specific binding;spectrin binding;structural molecule activity	actin cytoskeleton;adherens junction;anchoring junction;cell junction;cell part;cell-substrate adherens junction;cell-substrate junction;cytoplasm;cytoskeleton;extracellular membrane-bounded organelle;extracellular organelle;extracellular region part;extracellular vesicular exosome;extrinsic to membrane;focal adhesion;intracellular membrane-bounded organelle;intracellular non-membrane-bounded org…	Tight junction	4_1_CTD;FA;FERM_C;FERM_M;FERM_N;SAB	Acetylation;Actin-binding;Cellmembrane;Completeproteome;Cytoplasm;Cytoskeleton;Membrane;Phosphoprotein;Referenceproteome	14	14	14	109.94	79855000	101940000
Q8R146-2;Q8R146;G3X9I2	Acylamino-acid-releasing enzyme	Apeh								24.3733	24.2285	24.3896	23.8912	23.8838	23.7032	24.4653	24.7432	23.6248	+		0.201493	0.74622	-0.136599	24.3733	24.2285	24.3896	23.8912	23.8894	23.9131	23.9311	23.731	23.6671	+	+	1.90361	0.0301472	-0.394341	beta-amyloid metabolic process;cellular macromolecule metabolic process;cellular metabolic process;cellular process;glycoprotein metabolic process;macromolecule metabolic process;metabolic process;primary metabolic process;protein metabolic process;proteolysis	catalytic activity;endopeptidase activity;exopeptidase activity;hydrolase activity;omega peptidase activity;peptidase activity;peptidase activity. acting on L-amino acid peptides;serine hydrolase activity;serine-type endopeptidase activity;serine-type peptidase activity	cell part;cytoplasm;extracellular membrane-bounded organelle;extracellular organelle;extracellular region part;extracellular vesicular exosome;intracellular organelle part;intracellular part;membrane;membrane-bounded organelle;membrane-bounded vesicle;nuclear membrane;nuclear part;organelle;organelle membrane;organelle part;vesicle		Peptidase_S9	Acetylation;Alternativesplicing;Completeproteome;Cytoplasm;Hydrolase;Phosphoprotein;Referenceproteome	6	6	6	79.905	47815000	48816000
G3X9J7										28.7802	29.238	28.7912	28.8916	28.991	29.0013	28.759	28.8931	29.0534	+		0.0451558	0.960328	0.0142984	28.7802	29.238	28.7912	28.8916	28.9406	28.9705	28.9483	29.2298	28.9095	+		0.269092	0.678113	0.0744806							182	1	1	253.01	965550000	1067000000
G3XA10;Q8VEK3	Heterogeneous nuclear ribonucleoprotein U	Hnrnpu	+				+	+		26.46	26.5649	26.4134	26.413	25.8267	26.3051	26.1749	25.9795	26.3824	+		1.53163	0.152088	-0.329104	26.46	26.5649	26.4134	26.413	25.8526	26.1844	26.0453	26.0019	25.9206	+	+	3.46078	0.00318367	-0.46185	biological regulation;cell differentiation;cellular developmental process;cellular macromolecule metabolic process;cellular metabolic process;cellular nitrogen compound metabolic process;cellular process;circadian regulation of gene expression;circadian rhythm;CRD-mediated mRNA stabilization;developmental process;macromolecule metabolic process;metabolic process;mRNA metabolic process;mRNA proces…	adenyl nucleotide binding;adenyl ribonucleotide binding;ATP binding;binding;core promoter binding;DNA binding;nucleic acid binding;nucleotide binding;purine nucleotide binding;purine ribonucleoside triphosphate binding;purine ribonucleotide binding;regulatory region DNA binding;regulatory region nucleic acid binding;ribonucleotide binding;transcription regulatory region DNA binding	catalytic step 2 spliceosome;cell part;cell surface;CRD-mediated mRNA stability complex;cytoplasmic part;intracellular membrane-bounded organelle;intracellular organelle;intracellular organelle part;intracellular part;macromolecular complex;membrane;membrane-bounded organelle;nuclear part;nucleoplasm;nucleus;organelle;organelle part;protein complex;ribonucleoprotein complex;spliceosomal complex;v…	Spliceosome	SAP;SPRY	Acetylation;ATP-binding;Biologicalrhythms;Citrullination;Coiledcoil;Completeproteome;Cytoplasm;DNA-binding;Methylation;mRNAprocessing;mRNAsplicing;Nucleotide-binding;Nucleus;Phosphoprotein;Referenceproteome;Ribonucleoprotein;RNA-binding;Spliceosome;Viralnucleoprotein;Virion	9	9	9	86.805	192000000	211080000
P29268;G5E830	Connective tissue growth factor	Ctgf	+	+	+	+			+	NaN	NaN	NaN	NaN	NaN	NaN	NaN	NaN	NaN			NaN	NaN	NaN	22.8958	23.601	22.8412	22.7041	25.1638	23.709	25.1236	24.3967	25.0484	+	+	2.60232	0.000123077	1.67778	aging;anatomical structure development;anatomical structure formation involved in morphogenesis;anatomical structure homeostasis;angiogenesis;biological adhesion;biological regulation;biosynthetic process;calcium ion transport;cartilage condensation;cation transport;cell adhesion;cell communication;cell differentiation;cell migration;cell motility;cell proliferation;cell surface receptor linked s…	binding;carbohydrate binding;glycosaminoglycan binding;heparin binding;integrin binding;pattern binding;polysaccharide binding;protein binding;protein complex binding;receptor binding	cell cortex;cell part;cis-Golgi network;cytoplasmic part;cytosol;extracellular matrix;extracellular region;extracellular region part;extracellular space;Golgi apparatus;Golgi apparatus part;intracellular membrane-bounded organelle;intracellular organelle;intracellular organelle part;intracellular part;membrane-bounded organelle;organelle;organelle part;perinuclear region of cytoplasm;proteinaceou…		Cys_knot;IGFBP;TSP_1;VWC	Celladhesion;Completeproteome;Disulfidebond;DNAsynthesis;Extracellularmatrix;Heparin-binding;Referenceproteome;Secreted;Signal	6	6	6	37.794	9087400	0
G5E892;Q8VHY0;Q8VHY0-3	Chondroitin sulfate proteoglycan 4	Cspg4	+	+			+	+		28.0214	28.0511	28.0177	28.1323	28.1285	28.0212	27.8338	28.1803	28.2589	+		0.125699	0.902581	0.0288917	28.0214	28.0511	28.0177	28.1323	28.1707	27.7808	28.0248	28.2754	28.4065	+		0.251345	0.685322	0.0760005	activation of MAPK activity;anatomical structure formation involved in morphogenesis;angiogenesis;biological regulation;cell migration;cell motility;cell proliferation;cell surface receptor linked signaling pathway;cellular component movement;cellular macromolecule metabolic process;cellular metabolic process;cellular process;cellular protein metabolic process;cellular response to stimulus;develo…	binding;enzyme binding;kinase binding;molecular transducer activity;protein binding;protein kinase binding;signal transducer activity	adherens junction;anchoring junction;apical plasma membrane;cell junction;cell part;cell projection;cell projection membrane;cell projection part;cell surface;cell-substrate adherens junction;cell-substrate junction;extracellular membrane-bounded organelle;extracellular organelle;extracellular region part;extracellular vesicular exosome;focal adhesion;integral to membrane;intrinsic to membrane;la…		Laminin_G_1;Laminin_G_2	Alternativesplicing;Angiogenesis;Cellmembrane;Cellprojection;Completeproteome;Developmentalprotein;Differentiation;Disulfidebond;Glycoprotein;Membrane;Phosphoprotein;Proteoglycan;Referenceproteome;Repeat;Signal;Tissueremodeling;Transducer;Transmembrane;Transmembranehelix	44	44	44	252.31	620920000	399060000
G5E8B3;Q3TGL4;P37889;P37889-2	Fibulin-2	Fbln2	+	+	+	+	+	+	+	30.8628	31.0574	31.1718	31.3332	31.2165	31.4914	31.3591	31.2607	31.6495	+		1.26934	0.214122	0.289148	30.8628	31.0574	31.1718	31.3332	31.4649	30.6876	31.5771	31.5869	31.4134	+		0.53822	0.33282	0.239721	biological regulation;positive regulation of biological process;positive regulation of cell adhesion;positive regulation of cell-substrate adhesion;positive regulation of cellular process;regulation of biological process;regulation of cell adhesion;regulation of cell-substrate adhesion;regulation of cellular process	binding;calcium ion binding;cation binding;extracellular matrix binding;ion binding;metal ion binding	extracellular matrix;extracellular membrane-bounded organelle;extracellular organelle;extracellular region part;extracellular vesicular exosome;membrane-bounded organelle;membrane-bounded vesicle;organelle;proteinaceous extracellular matrix;vesicle		ANATO;cEGF;EGF_CA	Alternativesplicing;Calcium;Completeproteome;Directproteinsequencing;Disulfidebond;EGF-likedomain;Extracellularmatrix;Glycoprotein;Referenceproteome;Repeat;Secreted;Signal	42	42	42	131.83	4105400000	3920800000
G5E8D6;Q9WVJ9;E9Q3N9;E9Q3F3;E9Q2T8	EGF-containing fibulin-like extracellular matrix protein 2	Efemp2	+	+	+	+	+		+	25.088	24.71	25.7674	25.7988	24.5286	25.2695	24.6863	24.5557	25.0544	+		0.951087	0.190662	-0.522109	25.088	24.71	25.7674	25.7988	26.9518	26.4161	26.8583	27.1826	26.9932	+	+	3.08478	0	1.53939		binding;calcium ion binding;cation binding;ion binding;metal ion binding	extracellular matrix;extracellular membrane-bounded organelle;extracellular organelle;extracellular region part;extracellular vesicular exosome;membrane-bounded organelle;membrane-bounded vesicle;organelle;proteinaceous extracellular matrix;vesicle		cEGF;EGF_CA	Calcium;Completeproteome;Disulfidebond;EGF-likedomain;Glycoprotein;Proteomicsidentification;Referenceproteome;Repeat;Secreted;Signal	10	10	10	51.349	91096000	64717000
G5E8M2;G5E8B8;P11276	Fibronectin;Anastellin	Fn1	+	+	+	+	+	+	+	36.3706	36.4039	36.3838	36.5795	36.2269	36.5101	36.2704	36.2355	36.5549	+		0.356185	0.732849	-0.074865	36.3706	36.4039	36.3838	36.5795	36.5031	36.2683	36.5628	36.5705	36.6004	+		0.359936	0.656142	0.0665825	acute inflammatory response;acute-phase response;anatomical structure formation involved in morphogenesis;anatomical structure morphogenesis;angiogenesis;biological adhesion;biological regulation;calcium-independent cell-matrix adhesion;cell adhesion;cell differentiation;cell junction assembly;cell junction organization;cell morphogenesis;cell morphogenesis involved in differentiation;cell-matrix…	binding;carbohydrate binding;enzyme activator activity;enzyme binding;enzyme regulator activity;glycosaminoglycan binding;heparin binding;integrin binding;pattern binding;peptidase activator activity;peptidase regulator activity;polysaccharide binding;protease binding;protein binding;protein complex binding;receptor binding	apical plasma membrane;basal lamina;basement membrane;blood microparticle;cell part;cytoplasmic part;endoplasmic reticulum-Golgi intermediate compartment;extracellular matrix;extracellular matrix part;extracellular membrane-bounded organelle;extracellular organelle;extracellular region part;extracellular space;extracellular vesicular exosome;fibrinogen complex;intracellular membrane-bounded organ…	Amoebiasis;Bacterial invasion of epithelial cells;ECM-receptor interaction;Focal adhesion;Pathways in cancer;Regulation of actin cytoskeleton;Small cell lung cancer	fn1;fn2;fn3	3D-structure;Acutephase;Alternativesplicing;Angiogenesis;Celladhesion;Cellshape;Completeproteome;Disulfidebond;Extracellularmatrix;Glycoprotein;Heparin-binding;Isopeptidebond;Phosphoprotein;Pyrrolidonecarboxylicacid;Referenceproteome;Repeat;Secreted;Signal;Sulfation	187	187	6	262.84	183830000000	147540000000
G5E8N5;P06151;D3Z736;D3YZQ9	L-lactate dehydrogenase;L-lactate dehydrogenase A chain	Ldha	+				+	+		30.3875	30.7581	30.5995	30.8096	30.8299	30.3892	30.7895	31.0143	30.5919	+		0.232828	0.770826	0.0842948	30.3875	30.7581	30.5995	30.8096	30.279	30.4654	30.3648	30.6005	30.1282	+		1.19315	0.131692	-0.271118	anatomical structure development;ATP biosynthetic process;ATP metabolic process;biosynthetic process;carbohydrate metabolic process;carboxylic acid biosynthetic process;carboxylic acid metabolic process;cell communication;cell motility;cellular biosynthetic process;cellular component movement;cellular ketone metabolic process;cellular metabolic process;cellular nitrogen compound biosynthetic proc…	binding;catalytic activity;coenzyme binding;cofactor binding;lactate dehydrogenase activity;L-lactate dehydrogenase activity;NAD binding;nucleotide binding;oxidoreductase activity;oxidoreductase activity. acting on CH-OH group of donors;oxidoreductase activity. acting on the CH-OH group of donors. NAD or NADP as acceptor	cell part;cell projection;cell projection part;cilium;cytoplasm;cytoplasmic part;cytosol;extracellular membrane-bounded organelle;extracellular organelle;extracellular region part;extracellular vesicular exosome;flagellar fibrous sheath;flagellum part;intracellular membrane-bounded organelle;intracellular organelle;intracellular organelle part;intracellular part;membrane;membrane-bounded organell…	Cysteine and methionine metabolism;Glycolysis / Gluconeogenesis;Propanoate metabolism;Pyruvate metabolism	Ldh_1_C;Ldh_1_N	Acetylation;Completeproteome;Cytoplasm;Directproteinsequencing;NAD;Oxidoreductase;Phosphoprotein;Proteomicsidentification;Referenceproteome;Ublconjugation	19	19	17	39.758	3113300000	3208000000
O08529	Calpain-2 catalytic subunit	Capn2								25.6329	25.5481	25.202	25.8986	25.4791	25.5074	25.7596	24.9501	25.3029	+		0.380423	0.602743	-0.170542	25.6329	25.5481	25.202	25.8986	25.1206	25.335	25.4133	25.0041	25.2828	+		1.21831	0.0975251	-0.339216	anatomical structure development;anatomical structure formation involved in morphogenesis;biological regulation;blastocyst development;cellular process;cellular response to acid;cellular response to amine stimulus;cellular response to amino acid stimulus;cellular response to chemical stimulus;cellular response to endogenous stimulus;cellular response to organic nitrogen;cellular response to organ…	binding;calcium ion binding;calcium-dependent cysteine-type endopeptidase activity;catalytic activity;cation binding;cysteine-type endopeptidase activity;cysteine-type peptidase activity;endopeptidase activity;hydrolase activity;ion binding;metal ion binding;peptidase activity;peptidase activity. acting on L-amino acid peptides	adherens junction;anchoring junction;cell junction;cell part;cell projection;cell-substrate adherens junction;cell-substrate junction;chromatin;chromosomal part;cytoplasm;cytoplasmic part;cytosol;dendrite;endoplasmic reticulum;endoplasmic reticulum part;extracellular membrane-bounded organelle;extracellular organelle;extracellular region part;extracellular vesicular exosome;focal adhesion;Golgi a…	Alzheimer's disease;Apoptosis;Focal adhesion;Protein processing in endoplasmic reticulum	Calpain_III;Peptidase_C2	Acetylation;Calcium;Cellmembrane;Completeproteome;Cytoplasm;Hydrolase;Membrane;Metal-binding;Protease;Referenceproteome;Repeat;Thiolprotease	11	11	11	79.871	109730000	91498000
O08538	Angiopoietin-1	Angpt1	+	+	+	+	+	+	+	26.4353	26.9033	26.9943	26.6637	26.8248	27.0783	26.9132	27.109	27.2834	+		1.09803	0.246639	0.292565	26.4353	26.9033	26.9943	26.6637	26.7659	26.5124	26.6986	26.9627	26.8972	+		0.0448465	0.938581	0.0181728	activation of protein kinase activity;activation of transmembrane receptor protein tyrosine kinase activity;amine metabolic process;aminoglycan biosynthetic process;aminoglycan metabolic process;anatomical structure development;anatomical structure formation involved in morphogenesis;anatomical structure morphogenesis;angiogenesis;biological adhesion;biological regulation;biosynthetic process;blo…	binding;cytokine receptor binding;growth factor receptor binding;protein binding;receptor binding;receptor tyrosine kinase binding;vascular endothelial growth factor receptor binding	cell part;cell projection;extracellular membrane-bounded organelle;extracellular organelle;extracellular region part;extracellular space;extracellular vesicular exosome;membrane;membrane part;membrane raft;membrane-bounded organelle;membrane-bounded vesicle;microvillus;organelle;plasma membrane;vesicle	Rheumatoid arthritis	Fibrinogen_C	Angiogenesis;Coiledcoil;Completeproteome;Developmentalprotein;Differentiation;Disulfidebond;Glycoprotein;Referenceproteome;Secreted;Signal	14	14	14	57.518	204900000	194120000
Q6P1B9;O08539-2;O08539	Myc box-dependent-interacting protein 1	Bin1								29.3155	29.6148	29.457	29.2077	29.183	29.1017	29.8032	29.4653	29.023	+		0.182867	0.794872	-0.0835079	29.3155	29.6148	29.457	29.2077	28.909	29.2402	28.72	28.9172	28.8336	+	+	2.1694	0.0140323	-0.474704	behavior;biological regulation;cell chemotaxis;cell differentiation;cell migration;cell motility;cellular component assembly;cellular component assembly at cellular level;cellular component movement;cellular component organization;cellular component organization at cellular level;cellular component organization or biogenesis;cellular component organization or biogenesis at cellular level;cellular…	binding;cytoskeletal protein binding;enzyme binding;identical protein binding;lipid binding;phospholipid binding;protein binding;RNA polymerase binding;tau protein binding	axon;axon part;axon terminus;cell cortex;cell junction;cell part;cell projection;cell projection part;cerebellar mossy fiber;clathrin coated vesicle membrane;clathrin-coated vesicle;coated vesicle;coated vesicle membrane;contractile fiber part;cytoplasm;cytoplasmic membrane-bounded vesicle;cytoplasmic part;cytoplasmic vesicle;cytoplasmic vesicle membrane;cytoplasmic vesicle part;cytoskeletal part…	Fc gamma R-mediated phagocytosis	BAR;SH3_9	Acetylation;Alternativesplicing;Celljunction;Cellmembrane;Cellprojection;Coiledcoil;Completeproteome;Cytoplasm;Cytoplasmicvesicle;Cytoskeleton;Developmentalprotein;Differentiation;Endocytosis;Membrane;Nucleus;Phosphoprotein;Proteomicsidentification;Referenceproteome;SH3domain;Synapse;Tumorsuppressor	22	22	22	52.763	1432300000	1218600000
O08553	Dihydropyrimidinase-related protein 2	Dpysl2	+				+	+		27.0724	27.4083	26.9158	26.8606	26.4022	26.7154	26.705	26.5386	26.189	+	+	2.03372	0.0386306	-0.554258	27.0724	27.4083	26.9158	26.8606	25.6321	26.259	26.2831	25.5492	26.0542	+	+	2.98691	0.000126984	-1.10879	anatomical structure development;axon guidance;biological regulation;cellular component organization;cellular component organization at cellular level;cellular component organization or biogenesis;cellular component organization or biogenesis at cellular level;cellular membrane organization;cellular process;chemotaxis;cytoskeleton organization;developmental process;endocytosis;establishment of lo…	binding;catalytic activity;enzyme binding;hydrolase activity;hydrolase activity. acting on carbon-nitrogen (but not peptide) bonds;kinase binding;protein binding;protein kinase binding	axon;axon part;cell body;cell part;cell projection;cell projection part;cytoplasmic part;cytoskeletal part;cytosol;dendrite;extracellular membrane-bounded organelle;extracellular organelle;extracellular region part;extracellular vesicular exosome;growth cone;intracellular membrane-bounded organelle;intracellular organelle;intracellular organelle part;intracellular part;macromolecular complex;memb…	Axon guidance	Amidohydro_1	Completeproteome;Cytoplasm;Cytoskeleton;Developmentalprotein;Differentiation;Directproteinsequencing;Membrane;Neurogenesis;Phosphoprotein;Referenceproteome;S-nitrosylation	18	18	14	62.277	242670000	417600000
O08583;Q9JJW6-2;G3X9I4;O08583-2;Q9JJW6	THO complex subunit 4;Aly/REF export factor 2	Alyref;Alyref2								25.1558	24.6663	24.7415	25.3225	24.7796	25.3514	25.0286	24.4782	24.5548	+		0.236836	0.722072	-0.133019	25.1558	24.6663	24.7415	25.3225	25.0628	24.6989	24.7766	24.9026	24.8175	+		0.329301	0.566095	-0.119877	cellular macromolecule metabolic process;cellular metabolic process;cellular nitrogen compound metabolic process;cellular process;establishment of localization;establishment of RNA localization;macromolecule metabolic process;metabolic process;mRNA metabolic process;mRNA processing;mRNA transport;nitrogen compound metabolic process;nucleic acid metabolic process;nucleic acid transport;nucleobase-…	binding;DNA binding;nucleic acid binding;nucleotide binding;RNA binding;single-stranded DNA binding;structure-specific DNA binding	cell part;cytoplasm;intracellular membrane-bounded organelle;intracellular organelle;intracellular organelle part;intracellular part;macromolecular complex;membrane-bounded organelle;nuclear body;nuclear part;nuclear speck;nucleoplasm part;nucleus;organelle;organelle part;ribonucleoprotein complex;spliceosomal complex	mRNA surveillance pathway;RNA transport;Spliceosome	FoP_duplication;RRM_1	3D-structure;Acetylation;Alternativesplicing;Chaperone;Citrullination;Completeproteome;Cytoplasm;Methylation;mRNAprocessing;mRNAsplicing;mRNAtransport;Nucleus;Phosphoprotein;Proteomicsidentification;Referenceproteome;RNA-binding;Spliceosome;Transport	5	5	5	26.94	100270000	27847000
O08663	Methionine aminopeptidase 2	Metap2								NaN	NaN	NaN	NaN	NaN	NaN	NaN	NaN	NaN			NaN	NaN	NaN	23.5715	23.9508	23.6415	22.9114	23.2728	23.865	23.3129	23.4187	22.945	+		0.251297	0.589613	-0.155927	cellular macromolecule metabolic process;cellular metabolic process;cellular process;cellular protein metabolic process;macromolecule metabolic process;macromolecule modification;metabolic process;N-terminal protein amino acid modification;peptidyl-amino acid modification;peptidyl-methionine modification;primary metabolic process;protein initiator methionine removal;protein maturation;protein met…	aminopeptidase activity;binding;catalytic activity;cation binding;exopeptidase activity;hydrolase activity;ion binding;metal ion binding;metalloaminopeptidase activity;metalloexopeptidase activity;metallopeptidase activity;peptidase activity;peptidase activity. acting on L-amino acid peptides	cell part;cytoplasm;intracellular part;membrane;plasma membrane		Peptidase_M24	Acetylation;Aminopeptidase;Completeproteome;Cytoplasm;Directproteinsequencing;Glycoprotein;Hydrolase;Metal-binding;Phosphoprotein;Protease;Referenceproteome	4	4	4	52.921	19050000	24407000
O08665;E9Q668	Semaphorin-3A	Sema3a	+	+	+	+			+	26.3555	26.2733	26.3873	26.7247	26.2487	26.4172	26.3883	26.4538	26.7661	+		0.0533279	0.946401	0.0196298	26.3555	26.2733	26.3873	26.7247	26.6732	26.663	26.7771	26.7348	26.7135	+		1.73883	0.073515	0.277101	ameboidal cell migration;anatomical structure arrangement;anatomical structure development;anatomical structure morphogenesis;apoptosis;axon extension;axon extension involved in axon guidance;axon guidance;axonal fasciculation;axonogenesis;axonogenesis involved in innervation;biological regulation;branchiomotor neuron axon guidance;cell death;cell growth;cell migration;cell motility;cell part mor…	binding;chemorepellent activity;protein binding;receptor activity;receptor binding;semaphorin receptor binding	axon;cell part;cell projection;dendrite;extracellular region;membrane;neuron projection	Axon guidance	Sema	3D-structure;Alternativesplicing;Completeproteome;Developmentalprotein;Differentiation;Disulfidebond;Glycoprotein;Immunoglobulindomain;Neurogenesis;Proteomicsidentification;Referenceproteome;Secreted;Signal	13	13	13	88.812	175450000	125110000
O08709;Q6GT24;D3Z0Y2	Peroxiredoxin-6	Prdx6	+		+		+			28.1605	28.5701	28.1539	28.1988	28.2214	28.1614	28.5867	28.4655	28.0741	+		0.0801093	0.921076	0.0309956	28.1605	28.5701	28.1539	28.1988	28.1491	28.6831	28.2316	28.486	28.4389	+		0.406822	0.512574	0.126902	bleb assembly;catabolic process;cell projection assembly;cell projection organization;cellular catabolic process;cellular component assembly;cellular component assembly at cellular level;cellular component organization;cellular component organization at cellular level;cellular component organization or biogenesis;cellular component organization or biogenesis at cellular level;cellular lipid catab…	antioxidant activity;carboxylic ester hydrolase activity;catalytic activity;glutathione peroxidase activity;hydrolase activity;hydrolase activity. acting on ester bonds;lipase activity;oxidoreductase activity;oxidoreductase activity. acting on paired donors. with incorporation or reduction of molecular oxygen;oxidoreductase activity. acting on peroxide as acceptor;peroxidase activity;peroxiredoxi…	cell part;cytoplasm;cytoplasmic membrane-bounded vesicle;cytoplasmic part;cytoplasmic vesicle;cytosol;extracellular membrane-bounded organelle;extracellular organelle;extracellular region part;extracellular space;extracellular vesicular exosome;intracellular membrane-bounded organelle;intracellular organelle;intracellular part;lysosome;lytic vacuole;membrane;membrane-bounded organelle;membrane-bo…	Methane metabolism;Phenylalanine metabolism;Phenylpropanoid biosynthesis	1-cysPrx_C;AhpC-TSA	Acetylation;Antioxidant;Completeproteome;Cytoplasm;Cytoplasmicvesicle;Directproteinsequencing;Disulfidebond;Hydrolase;Lipiddegradation;Lipidmetabolism;Lysosome;Multifunctionalenzyme;Oxidoreductase;Peroxidase;Phosphoprotein;Proteomicsidentification;Redox-activecenter;Referenceproteome	17	17	17	24.87	615580000	593750000
O08746;O08746-2	Matrilin-2	Matn2	+	+	+	+			+	27.0404	27.5018	27.5909	27.451	26.8666	27.3583	27.2949	27.3383	27.3294	+		0.484989	0.568161	-0.158561	27.0404	27.5018	27.5909	27.451	27.6058	27.4076	27.3806	27.895	27.7464	+		0.668232	0.29996	0.211026	anatomical structure morphogenesis;axon guidance;cell migration;cell motility;cell part morphogenesis;cell projection morphogenesis;cell projection organization;cellular component morphogenesis;cellular component movement;cellular component organization;cellular component organization at cellular level;cellular component organization or biogenesis;cellular component organization or biogenesis at …	binding;calcium ion binding;cation binding;ion binding;metal ion binding	basement membrane;extracellular matrix;extracellular matrix part;extracellular region part;proteinaceous extracellular matrix		EGF_CA;Matrilin_ccoil;VWA	Alternativesplicing;Coiledcoil;Completeproteome;Disulfidebond;EGF-likedomain;Glycoprotein;Referenceproteome;Repeat;Secreted;Signal	23	23	23	106.75	282260000	287240000
O08749;Q3TIE8	Dihydrolipoyl dehydrogenase. mitochondrial;Dihydrolipoyl dehydrogenase	Dld	+				+	+		29.0918	28.808	27.3629	28.3041	29.6614	28.8124	28.8889	28.3676	28.0363	+		0.342881	0.551843	0.361646	29.0918	28.808	27.3629	28.3041	29.0603	27.7604	27.5659	28.7245	28.0953	+		0.121981	0.746948	-0.15037	anatomical structure morphogenesis;biological regulation;cell maturation;cell redox homeostasis;cellular chemical homeostasis;cellular developmental process;cellular homeostasis;cellular ion homeostasis;cellular metabolic process;cellular process;cellular process involved in reproduction;chemical homeostasis;developmental maturation;developmental process;developmental process involved in reproduc…	binding;catalytic activity;coenzyme binding;cofactor binding;dihydrolipoyl dehydrogenase activity;flavin adenine dinucleotide binding;oxidoreductase activity;oxidoreductase activity. acting on a sulfur group of donors;oxidoreductase activity. acting on a sulfur group of donors. NAD or NADP as acceptor;oxidoreductase activity. acting on NADH or NADPH	acrosomal matrix;cell part;cell projection;cilium;cytoplasmic part;cytoplasmic vesicle part;intracellular membrane-bounded organelle;intracellular organelle;intracellular organelle lumen;intracellular organelle part;intracellular part;membrane-bounded organelle;membrane-enclosed lumen;mitochondrial matrix;mitochondrial part;mitochondrion;myelin sheath;nuclear part;nucleoplasm;organelle;organelle …	Citrate cycle (TCA cycle);Glycine. serine and threonine metabolism;Glycolysis / Gluconeogenesis;Pyruvate metabolism;Valine. leucine and isoleucine degradation	Pyr_redox;Pyr_redox_2;Pyr_redox_dim	Acetylation;Completeproteome;Directproteinsequencing;Disulfidebond;FAD;Flavoprotein;Mitochondrion;NAD;Oxidoreductase;Phosphoprotein;Redox-activecenter;Referenceproteome;Transitpeptide	20	20	20	54.272	1321000000	788130000
O08795;O08795-2	Glucosidase 2 subunit beta	Prkcsh	+	+			+	+	+	25.7641	25.3556	25.3573	25.8015	25.3814	26.0308	26.3492	25.9218	25.3857	+		0.464195	0.516324	0.244161	25.7641	25.3556	25.3573	25.8015	26.0797	25.234	25.3535	25.7577	25.9151	+		0.181288	0.704806	0.0983854	anatomical structure development;biological regulation;carbohydrate metabolic process;cellular component assembly;cellular component organization;cellular component organization or biogenesis;chordate embryonic development;developmental process;embryo development;embryo development ending in birth or egg hatching;in utero embryonic development;liver development;macromolecular complex assembly;mac…	binding;calcium ion binding;cation binding;enzyme binding;ion binding;ion channel binding;kinase binding;metal ion binding;nucleic acid binding;phosphoprotein binding;protein binding;protein kinase binding;protein kinase C binding;RNA binding	cell part;cytoplasmic part;endoplasmic reticulum;intracellular membrane-bounded organelle;intracellular organelle;intracellular part;membrane-bounded organelle;organelle	Protein processing in endoplasmic reticulum	EF-hand_5;PRKCSH;PRKCSH-like	Alternativesplicing;Calcium;Completeproteome;Directproteinsequencing;Endoplasmicreticulum;Glycoprotein;Metal-binding;Phosphoprotein;Referenceproteome;Repeat;Signal	10	10	10	58.792	113700000	82551000
O08797		Serpinb9	+		+					24.0503	23.9096	23.8771	23.7993	23.8584	23.7918	24.3411	22.8693	23.968	+		0.204647	0.739093	-0.143324	24.0503	23.9096	23.8771	23.7993	24.1509	24.4156	23.5623	24.6338	22.4235	+		0.0564533	0.885033	-0.0718623	acute inflammatory response;acute inflammatory response to antigenic stimulus;adaptive immune response;adaptive immune response based on somatic recombination of immune receptors built from immunoglobulin superfamily domains;biological regulation;cell differentiation;cell killing;cellular developmental process;cellular process;defense response;defense response to bacterium;developmental process;h…	binding;caspase inhibitor activity;caspase regulator activity;cysteine-type endopeptidase inhibitor activity;endopeptidase inhibitor activity;endopeptidase regulator activity;enzyme binding;enzyme inhibitor activity;enzyme regulator activity;peptidase inhibitor activity;peptidase regulator activity;protease binding;protein binding;serine-type endopeptidase inhibitor activity	cell part;cytoplasm;cytoplasmic part;cytosol;extracellular membrane-bounded organelle;extracellular organelle;extracellular region part;extracellular space;extracellular vesicular exosome;intracellular;intracellular membrane-bounded organelle;intracellular organelle;intracellular part;membrane;membrane-bounded organelle;membrane-bounded vesicle;nucleus;organelle;vesicle	Amoebiasis	Serpin	Completeproteome;Proteomicsidentification;Referenceproteome	4	4	4	42.259	36933000	14427000
Q3TMX0;O08992;A2AKJ6	Syntenin-1	Sdcbp	+		+		+	+		27.4566	27.9321	27.5774	27.0578	26.7447	27.5888	27.4891	26.8591	27.3732	+		0.556343	0.446171	-0.295003	27.4566	27.9321	27.5774	27.0578	27.5131	27.1805	27.4022	27.9715	27.5142	+		0.016346	0.973075	0.0103471	actin cytoskeleton organization;actin filament-based process;biological regulation;cell communication;cell-cell signaling;cellular component organization;cellular component organization at cellular level;cellular component organization or biogenesis;cellular component organization or biogenesis at cellular level;cellular process;cellular response to stimulus;cytoskeleton organization;intracellula…	binding;cytokine receptor binding;frizzled binding;G-protein-coupled receptor binding;growth factor receptor binding;identical protein binding;interleukin-5 receptor binding;protein binding;protein dimerization activity;protein heterodimerization activity;protein N-terminus binding;receptor binding;syndecan binding	blood microparticle;cell part;cytoplasm;cytoplasmic membrane-bounded vesicle;cytoplasmic part;cytoplasmic vesicle;extracellular membrane-bounded organelle;extracellular organelle;extracellular region part;extracellular space;extracellular vesicular exosome;interleukin-5 receptor complex;intracellular membrane-bounded organelle;intracellular organelle;intracellular part;macromolecular complex;mela…		PDZ	Acetylation;Completeproteome;Membrane;Phosphoprotein;Proteomicsidentification;Referenceproteome;Repeat	9	9	9	32.251	452250000	327920000
O09061	Proteasome subunit beta type-1	Psmb1	+				+	+		29.5677	28.5868	29.2632	28.7275	29.1498	29.0917	29.4401	29.2128	29.144	+		0.349033	0.61908	0.17137	29.5677	28.5868	29.2632	28.7275	29.2389	28.3181	29.2027	29.144	28.8688	+		0.108551	0.797299	-0.0818093	catabolic process;cellular catabolic process;cellular macromolecule catabolic process;cellular macromolecule metabolic process;cellular metabolic process;cellular process;macromolecule catabolic process;macromolecule metabolic process;metabolic process;modification-dependent macromolecule catabolic process;modification-dependent protein catabolic process;primary metabolic process;proteasomal prot…	catalytic activity;endopeptidase activity;hydrolase activity;peptidase activity;peptidase activity. acting on L-amino acid peptides;threonine-type endopeptidase activity;threonine-type peptidase activity	cell part;cytoplasm;cytoplasmic part;cytosol;extracellular membrane-bounded organelle;extracellular organelle;extracellular region part;extracellular vesicular exosome;intracellular membrane-bounded organelle;intracellular organelle;intracellular part;macromolecular complex;membrane-bounded organelle;membrane-bounded vesicle;nucleus;organelle;proteasome complex;proteasome core complex;protein com…	Proteasome	Proteasome	3D-structure;Acetylation;Completeproteome;Cytoplasm;Directproteinsequencing;Glycoprotein;Hydrolase;Nucleus;Phosphoprotein;Protease;Proteasome;Referenceproteome;Threonineprotease	9	9	9	26.372	1882400000	721510000
O09114-2;O09114	Prostaglandin-H2 D-isomerase	Ptgds	+	+	+	+			+	25.9786	26.0827	26.0663	26.5841	26.6141	25.9902	25.8698	26.5367	26.4919	+		0.235817	0.730611	0.122629	25.9786	26.0827	26.0663	26.5841	26.7628	25.7115	26.4874	26.7243	26.7482	+		0.570957	0.275521	0.308937	behavior;biological regulation;biosynthetic process;carboxylic acid biosynthetic process;carboxylic acid metabolic process;cellular biosynthetic process;cellular ketone metabolic process;cellular lipid metabolic process;cellular metabolic process;cellular process;circadian behavior;circadian rhythm;circadian sleep/wake cycle process;establishment of localization;fatty acid biosynthetic process;fa…	binding;carboxylic acid binding;catalytic activity;fatty acid binding;intramolecular oxidoreductase activity;isomerase activity;isoprenoid binding;lipid binding;monocarboxylic acid binding;prostaglandin-D synthase activity;retinoid binding;transporter activity	cell part;cytoplasmic part;endoplasmic reticulum;extracellular membrane-bounded organelle;extracellular organelle;extracellular region;extracellular region part;extracellular space;extracellular vesicular exosome;Golgi apparatus;intracellular membrane-bounded organelle;intracellular organelle;intracellular organelle part;intracellular part;membrane;membrane-bounded organelle;membrane-bounded vesi…	Arachidonic acid metabolism	Lipocalin	3D-structure;Alternativesplicing;Completeproteome;Cytoplasm;Disulfidebond;Endoplasmicreticulum;Fattyacidbiosynthesis;Fattyacidmetabolism;Glycoprotein;Golgiapparatus;Isomerase;Lipidbiosynthesis;Lipidmetabolism;Membrane;Nucleus;Prostaglandinbiosynthesis;Prostaglandinmetabolism;Pyrrolidonecarboxylicacid;Referenceproteome;Secreted;Signal;Transport	3	3	3	13.941	142410000	140080000
O09118	Netrin-1	Ntn1	+	+	+	+			+	25.6325	25.63	25.6612	25.6052	25.8562	25.4248	25.3634	25.4904	26	+		0.0123558	0.989399	-0.00524502	25.6325	25.63	25.6612	25.6052	25.1972	25.1865	25.4119	25.2956	25.4169	+	+	3.16118	0.0143586	-0.330575	anatomical structure development;anatomical structure morphogenesis;anterior/posterior axon guidance;apoptosis;axon guidance;axonogenesis;biological adhesion;biological regulation;cell adhesion;cell death;cell migration;cell motility;cell part morphogenesis;cell projection morphogenesis;cell projection organization;cell-cell adhesion;cellular component morphogenesis;cellular component movement;ce…		basement membrane;cell part;cell periphery;cytoplasm;extracellular matrix part;extracellular region;extracellular region part;intracellular part	Axon guidance	Laminin_EGF;Laminin_N;NTR	3D-structure;Apoptosis;Completeproteome;Disulfidebond;Extracellularmatrix;Glycoprotein;LamininEGF-likedomain;Proteomicsidentification;Referenceproteome;Repeat;Secreted;Signal	11	11	9	67.81	109040000	138410000
O09131	Glutathione S-transferase omega-1	Gsto1								26.6849	26.5465	26.9099	26.8602	26.62	26.7956	27.0847	27.3867	26.8569	+		0.563206	0.497492	0.198404	26.6849	26.5465	26.9099	26.8602	26.1345	26.4629	26.4392	26.4923	27.0553	+		0.609262	0.303532	-0.233522	biological regulation;carboxylic acid metabolic process;catabolic process;cellular catabolic process;cellular ketone metabolic process;cellular metabolic process;cellular process;cellular response to arsenic-containing substance;cellular response to chemical stimulus;cellular response to inorganic substance;cellular response to stimulus;L-ascorbic acid metabolic process;metabolic process;negative…	antioxidant activity;catalytic activity;disulfide oxidoreductase activity;glutathione dehydrogenase (ascorbate) activity;glutathione disulfide oxidoreductase activity;glutathione transferase activity;methylarsonate reductase activity;oxidoreductase activity;oxidoreductase activity. acting on a sulfur group of donors;oxidoreductase activity. acting on a sulfur group of donors. quinone or similar c…	cell part;cytoplasm;cytoplasmic part;cytosol;extracellular membrane-bounded organelle;extracellular organelle;extracellular region part;extracellular vesicular exosome;intracellular part;membrane-bounded organelle;membrane-bounded vesicle;organelle;vesicle	Drug metabolism - cytochrome P450;Glutathione metabolism;Metabolism of xenobiotics by cytochrome P450	GST_C;GST_N_3	Acetylation;Completeproteome;Cytoplasm;Oxidoreductase;Phosphoprotein;Referenceproteome;Transferase	15	15	15	27.497	188970000	173700000
O09159	Lysosomal alpha-mannosidase	Man2b1	+	+					+	25.9129	25.3469	25.4097	25.7473	26.2367	24.6374	25.2854	24.9321	25.3297	+		0.441796	0.49431	-0.319921	25.9129	25.3469	25.4097	25.7473	26.7121	26.4334	26.0753	26.8186	26.2041	+	+	2.40039	0.00277863	0.844552	alcohol metabolic process;behavior;carbohydrate metabolic process;cellular carbohydrate metabolic process;cellular macromolecule metabolic process;cellular metabolic process;cellular process;cellular protein metabolic process;cognition;hexose metabolic process;learning or memory;macromolecule metabolic process;macromolecule modification;mannose metabolic process;metabolic process;monosaccharide m…	alpha-mannosidase activity;binding;carbohydrate binding;catalytic activity;cation binding;hydrolase activity;hydrolase activity. acting on glycosyl bonds;hydrolase activity. hydrolyzing O-glycosyl compounds;ion binding;mannose binding;mannosidase activity;metal ion binding;monosaccharide binding;sugar binding;transition metal ion binding;zinc ion binding	cell part;cytoplasmic part;extracellular membrane-bounded organelle;extracellular organelle;extracellular region part;extracellular vesicular exosome;intracellular membrane-bounded organelle;intracellular organelle;intracellular part;lysosome;lytic vacuole;membrane-bounded organelle;membrane-bounded vesicle;organelle;vacuole;vesicle	Lysosome;Other glycan degradation	Alpha-mann_mid;Glyco_hydro_38;Glyco_hydro_38C	Completeproteome;Disulfidebond;Glycoprotein;Glycosidase;Hydrolase;Lysosome;Metal-binding;Referenceproteome;Signal;Zinc	17	17	17	114.65	140550000	86500000
O09164	Extracellular superoxide dismutase [Cu-Zn]	Sod3	+	+	+	+			+	26.5719	25.3352	26.3578	26.576	25.3536	25.6338	25.8795	25.5712	26.2169	+		0.782107	0.257322	-0.479213	26.5719	25.3352	26.3578	26.576	27.7661	26.9167	27.9212	27.6789	27.8445	+	+	2.42933	0.00130435	1.41525	cellular metabolic process;cellular process;cellular response to chemical stimulus;cellular response to oxidative stress;cellular response to oxygen radical;cellular response to reactive oxygen species;cellular response to stimulus;cellular response to stress;cellular response to superoxide;metabolic process;reactive oxygen species metabolic process;removal of superoxide radicals;response to chem…	antioxidant activity;binding;catalytic activity;cation binding;copper ion binding;ion binding;metal ion binding;oxidoreductase activity;oxidoreductase activity. acting on superoxide radicals as acceptor;superoxide dismutase activity;transition metal ion binding;zinc ion binding	cell part;cytoplasm;cytoplasmic part;extracellular matrix;extracellular membrane-bounded organelle;extracellular organelle;extracellular region part;extracellular space;extracellular vesicular exosome;Golgi apparatus part;Golgi lumen;intracellular membrane-bounded organelle;intracellular organelle;intracellular organelle lumen;intracellular organelle part;intracellular part;membrane-bounded organ…		Sod_Cu	3D-structure;Antioxidant;Completeproteome;Copper;Directproteinsequencing;Disulfidebond;Glycoprotein;Metal-binding;Oxidoreductase;Referenceproteome;Secreted;Signal;Zinc	7	7	7	27.392	188870000	88933000
O09165;E9Q489	Calsequestrin-1;Calsequestrin	Casq1	+	+					+	27.3577	27.2435	27.2029	27.2817	27.3146	26.705	26.3691	27.1898	27.5008	+		0.496467	0.48999	-0.255612	27.3577	27.2435	27.2029	27.2817	27.1395	27.0416	27.0698	27.23	27.5964	+		0.188026	0.754855	-0.0560344	actin cytoskeleton organization;actin filament-based process;actomyosin structure organization;anatomical structure development;biological regulation;calcium-mediated signaling;cellular component assembly;cellular component assembly at cellular level;cellular component organization;cellular component organization at cellular level;cellular component organization or biogenesis;cellular component o…	binding;calcium ion binding;cation binding;ion binding;metal ion binding	cell part;contractile fiber part;cytoplasmic part;endoplasmic reticulum;endoplasmic reticulum lumen;endoplasmic reticulum membrane;endoplasmic reticulum part;Golgi apparatus;I band;intracellular membrane-bounded organelle;intracellular organelle;intracellular organelle lumen;intracellular organelle part;intracellular part;membrane;membrane part;membrane-bounded organelle;membrane-enclosed lumen;m…		Calsequestrin	Calcium;Completeproteome;Directproteinsequencing;Glycoprotein;Membrane;Metal-binding;Mitochondrion;Muscleprotein;Proteomicsidentification;Referenceproteome;Sarcoplasmicreticulum;Signal	6	6	6	46.377	430680000	320510000
O09174	Alpha-methylacyl-CoA racemase	Amacr								22.255	26.4132	23.3016	22.5231	24.0815	25.5315	24.8653	24.9557	25.2461	+		0.742072	0.193993	1.3128	NaN	NaN	NaN	NaN	NaN	NaN	NaN	NaN	NaN			NaN	NaN	NaN	bile acid biosynthetic process;bile acid metabolic process;biosynthetic process;carboxylic acid biosynthetic process;carboxylic acid metabolic process;catabolic process;cellular biosynthetic process;cellular catabolic process;cellular ketone metabolic process;cellular lipid catabolic process;cellular lipid metabolic process;cellular metabolic process;cellular process;fatty acid metabolic process;…	alpha-methylacyl-CoA racemase activity;binding;catalytic activity;isomerase activity;protein binding;racemase and epimerase activity;receptor binding	cell part;cytoplasm;cytoplasmic part;intracellular membrane-bounded organelle;intracellular organelle;intracellular part;membrane-bounded organelle;microbody;mitochondrion;organelle;peroxisome	Peroxisome;Primary bile acid biosynthesis	CoA_transf_3	Acetylation;Completeproteome;Directproteinsequencing;Isomerase;Mitochondrion;Peroxisome;Referenceproteome	7	7	7	41.704	28919000	215840000
O35188	Fractalkine;Processed fractalkine	Cx3cl1	+	+	+	+	+	+	+	26.4582	25.9864	26.2367	27.0745	25.028	26.0314	26.6014	26.3326	26.3751	+		0.441383	0.480998	-0.365242	26.4582	25.9864	26.2367	27.0745	27.6389	27.1027	27.3705	27.3039	27.2523	+	+	2.24713	0.00303448	0.894729	anatomical structure formation involved in morphogenesis;angiogenesis;angiogenesis involved in wound healing;biological adhesion;biological regulation;cell activation;cell adhesion;cell chemotaxis;cell migration;cell motility;cell surface receptor linked signaling pathway;cellular component movement;cellular process;cellular response to chemical stimulus;cellular response to cytokine stimulus;cel…	binding;chemokine activity;chemokine receptor binding;cytokine activity;cytokine receptor binding;G-protein-coupled receptor binding;protein binding;receptor binding	cell part;cell surface;extracellular region;extracellular region part;extracellular space;integral to membrane;intrinsic to membrane;membrane;membrane part;plasma membrane	Chemokine signaling pathway;Cytokine-cytokine receptor interaction	IL8	Celladhesion;Cellmembrane;Chemotaxis;Completeproteome;Cytokine;Disulfidebond;Membrane;Referenceproteome;Secreted;Signal;Transmembrane;Transmembranehelix	7	7	7	42.098	183890000	115450000
O35215;G3UZN1;G3UYJ7	D-dopachrome decarboxylase	Ddt;Gm20441	+						+	23.9536	22.6373	23.0986	24.5687	24.4259	22.3161	23.1955	22.7331	23.3062	+		0.27946	0.609883	-0.369191	NaN	NaN	NaN	NaN	NaN	NaN	NaN	NaN	NaN			NaN	NaN	NaN	biosynthetic process;cellular biosynthetic process;cellular metabolic process;cellular process;melanin biosynthetic process;melanin metabolic process;metabolic process;pigment biosynthetic process;pigment metabolic process;secondary metabolic process	carbon-carbon lyase activity;carboxy-lyase activity;catalytic activity;D-dopachrome decarboxylase activity;lyase activity	cell part;cytoplasm;extracellular membrane-bounded organelle;extracellular organelle;extracellular region part;extracellular vesicular exosome;intracellular part;membrane-bounded organelle;membrane-bounded vesicle;organelle;vesicle		GST_N_3;MIF	3D-structure;Acetylation;Completeproteome;Cytoplasm;Directproteinsequencing;Lyase;Melaninbiosynthesis;Proteomicsidentification;Referenceproteome	3	3	3	13.077	26214000	9104000
O35226;O35226-2;O35226-5;O35226-4;O35226-3	26S proteasome non-ATPase regulatory subunit 4	Psmd4	+				+			24.6414	24.6862	24.4795	24.5533	24.5335	24.6931	24.6628	24.4545	24.3574	+		0.249723	0.81294	-0.0498354	24.6414	24.6862	24.4795	24.5533	24.7064	24.4203	24.4675	24.4884	24.3328	+		0.642028	0.462559	-0.107038	catabolic process;cellular catabolic process;cellular macromolecule catabolic process;cellular macromolecule metabolic process;cellular metabolic process;cellular process;macromolecule catabolic process;macromolecule metabolic process;metabolic process;modification-dependent macromolecule catabolic process;modification-dependent protein catabolic process;primary metabolic process;protein metaboli…	binding;identical protein binding;protein binding	cell part;cytoplasm;intracellular organelle part;intracellular part;macromolecular complex;nuclear part;nucleoplasm;organelle part;proteasome accessory complex;proteasome complex;proteasome regulatory particle. base subcomplex;protein complex	Proteasome	UIM	Alternativesplicing;Completeproteome;Phosphoprotein;Proteasome;Proteomicsidentification;Referenceproteome;Repeat	5	5	5	40.703	67495000	44713000
O35295	Transcriptional activator protein Pur-beta	Purb	+				+			25.8234	25.7981	26.0037	25.8162	25.3741	26.6027	25.9245	25.7003	26.5055	+		0.244756	0.702065	0.16107	25.8234	25.7981	26.0037	25.8162	25.0639	25.5107	25.4024	25.6904	25.3853	+	+	2.08432	0.0175793	-0.449822	apoptosis;biological regulation;cell death;cell differentiation;cell proliferation;cellular developmental process;cellular macromolecule metabolic process;cellular metabolic process;cellular nitrogen compound metabolic process;cellular process;death;developmental process;DNA conformation change;DNA duplex unwinding;DNA geometric change;DNA metabolic process;DNA unwinding involved in replication;m…	binding;DNA binding;double-stranded DNA binding;double-stranded telomeric DNA binding;mRNA binding;nucleic acid binding;nucleic acid binding transcription factor activity;protein binding;regulatory region DNA binding;regulatory region nucleic acid binding;RNA binding;RNA polymerase II regulatory region DNA binding;RNA polymerase II regulatory region sequence-specific DNA binding;sequence-specific…	cell part;chromosomal part;DNA replication factor A complex;intracellular membrane-bounded organelle;intracellular organelle;intracellular organelle part;intracellular part;macromolecular complex;membrane-bounded organelle;nuclear chromosome part;nuclear part;nucleoplasm;nucleus;organelle;organelle part;protein complex		PurA	Acetylation;Completeproteome;Directproteinsequencing;DNA-binding;Nucleus;Phosphoprotein;Referenceproteome;Repressor;Transcription;Transcriptionregulation	8	8	7	33.901	84475000	124070000
O35316	Sodium- and chloride-dependent taurine transporter	Slc6a6	+				+	+		25.7126	26.0714	26.3366	26.573	26.1178	26.856	26.2164	25.4555	26.7516	+		0.121561	0.835852	0.106065	25.7126	26.0714	26.3366	26.573	26.0327	26.1982	26.5154	26.227	25.9452	+		0.0179371	0.971806	0.0103323	amine transport;cellular process;establishment of localization;nitrogen compound transport;organic substance transport;taurine transport;transmembrane transport;transport	active transmembrane transporter activity;amine binding;amine transmembrane transporter activity;binding;cation transmembrane transporter activity;inorganic cation transmembrane transporter activity;ion transmembrane transporter activity;metal ion transmembrane transporter activity;monovalent inorganic cation transmembrane transporter activity;neurotransmitter transporter activity;neurotransmitte…	cell part;integral to membrane;integral to plasma membrane;intrinsic to membrane;intrinsic to plasma membrane;membrane part;plasma membrane part		SNF	Cellmembrane;Completeproteome;Glycoprotein;Membrane;Neurotransmittertransport;Phosphoprotein;Referenceproteome;Symport;Transmembrane;Transmembranehelix;Transport	6	6	6	69.855	103130000	61205000
O35344;E9Q1R3	Importin subunit alpha-4	Kpna3								26.038	26.0289	25.8325	26.2082	25.96	25.8741	26.0695	26.2982	26.2291	+		0.211189	0.810293	0.0592886	26.038	26.0289	25.8325	26.2082	25.8306	26.5129	26.4276	26.0794	25.8801	+		0.292229	0.589317	0.119207	establishment of localization;establishment of localization in cell;establishment of protein localization;intracellular protein transport;intracellular transport;nuclear import;nuclear transport;nucleocytoplasmic transport;protein import;protein import into nucleus;protein targeting;protein transport;response to chemical stimulus;response to hydrogen peroxide;response to inorganic substance;respo…	binding;protein binding;protein C-terminus binding;protein transporter activity;substrate-specific transporter activity;transporter activity	cell part;cytoplasm;extracellular membrane-bounded organelle;extracellular organelle;extracellular region part;extracellular vesicular exosome;intracellular membrane-bounded organelle;intracellular organelle;intracellular part;membrane-bounded organelle;membrane-bounded vesicle;nucleus;organelle;vesicle		Arm;IBB	Acetylation;Completeproteome;Cytoplasm;Nucleus;Phosphoprotein;Proteintransport;Proteomicsidentification;Referenceproteome;Repeat;Transport	9	9	5	57.772	146620000	122500000
O35375-5;O35375-6;O35375-2;O35375-3;O35375-4;O35375	Neuropilin-2	Nrp2	+	+			+	+	+	24.9218	25.0535	24.3597	24.8142	24.2906	24.5639	24.3598	24.0437	23.6776	+		1.55177	0.0694521	-0.600176	24.9218	25.0535	24.3597	24.8142	25.7173	25.4568	25.2242	25.1032	25.579	+	+	1.9528	0.0104753	0.628811	ameboidal cell migration;anatomical structure arrangement;anatomical structure development;anatomical structure formation involved in morphogenesis;angiogenesis;axon extension;axon extension involved in axon guidance;axon guidance;cell growth;cell migration;cell motility;cellular component movement;cellular process;cerebral cortex cell migration;cerebral cortex tangential migration;cerebral corte…	binding;carbohydrate binding;catalytic activity;cation binding;glycosaminoglycan binding;heparin binding;ion binding;kinase activity;metal ion binding;molecular transducer activity;pattern binding;phosphotransferase activity. alcohol group as acceptor;polysaccharide binding;protein kinase activity;protein tyrosine kinase activity;receptor activity;semaphorin receptor activity;signal transducer ac…	axon;cell part;cell projection;integral to membrane;intrinsic to membrane;membrane;membrane part;neuron projection;plasma membrane		CUB;DUF3481;F5_F8_type_C;MAM	Alternativesplicing;Calcium;Completeproteome;Developmentalprotein;Differentiation;Disulfidebond;Glycoprotein;Heparin-binding;Membrane;Metal-binding;Neurogenesis;Receptor;Referenceproteome;Repeat;Signal;Transmembrane;Transmembranehelix	11	11	11	101.42	85195000	42432000
O35405	Phospholipase D3	Pld3								23.6366	23.088	23.2674	23.6068	23.6618	23.3855	23.4224	23.8953	23.1266	+		0.209264	0.771054	0.0986	23.6366	23.088	23.2674	23.6068	22.398	23.3735	23.1628	23.6878	23.358	+		0.320218	0.498199	-0.203701	catabolic process;lipid catabolic process;lipid metabolic process;metabolic process;primary metabolic process	catalytic activity;hydrolase activity;hydrolase activity. acting on ester bonds;lipase activity;NAPE-specific phospholipase D activity;phospholipase activity;phospholipase D activity;phosphoric diester hydrolase activity;phosphoric ester hydrolase activity	cell part;cytoplasmic part;endoplasmic reticulum membrane;endoplasmic reticulum part;extracellular membrane-bounded organelle;extracellular organelle;extracellular region part;extracellular vesicular exosome;integral to membrane;intracellular organelle part;intracellular part;intrinsic to membrane;membrane;membrane part;membrane-bounded organelle;membrane-bounded vesicle;organelle;organelle membr…			Completeproteome;Endoplasmicreticulum;Glycoprotein;Hydrolase;Lipiddegradation;Lipidmetabolism;Membrane;Referenceproteome;Repeat;Signal-anchor;Transmembrane;Transmembranehelix	4	4	4	54.388	19347000	10449000
Q8C4U8;O35474	EGF-like repeat and discoidin I-like domain-containing protein 3	Edil3	+	+		+	+	+	+	24.7746	24.6679	24.6925	24.7702	24.3556	24.459	24.334	22.3394	25.0297	+		0.5673	0.342929	-0.622778	24.7746	24.6679	24.6925	24.7702	24.2145	24.1747	24.2592	24.6246	24.4378	+	+	2.24372	0.0204521	-0.384166	biological adhesion;biological regulation;cell adhesion;cellular process;developmental process;multicellular organismal development;multicellular organismal process;positive regulation of biological process;positive regulation of cell adhesion;positive regulation of cell-substrate adhesion;positive regulation of cellular process;regulation of biological process;regulation of cell adhesion;regulat…	binding;calcium ion binding;cation binding;ion binding;metal ion binding	extracellular membrane-bounded organelle;extracellular organelle;extracellular region part;extracellular vesicular exosome;membrane-bounded organelle;membrane-bounded vesicle;organelle;vesicle		EGF;F5_F8_type_C	Alternativesplicing;Calcium;Celladhesion;Completeproteome;Developmentalprotein;Disulfidebond;EGF-likedomain;Glycoprotein;Metal-binding;Proteomicsidentification;Referenceproteome;Repeat;Secreted;Signal	7	7	7	52.695	67437000	39075000
O35566	CD151 antigen	Cd151								24.4794	24.9123	25.0019	24.9997	24.568	24.6535	25.1634	24.1793	25.3177	+		0.10271	0.871073	-0.07192	24.4794	24.9123	25.0019	24.9997	24.2203	25.1958	24.2585	24.763	25.2077	+		0.174269	0.697514	-0.119252	cell activation;cell migration;cell motility;cell proliferation;cellular component movement;cellular process;immune system process;leukocyte activation;leukocyte proliferation;locomotion;lymphocyte activation;lymphocyte proliferation;mononuclear cell proliferation;T cell activation;T cell proliferation	binding;integrin binding;protein binding;protein complex binding;receptor binding	adherens junction;anchoring junction;basement membrane;cell junction;cell part;cell-substrate adherens junction;cell-substrate junction;extracellular matrix part;extracellular region part;focal adhesion;integral to membrane;intrinsic to membrane;membrane part		Tetraspannin	Completeproteome;Glycoprotein;Lipoprotein;Membrane;Palmitate;Referenceproteome;Transmembrane;Transmembranehelix	3	3	3	28.246	62733000	42982000
O35593;F6SAH4	26S proteasome non-ATPase regulatory subunit 14	Psmd14	+				+	+		25.467	25.4886	25.6229	25.3451	25.6701	25.9873	25.8495	25.5793	25.5864	+		1.35789	0.229139	0.253599	25.467	25.4886	25.6229	25.3451	25.3909	25.3797	25.4284	25.6752	25.2968	+		0.212842	0.76506	-0.0466699	biological regulation;cellular macromolecule metabolic process;cellular metabolic process;cellular nitrogen compound metabolic process;cellular process;cellular protein metabolic process;cellular response to stimulus;cellular response to stress;DNA metabolic process;DNA recombination;DNA repair;double-strand break repair;double-strand break repair via homologous recombination;double-strand break …	binding;catalytic activity;cation binding;endopeptidase activator activity;endopeptidase activity;endopeptidase regulator activity;enzyme activator activity;enzyme regulator activity;hydrolase activity;ion binding;metal ion binding;metallopeptidase activity;peptidase activator activity;peptidase activity;peptidase activity. acting on L-amino acid peptides;peptidase regulator activity;proteasome b…	cell part;extracellular membrane-bounded organelle;extracellular organelle;extracellular region part;extracellular vesicular exosome;intracellular membrane-bounded organelle;intracellular organelle;intracellular part;macromolecular complex;membrane-bounded organelle;membrane-bounded vesicle;nucleus;organelle;proteasome accessory complex;proteasome complex;proteasome regulatory particle. lid subco…	Proteasome	JAB;MitMem_reg	Completeproteome;Directproteinsequencing;DNAdamage;DNArepair;Hydrolase;Metal-binding;Metalloprotease;Phosphoprotein;Protease;Proteasome;Referenceproteome;Ublconjugationpathway;Zinc	8	8	8	34.577	84876000	72202000
O35639	Annexin A3	Anxa3	+				+	+		26.5959	27.1934	25.8348	26.351	26.209	26.3217	25.9411	26.3266	26.258	+		0.50303	0.475571	-0.282495	26.5959	27.1934	25.8348	26.351	26.1719	26.2664	26.3097	26.0601	26.1181	+		0.58093	0.270965	-0.30851	biological regulation;cell activation;cell activation involved in immune response;cellular component organization;cellular component organization or biogenesis;cellular membrane organization;cellular process;defense response;defense response to bacterium;endocytosis;establishment of localization;establishment of localization in cell;exocytosis;immune effector process;immune system process;leukocy…	binding;calcium ion binding;calcium-dependent phospholipid binding;calcium-dependent protein binding;cation binding;enzyme inhibitor activity;enzyme regulator activity;ion binding;lipase inhibitor activity;lipid binding;metal ion binding;phospholipase A2 inhibitor activity;phospholipase inhibitor activity;phospholipid binding;protein binding	cell part;cytoplasm;cytoplasmic membrane-bounded vesicle;cytoplasmic part;cytoplasmic vesicle;cytoplasmic vesicle membrane;cytoplasmic vesicle part;endocytic vesicle membrane;extracellular membrane-bounded organelle;extracellular organelle;extracellular region part;extracellular vesicular exosome;intracellular membrane-bounded organelle;intracellular organelle;intracellular organelle part;intrace…		Annexin	Acetylation;Annexin;Calcium;Calcium/phospholipid-binding;Completeproteome;PhospholipaseA2inhibitor;Referenceproteome;Repeat	12	12	12	36.384	253900000	220150000
Q5SVG5;Q5SVG4;Q8CC13;O35643	AP-1 complex subunit beta-1	Ap1b1	+				+	+		23.4924	23.7121	23.7351	23.2437	23.7904	23.7706	23.5717	23.6851	23.5186	+		0.473768	0.611642	0.121462	23.4924	23.7121	23.7351	23.2437	23.2292	23.603	23.6474	23.7135	23.4907	+		0.0223627	0.969842	-0.00909195	cellular process;establishment of localization;establishment of localization in cell;establishment of protein localization;intracellular protein transport;intracellular transport;protein transport;transport;vesicle-mediated transport	binding;clathrin binding;enzyme binding;kinase binding;protein binding;protein kinase binding;protein transporter activity;substrate-specific transporter activity;transporter activity	AP-type membrane coat adaptor complex;cell part;clathrin adaptor complex;clathrin coated vesicle membrane;coated vesicle membrane;cytoplasmic part;cytoplasmic vesicle membrane;cytoplasmic vesicle part;Golgi apparatus part;intracellular membrane-bounded organelle;intracellular organelle;intracellular organelle part;intracellular part;macromolecular complex;membrane;membrane part;membrane-bounded o…	Lysosome	Adaptin_N;Alpha_adaptinC2;B2-adapt-app_C	Acetylation;Completeproteome;Cytoplasmicvesicle;Golgiapparatus;Membrane;Nitration;Proteintransport;Proteomicsidentification;Referenceproteome;Transport	13	3	3	101.19	17498000	23694000
[truncated: 913 more rows]
[truncated: 26 more columns]
