# Supplementary material for: Insulin and 5-Aminoimidazole-4-Carboxamide Ribonucleotide (AICAR) Differentially Regulate the Skeletal Muscle Cell Secretome
Source: Proteomes. 2021 Aug 3;9(3):37. doi: 10.3390/proteomes9030037 (PMC8396280; doi:10.3390/proteomes9030037)
Supplement: Supplementary file 1 [file proteomes-09-00037-s001.zip › Gonzalez-Franquesa_etal_TableS2.xlsx]

## Sheet: Enrich. In known secreted prot.
Enriched annotations terms in known secreted proteins.		Legend	Total size	Number of proteins in the secretome
			Selection size	Number of known secreted proteins in the secretome
			Term size	Number of proteins that belong to this annotation term
			Intersection	Number of known secreted proteins in the secretome that belong to this annotation term
			Benj. Hoch. FDR	FDR-corrected p value (Benjamini Hochberg)
Type	Annotation term	Enrichment factor	Benj. Hoch. FDR	pvalue	-logpvalue	Total size	Selection size	Term size	Intersection size
GOCC name	extracellular space	1.3893	1.8024e-31	2.4129e-34	33.6175	1192	858	210	210
GOCC name	extracellular region	1.3893	6.7457e-11	4.3399e-13	12.3625	1192	858	83	83
GOCC name	extracellular matrix	1.3893	6.7457e-11	4.3399e-13	12.3625	1192	858	83	83
GOCC name	proteinaceous extracellular matrix	1.3893	2.2269e-07	2.9811e-09	8.52562	1192	858	58	58
GOCC name	small ribosomal subunit	1.3893	0.00081281	2.285e-05	4.64111	1192	858	32	32
GOCC name	cytosolic small ribosomal subunit	1.3893	0.0011596	4.5019e-05	4.3466	1192	858	30	30
GOCC name	endoplasmic reticulum lumen	1.3893	0.0026884	0.00012417	3.90598	1192	858	27	27
KEGG name	ECM-receptor interaction	1.3893	0.019664	0.00017402	3.7594	1192	858	26	26
Keywords	Signal	1.3893	2.3303e-47	5.8111e-50	49.2357	1192	858	292	292
Keywords	Secreted	1.3893	1.181e-28	5.8902e-31	30.2299	1192	858	191	191
Keywords	Extracellularmatrix	1.3893	1.3607e-06	1.6967e-08	7.77039	1192	858	53	53
Keywords	EGF-likedomain	1.3893	0.0002612	5.8623e-06	5.23193	1192	858	36	36
Keywords	Zymogen	1.3893	0.0029597	8.8571e-05	4.05271	1192	858	28	28
Keywords	Hydroxylation	1.3893	0.0080978	0.00034142	3.46671	1192	858	24	24
GOCC name	melanosome	1900-01-01 08:37:58	0.00013007	2.6119e-06	5.58304	1192	858	47	46
GOCC name	pigment granule	1.3597	0.00013007	2.6119e-06	5.58304	1192	858	47	46
GOBP name	extracellular structure organization	1.3577	0.0033857	6.8411e-06	5.16487	1192	858	44	43
GOBP name	extracellular matrix organization	1.3577	0.0033857	6.8411e-06	5.16487	1192	858	44	43
GOBP name	negative regulation of multicellular organismal process	1.3527	0.008599	4.5807e-05	4.33907	1192	858	38	37
GOCC name	basement membrane	1.3484	0.0032186	0.00015942	3.79746	1192	858	34	33
GOCC name	blood microparticle	1.3472	0.0041586	0.00021712	3.6633	1192	858	33	32
GOCC name	ribosome	1.3397	0.014049	0.00099677	3.00141	1192	858	28	27
GOCC name	stored secretory granule	1.3397	0.014049	0.00099677	3.00141	1192	858	28	27
GOCC name	extracellular matrix part	1.3348	0.00034366	7.3608e-06	5.13307	1192	858	51	49
KEGG name	Ribosome	1.3322	1.6287e-05	7.2067e-08	7.14226	1192	858	73	70
Keywords	Ribosomalprotein	1.3322	4.1284e-06	7.2067e-08	7.14226	1192	858	73	70
GOMF name	structural constituent of ribosome	1.3306	0.00017315	1.334e-07	6.87484	1192	858	71	68
GOCC name	lytic vacuole	1.3275	0.0011596	4.4649e-05	4.35019	1192	858	45	43
GOCC name	lysosome	1.3275	0.0011596	4.4649e-05	4.35019	1192	858	45	43
GOBP name	regulation of cell adhesion	1.3247	0.012902	8.0577e-05	4.09379	1192	858	43	41
GOCC name	cell surface	1.3223	1.8114e-06	2.6674e-08	7.57391	1192	858	83	79
GOBP name	positive regulation of multicellular organismal process	1.321	0.0029658	2.7239e-06	5.56481	1192	858	61	58
Keywords	Glycoprotein	1.3184	3.9358e-27	2.9445e-29	28.531	1192	858	294	279
Keywords	Lysosome	1.3162	0.0080978	0.0003433	3.46433	1192	858	38	36
Keywords	Disulfidebond	1.3156	2.5456e-23	2.5393e-25	24.5953	1192	858	264	250
GOBP name	translation	1.3121	0.0018069	7.0899e-07	6.14936	1192	858	72	68
GOCC name	large ribosomal subunit	1.3121	0.010283	0.00060572	3.21773	1192	858	36	34
GOCC name	cytosolic large ribosomal subunit	1.3099	0.012231	0.00080228	3.09567	1192	858	35	33
GOBP name	positive regulation of cell proliferation	1.2807	0.0075682	3.4948e-05	4.45658	1192	858	64	59
GOCC name	organelle lumen	1.2735	0.0023129	9.9082e-05	4.00401	1192	858	60	55
GOCC name	vacuole	1.2735	0.0090718	0.00052221	3.28215	1192	858	48	44
GOCC name	intracellular organelle lumen	1.2715	0.0026884	0.00012799	3.89282	1192	858	59	54
GOCC name	myelin sheath	1.26	0.00037145	8.4533e-06	5.07297	1192	858	86	78
GOBP name	biological adhesion	1.2557	0.0018069	1.3276e-06	5.87693	1192	858	104	94
GOBP name	cell adhesion	1.2557	0.0018069	1.3276e-06	5.87693	1192	858	104	94
Keywords	Celladhesion	1.2463	0.0054381	0.00018986	3.72157	1192	858	68	61
Keywords	Ribonucleoprotein	1.2461	0.00030141	7.5164e-06	5.12399	1192	858	97	87
GOBP name	regulation of cellular component movement	1.243	0.014621	9.6683e-05	4.01465	1192	858	76	68
GOBP name	regulation of cell proliferation	1900-01-01 05:31:55	0.0050561	1.2482e-05	4.90372	1192	858	105	93
GOCC name	membrane-enclosed lumen	1.2282	0.0086798	0.0004764	3.32203	1192	858	69	61
GOBP name	regulation of phosphorus metabolic process	1.2258	0.0070857	2.473e-05	4.60678	1192	858	102	90
GOBP name	positive regulation of response to stimulus	1.2258	0.0070857	2.473e-05	4.60678	1192	858	102	90
GOBP name	regulation of phosphate metabolic process	1.2242	0.0073589	3.0957e-05	4.50924	1192	858	101	89
GOBP name	regulation of phosphorylation	1.2232	0.012902	7.6962e-05	4.11372	1192	858	92	81
GOCC name	cytoplasmic membrane-bounded vesicle	1.2205	0.00082082	2.4174e-05	4.61665	1192	858	107	94
GOBP name	reproductive process	1.2173	0.0075682	3.7535e-05	4.42556	1192	858	105	92
GOBP name	cellular response to organic substance	1.1981	0.017205	0.00011835	3.92683	1192	858	109	94
GOBP name	regulation of multicellular organismal development	1.1969	0.0072775	2.8073e-05	4.55171	1192	858	130	112
GOCC name	intrinsic to membrane	1.1857	0.0035614	0.00018117	3.74191	1192	858	116	99
GOCC name	ribonucleoprotein complex	1.1818	0.00081281	2.1971e-05	4.65815	1192	858	154	131
GOBP name	regulation of developmental process	1.1817	0.0033857	6.0452e-06	5.21859	1192	858	174	148
Keywords	Transmembranehelix	1.1776	0.011627	0.00060888	3.21547	1192	858	105	89
GOBP name	regulation of multicellular organismal process	1.1766	0.0018069	1.1347e-06	5.94512	1192	858	209	177
GOBP name	regulation of response to stimulus	1.1733	0.0033857	4.7096e-06	5.32702	1192	858	193	163
GOCC name	cytoplasmic vesicle	1.1718	0.0088381	0.00049692	3.30371	1192	858	115	97
GOCC name	integral to membrane	1.1686	0.013969	0.00093503	3.02917	1192	858	107	90
GOBP name	regulation of signaling	1.1657	0.0073708	3.2494e-05	4.4882	1192	858	174	146
GOBP name	regulation of signal transduction	1.1652	0.014621	9.4864e-05	4.0229	1192	858	155	130
GOBP name	regulation of localization	1.1617	0.0080393	4.1349e-05	4.38353	1192	858	177	148
GOBP name	cellular response to chemical stimulus	1.1607	0.017205	0.00012009	3.92049	1192	858	158	132
GOBP name	regulation of protein metabolic process	1.1602	0.0072775	2.7005e-05	4.56856	1192	858	188	157
GOBP name	regulation of cellular protein metabolic process	1.1591	0.012902	7.935e-05	4.10045	1192	858	169	141
Keywords	Cellmembrane	1.153	0.0083377	0.00037426	3.42683	1192	858	147	122
GOBP name	anatomical structure development	1.1418	0.0050561	1.3002e-05	4.88599	1192	858	247	203
GOCC name	plasma membrane part	1.1409	0.011798	0.00075811	3.12027	1192	858	151	124
GOCC name	extracellular region part	1.1333	8.3247e-21	2.2288e-23	22.6519	1192	858	776	633
GOBP name	negative regulation of biological process	1.1232	0.0033857	5.6675e-06	5.24661	1192	858	329	266
GOBP name	cellular developmental process	1.1228	0.017657	0.00012649	3.89794	1192	858	245	198
GOBP name	negative regulation of cellular process	1.1142	0.010516	5.9881e-05	4.22271	1192	858	298	239
GOBP name	positive regulation of cellular process	1.1114	0.0073589	3.109e-05	4.50738	1192	858	330	264
GOBP name	positive regulation of biological process	1.1092	0.0041647	9.1802e-06	5.03715	1192	858	377	301
GOCC name	extracellular membrane-bounded organelle	1.1082	6.7457e-11	7.2243e-13	12.1412	1192	858	697	556
GOCC name	extracellular organelle	1.1082	6.7457e-11	7.2243e-13	12.1412	1192	858	697	556
GOCC name	extracellular vesicular exosome	1.1082	6.7457e-11	7.2243e-13	12.1412	1192	858	697	556
GOCC name	membrane-bounded vesicle	1.1042	6.7457e-11	4.6136e-13	12.336	1192	858	726	577
GOCC name	vesicle	1.1008	1.1911e-10	1.4351e-12	11.8431	1192	858	732	580
GOBP name	developmental process	1.0893	0.0075682	3.6916e-05	4.43279	1192	858	440	345
GOCC name	membrane	1.0874	7.0593e-05	1.2285e-06	5.91062	1192	858	566	443
Keywords	Directproteinsequencing	1.0832	0.0057663	0.0002157	3.66615	1192	858	404	315
GOBP name	regulation of cellular process	1.066	0.0093512	5.1531e-05	4.28793	1192	858	606	465
GOBP name	regulation of biological process	1.0643	0.0057703	1.7183e-05	4.7649	1192	858	667	511
GOBP name	biological regulation	1.0613	0.0057703	1.5916e-05	4.79817	1192	858	699	534
GOCC name	membrane-bounded organelle	1.0339	0.0016935	7.0277e-05	4.15319	1192	858	954	710
GOCC name	organelle	1.026	0.0067884	0.0003635	3.4395	1192	858	1002	740
GOCC name	intracellular part	0.9718	0.0016892	6.7838e-05	4.16853	1192	858	1005	703
GOCC name	cytoplasm	0.94541	0.014049	0.00099116	3.00386	1192	858	554	377
Keywords	Cytoplasm	0.8991	2.1765e-05	4.3422e-07	6.36229	1192	858	513	332
GOCC name	cytoskeletal part	0.83208	0.0010454	3.3586e-05	4.47384	1192	858	187	112
Keywords	Coiledcoil	0.79989	0.010393	0.00049245	3.30764	1192	858	99	57
GOCC name	cytoskeleton	0.77847	0.0011596	4.44e-05	4.35262	1192	858	116	65
GOMF name	cytoskeletal protein binding	0.7355	0.0057116	8.8006e-06	5.05549	1192	858	102	54
GOCC name	contractile fiber part	0.61525	2.1344e-05	3.4288e-07	6.46486	1192	858	70	31
GOBP name	muscle system process	0.58156	0.0057703	1.8019e-05	4.74427	1192	858	43	18
GOCC name	contractile fiber	0.54363	0.011653	0.00070199	3.15367	1192	858	23	9
GOCC name	Z disc	0.54027	0.00079021	2.0099e-05	4.69683	1192	858	36	14
GOBP name	muscle contraction	0.51184	0.0033757	3.7205e-06	5.4294	1192	858	38	14
Keywords	Motorprotein	0.46309	0.0023661	6.4906e-05	4.18772	1192	858	24	8
Keywords	Myosin	0.46309	0.011099	0.00055357	3.25683	1192	858	18	6
GOCC name	microtubule cytoskeleton	0.42282	0.00096525	2.972e-05	4.52695	1192	858	23	7
Keywords	Muscleprotein	0.41303	4.0173e-06	6.011e-08	7.22105	1192	858	37	11
GOCC name	myofibril	0.39694	0.011798	0.00075014	3.12486	1192	858	14	4
GOCC name	myosin complex	0.37889	0.00051548	1.2421e-05	4.90584	1192	858	22	6
GOCC name	transcription factor complex	0.17366	0.011798	0.00075047	3.12467	1192	858	8	1
GOCC name	myosin filament	0	0.0010683	3.5752e-05	4.4467	1192	858	8	0
GOCC name	A band	0	0.0026884	0.00012956	3.88753	1192	858	7	0
GOCC name	troponin complex	0	0.0026884	0.00012956	3.88753	1192	858	7	0
Keywords	Thickfilament	0	0.0039964	0.00012956	3.88753	1192	858	7	0

## Sheet: Enrich. Increased with AICAR
Enriched annotations terms in known secreted proteins.		Legend	Total size	Number of proteins in the comparison of proteome (AICAR vs Ctrl)
			Selection size	Number of proteins in the comparison of proteome (AICAR vs Ctrl) that are significantly increased with AICAR
			Term size	Number of proteins in the comparison of proteome (AICAR vs Ctrl) that belong to that annotation term
			Intersection	Number of proteins in the comparison of proteome (AICAR vs Ctrl) that are significantly increased with AICAR that belong to that annotation term
			Benj. Hoch. FDR	FDR-corrected p value (Benjamini Hochberg)
Type	Annotation term	Enrichment factor	Benj. Hoch. FDR	pvalue	-logpvalue	Total size	Selection size	Term size	Intersection size
GOMF name	procollagen-lysine 5-dioxygenase activity	32.086	0.0085804	2.7802e-05	2.06649	1123	35	3	3
GOMF name	peptidyl-lysine 5-dioxygenase activity	32.086	0.0085804	2.7802e-05	2.06649	1123	35	3	3
Keywords	Dioxygenase	32.086	0.00010459	7.9435e-07	3.98051	1123	35	4	4
Pfam	2OG-FeII_Oxy	32.086	0.00074352	7.9435e-07	3.12871	1123	35	4	4
GOCC name	smooth endoplasmic reticulum	25.669	0.00031409	3.8617e-06	3.50295	1123	35	5	4
GOMF name	oxidoreductase activity. acting on paired donors. with incorporation or reduction of molecular oxygen. 2-oxoglutarate as one donor. and incorporation of one atom each of oxygen into both donors	25.669	0.0024039	3.8617e-06	2.61908	1123	35	5	4
GOMF name	L-ascorbic acid binding	25.669	0.0024039	3.8617e-06	2.61908	1123	35	5	4
Keywords	VitaminC	25.669	0.00038135	3.8617e-06	3.41868	1123	35	5	4
GOCC name	rough endoplasmic reticulum membrane	24.064	0.006083	0.00010803	2.21588	1123	35	4	3
GOCC name	endoplasmic reticulum chaperone complex	18.335	0.0017005	2.5553e-05	2.76942	1123	35	7	4
GOCC name	endoplasmic reticulum lumen	13.575	9.933e-09	2.7139e-11	8.00292	1123	35	26	11
GOCC name	endoplasmic reticulum-Golgi intermediate compartment	12.834	0.00021323	2.3304e-06	3.67115	1123	35	15	6
GOMF name	vitamin binding	11.459	0.0085804	3.4459e-05	2.06649	1123	35	14	5
GOMF name	iron ion binding	10.695	0.010435	5.0291e-05	1.98151	1123	35	15	5
GOCC name	endoplasmic reticulum part	8.5562	7.4417e-10	1.0166e-12	9.12833	1123	35	60	16
KEGG name	Protein processing in endoplasmic reticulum	8.4933	5.9437e-05	2.6895e-07	4.22594	1123	35	34	9
Keywords	Endoplasmicreticulum	8.3916	8.3682e-11	2.1185e-13	10.0774	1123	35	65	17
GOCC name	endoplasmic reticulum membrane	8.0214	0.00021323	2.2325e-06	3.67115	1123	35	32	8
GOCC name	intracellular organelle lumen	6.7549	5.1509e-06	2.852e-08	5.28812	1123	35	57	12
GOCC name	organelle lumen	6.6384	5.1509e-06	3.5184e-08	5.28812	1123	35	58	12
GOCC name	endoplasmic reticulum	5.759	3.0638e-06	1.2557e-08	5.51374	1123	35	78	14
GOCC name	membrane-enclosed lumen	5.7467	2.3698e-05	1.9424e-07	4.62529	1123	35	67	12
GOCC name	extracellular region	4.3953	0.0018885	3.0959e-05	2.72388	1123	35	73	10
Keywords	Signal	3.148	2.8219e-08	1.4288e-10	7.54946	1123	35	265	26
Keywords	Glycoprotein	2.1631	0.014119	0.00021446	1.8502	1123	35	267	18
Keywords	Acetylation	0.46277	0.014119	0.00020529	1.8502	1123	35	624	9
GOCC name	cytoplasm	0.30099	0.0017005	2.5465e-05	2.76942	1123	35	533	5

## Sheet: Enrich. Decreased with AICAR
Enriched annotations terms in known secreted proteins.		Legend	Total size	Number of proteins in the comparison of proteome (AICAR vs Ctrl)
			Selection size	Number of proteins in the comparison of proteome (AICAR vs Ctrl) that are significantly decreased with AICAR
			Term size	Number of proteins in the comparison of proteome (AICAR vs Ctrl) that belong to that annotation term
			Intersection	Number of proteins in the comparison of proteome (AICAR vs Ctrl) that are significantly decreased with AICAR that belong to that annotation term
			Benj. Hoch. FDR	FDR-corrected p value (Benjamini Hochberg)
Type	Annotation term	Enrichment factor	Benj. Hoch. FDR	pvalue	-logpvalue	Total size	Selection size	Term size	Intersection size
Keywords	Growthfactorbinding	7.3801	0.0043804	4.4358e-05	2.35849	1123	83	11	6
Keywords	Extracellularmatrix	4.1419	0.00010711	5.4234e-07	3.97017	1123	83	49	15
GOCC name	extracellular matrix	3.6748	6.2028e-06	8.7297e-09	5.20741	1123	83	81	22
GOCC name	proteinaceous extracellular matrix	3.6241	0.00064685	3.5347e-06	3.1892	1123	83	56	15
Keywords	Secreted	2.4245	7.942e-05	2.0106e-07	4.10007	1123	83	173	31
Keywords	Disulfidebond	1.9009	0.0021649	1.6442e-05	2.66456	1123	83	242	34
Keywords	Signal	1.7359	0.009356	0.00011843	2.02891	1123	83	265	34
GOCC name	cell part	0.78663	6.2028e-06	1.6948e-08	5.20741	1123	83	1032	60
GOCC name	intracellular part	0.77678	0.00064685	3.1568e-06	3.1892	1123	83	958	55
GOCC name	cytoplasmic part	0.65758	0.0054963	3.7543e-05	2.25993	1123	83	679	33
GOMF name	catalytic activity	0.32138	8.7691e-05	7.0434e-08	4.05704	1123	83	421	10

## Sheet: Enrich. Increased with Insulin
Enriched annotations terms in known secreted proteins.		Legend	Total size	Number of proteins in the comparison of proteome (Insulin vs Ctrl)
			Selection size	Number of proteins in the comparison of proteome (Insulin vs Ctrl) that are significantly increased with Insulin
			Term size	Number of proteins in the comparison of proteome (Insulin vs Ctrl) that belong to that annotation term
			Intersection	Number of proteins in the comparison of proteome (Insulin vs Ctrl) that are significantly increased with Insulin that belong to that annotation term
			Benj. Hoch. FDR	FDR-corrected p value (Benjamini Hochberg)
Type	Annotation term	Enrichment factor	Benj. Hoch. FDR	pvalue	-logpvalue	Total size	Selection size	Term size	Intersection size
Pfam	Thyroglobulin_1	5.6667	0.0030404	4.8974e-06	2.51707	1173	207	7	7
KEGG name	Complement and coagulation cascades	5.037	0.00065018	6.2689e-06	3.18697	1173	207	9	8
Pfam	IGFBP	5.037	0.0030404	6.2689e-06	2.51707	1173	207	9	8
Keywords	Carboxypeptidase	4.7222	0.010422	0.00081587	1.98205	1173	207	6	5
Keywords	Zymogen	3.9877	6.3321e-08	1.2792e-09	7.19845	1173	207	27	19
GOMF name	serine hydrolase activity	3.8958	0.0007695	7.1582e-06	3.11379	1173	207	16	11
GOMF name	serine-type peptidase activity	3.8958	0.0007695	7.1582e-06	3.11379	1173	207	16	11
Keywords	Serineprotease	3.7778	0.0038524	0.00019636	2.41427	1173	207	12	8
Keywords	Innateimmunity	3.4872	0.0069799	0.00042302	2.15615	1173	207	13	8
Keywords	Lysosome	3.3694	2.9942e-07	6.805e-09	6.52372	1173	207	37	22
KEGG name	Lysosome	3.1875	0.00012559	5.582e-07	3.90104	1173	207	32	18
Keywords	Proteaseinhibitor	3.1875	0.0070237	0.00044341	2.15343	1173	207	16	9
Keywords	Immunity	3	0.010309	0.000781	1.98678	1173	207	17	9
GOCC name	lysosome	2.9621	5.5527e-06	8.2206e-08	5.2555	1173	207	44	23
GOCC name	lytic vacuole	2.9621	5.5527e-06	8.2206e-08	5.2555	1173	207	44	23
GOCC name	vacuole	2.8936	5.5527e-06	7.5319e-08	5.2555	1173	207	47	24
GOMF name	peptidase inhibitor activity	2.8333	0.01151	0.00020522	1.93892	1173	207	24	12
Keywords	Cleavageonpairofbasicresidues	2.8333	0.0038524	0.00020522	2.41427	1173	207	24	12
Keywords	Secreted	2.8032	3.0673e-27	2.3237e-29	26.5132	1173	207	188	93
Keywords	Signal	2.724	1.5599e-44	3.9392e-47	43.8069	1173	207	285	137
GOBP name	regulation of response to external stimulus	2.55	0.016893	3.1375e-05	1.77229	1173	207	40	18
GOBP name	defense response	2.4878	0.018881	4.66e-05	1.72398	1173	207	41	18
GOCC name	extracellular region	2.4578	8.8701e-07	8.3568e-09	6.05207	1173	207	83	36
Keywords	Disulfidebond	2.3448	2.3161e-24	2.3395e-26	23.6352	1173	207	261	108
GOBP name	positive regulation of intracellular protein kinase cascade	2.3333	0.016893	3.4248e-05	1.77229	1173	207	51	21
GOCC name	extracellular space	2.234	1.4625e-14	3.9367e-17	13.8349	1173	207	208	82
Keywords	Glycoprotein	2.2234	1.699e-23	2.1452e-25	22.7698	1173	207	288	113
Keywords	EGF-likedomain	2.2037	0.016071	0.0012987	1.79396	1173	207	36	14
Keywords	Endoplasmicreticulum	2.125	0.0012336	5.6074e-05	2.90883	1173	207	64	24
Keywords	Golgiapparatus	2.0988	0.0047934	0.0002784	2.31936	1173	207	54	20
GOBP name	positive regulation of response to stimulus	1.9833	0.008523	6.2831e-06	2.06941	1173	207	100	35
GOBP name	positive regulation of signal transduction	1.9833	0.018881	5.5676e-05	1.72398	1173	207	80	28
GOBP name	positive regulation of signaling	1.9767	0.016893	3.2281e-05	1.77229	1173	207	86	30
GOMF name	peptidase activity. acting on L-amino acid peptides	1.9429	0.01426	0.0002653	1.84588	1173	207	70	24
Keywords	Calcium	1.9386	8.7602e-05	3.3183e-06	4.05749	1173	207	114	39
Keywords	Extracellularmatrix	1.9245	0.019153	0.0016444	1.71776	1173	207	53	18
GOMF name	calcium ion binding	1.8889	0.0025432	2.7601e-05	2.59462	1173	207	102	34
Keywords	Protease	1.8889	0.010067	0.00071182	1.9971	1173	207	66	22
GOBP name	regulation of response to stimulus	1.8688	5.1367e-05	9.4667e-09	4.28932	1173	207	188	62
GOBP name	regulation of signal transduction	1.864	0.0010584	4.2087e-07	2.97535	1173	207	152	50
GOBP name	homeostatic process	1.7944	0.016893	3.2907e-05	1.77229	1173	207	120	38
GOBP name	regulation of signaling	1.7895	0.0010584	5.8521e-07	2.97535	1173	207	171	54
GOBP name	regulation of cell communication	1.753	0.016328	1.8056e-05	1.78707	1173	207	139	43
GOCC name	intrinsic to membrane	1.6549	0.014554	0.00054846	1.83702	1173	207	113	33
GOBP name	response to stress	1.5651	0.016893	2.4415e-05	1.77229	1173	207	210	58
Keywords	Hydrolase	1.5489	0.0080779	0.00053037	2.0927	1173	207	150	41
GOBP name	multicellular organismal process	1.548	0.018881	4.8792e-05	1.72398	1173	207	205	56
GOMF name	metal ion binding	1.4066	0.0087629	0.00013586	2.05735	1173	207	282	70
GOMF name	ion binding	1.4016	0.0089569	0.00015275	2.04784	1173	207	283	70
GOMF name	cation binding	1.4016	0.0089569	0.00015275	2.04784	1173	207	283	70
Keywords	Metal-binding	1.3899	0.016982	0.0014152	1.77001	1173	207	212	52
GOCC name	cell part	0.87016	2.5292e-07	2.0424e-09	6.59702	1173	207	1068	164
GOCC name	intracellular organelle	0.83619	0.0045229	0.00015218	2.34458	1173	207	759	112
GOCC name	intracellular part	0.80297	2.6109e-09	1.4056e-11	8.58321	1173	207	988	140
GOCC name	membrane	0.79496	0.014062	0.00051101	1.85195	1173	207	556	78
GOCC name	intracellular organelle part	0.7813	0.0018552	5.743e-05	2.73161	1173	207	631	87
GOCC name	organelle part	0.76718	0.00056538	1.3697e-05	3.24766	1173	207	650	88
Keywords	Directproteinsequencing	0.70833	0.0038524	0.00021402	2.41427	1173	207	400	50
GOCC name	protein complex	0.58005	3.9995e-05	7.5361e-07	4.39799	1173	207	381	39
GOCC name	nucleoplasm	0.55364	0.019859	0.00077513	1.70204	1173	207	174	17
GOCC name	cytosol	0.54919	0.0030561	9.8716e-05	2.51483	1173	207	227	22
GOCC name	nucleus	0.53826	5.5527e-06	6.6549e-08	5.2555	1173	207	379	36
GOBP name	biosynthetic process	0.52889	0.018881	5.497e-05	1.72398	1173	207	225	21
GOCC name	cytoskeletal part	0.52355	0.0071916	0.00025166	2.14317	1173	207	184	17
GOCC name	nuclear part	0.51852	4.4202e-05	8.9236e-07	4.35456	1173	207	306	28
Keywords	Phosphoprotein	0.51767	2.1857e-14	3.8636e-16	13.6604	1173	207	613	56
GOCC name	macromolecular complex	0.48539	4.7046e-11	1.8996e-13	10.3275	1173	207	502	43
GOCC name	non-membrane-bounded organelle	0.47887	2.1907e-05	3.833e-07	4.65942	1173	207	284	24
GOCC name	intracellular non-membrane-bounded organelle	0.47887	2.1907e-05	3.833e-07	4.65942	1173	207	284	24
Keywords	Nucleus	0.43067	8.7759e-06	2.6594e-07	5.05671	1173	207	250	19
GOCC name	cell junction	0.42289	0.00019007	4.0929e-06	3.72109	1173	207	201	15
GOMF name	structural molecule activity	0.40767	0.0072973	0.00010748	2.13684	1173	207	139	10
GOBP name	cellular component assembly at cellular level	0.38958	0.016328	1.6976e-05	1.78707	1173	207	160	11
GOCC name	adherens junction	0.38958	0.00060234	1.6976e-05	3.22016	1173	207	160	11
GOCC name	anchoring junction	0.38477	0.00055561	1.2712e-05	3.25523	1173	207	162	11
GOCC name	focal adhesion	0.37528	0.0006654	1.9702e-05	3.17692	1173	207	151	10
GOCC name	cytoplasm	0.37294	2.8209e-19	3.7966e-22	18.5496	1173	207	547	36
GOCC name	cell-substrate adherens junction	0.37281	0.00060234	1.7025e-05	3.22016	1173	207	152	10
GOCC name	cell-substrate junction	0.37037	0.00057487	1.47e-05	3.24043	1173	207	153	10
Keywords	Cytoplasm	0.36884	3.0461e-18	4.6153e-20	17.5163	1173	207	507	33
GOMF name	nucleic acid binding	0.36757	0.00025013	1.3573e-06	3.60183	1173	207	185	12
Keywords	Methylation	0.36559	0.010309	0.00077136	1.98678	1173	207	93	6
Keywords	Acetylation	0.35472	6.8806e-28	3.475e-30	27.1624	1173	207	639	40
GOMF name	ATP binding	0.33775	0.00074577	5.7812e-06	3.1274	1173	207	151	9
GOMF name	adenyl ribonucleotide binding	0.33553	0.00071015	4.9545e-06	3.14865	1173	207	152	9
GOMF name	adenyl nucleotide binding	0.33117	0.00058564	3.6319e-06	3.23237	1173	207	154	9
GOMF name	purine ribonucleoside triphosphate binding	0.32635	3.0877e-05	1.4361e-07	4.51036	1173	207	191	11
GOMF name	purine ribonucleotide binding	0.32465	3.0877e-05	1.2193e-07	4.51036	1173	207	192	11
Keywords	ATP-binding	0.32381	0.00020194	8.6395e-06	3.69478	1173	207	140	8
GOMF name	ribonucleotide binding	0.32297	3.0877e-05	1.0347e-07	4.51036	1173	207	193	11
GOMF name	purine nucleotide binding	0.32131	3.0877e-05	8.7751e-08	4.51036	1173	207	194	11
Keywords	Nucleotide-binding	0.30797	4.0699e-06	1.1305e-07	5.39042	1173	207	184	10
GOBP name	cytoskeleton organization	0.30357	0.018881	4.6645e-05	1.72398	1173	207	112	6
GOMF name	nucleotide binding	0.27309	3.1115e-08	2.412e-11	7.50703	1173	207	249	12
Keywords	Actin-binding	0.24638	0.0089789	0.0006122	2.04678	1173	207	69	3
GOMF name	hydrolase activity. acting on acid anhydrides. in phosphorus-containing anhydrides	0.24373	0.0039853	5.5609e-05	2.39954	1173	207	93	4
GOMF name	pyrophosphatase activity	0.24373	0.0039853	5.5609e-05	2.39954	1173	207	93	4
GOMF name	hydrolase activity. acting on acid anhydrides	0.24113	0.0038025	4.7163e-05	2.41993	1173	207	94	4
Keywords	Cytoskeleton	0.22487	2.9209e-05	1.0326e-06	4.53448	1173	207	126	5
GOMF name	nucleoside-triphosphatase activity	0.1954	0.0026092	3.034e-05	2.58349	1173	207	87	3
GOMF name	RNA binding	0.17571	3.0877e-05	1.0143e-07	4.51036	1173	207	129	4
GOCC name	ribonucleoprotein complex	0.11258	2.5161e-08	1.6932e-10	7.59927	1173	207	151	3
GOMF name	structural constituent of ribosome	0.080952	0.0012649	1.2747e-05	2.89794	1173	207	70	1
KEGG name	Ribosome	0.078704	0.00065018	8.6691e-06	3.18697	1173	207	72	1
Keywords	Ribosomalprotein	0.078704	0.00020194	8.6691e-06	3.69478	1173	207	72	1
Keywords	RNA-binding	0.065134	1.3958e-05	4.5822e-07	4.85518	1173	207	87	1
Keywords	Ribonucleoprotein	0.059028	2.9923e-06	7.5563e-08	5.52399	1173	207	96	1
Keywords	Proteinbiosynthesis	0	0.001511	7.25e-05	2.82074	1173	207	48	0

## Sheet: Enrich. Decreased with insulin
Enriched annotations terms in known secreted proteins.		Legend	Total size	Number of proteins in the comparison of proteome (Insulin vs Ctrl)
			Selection size	Number of proteins in the comparison of proteome (Insulin vs Ctrl) that are significantly decreased with Insulin
			Term size	Number of proteins in the comparison of proteome (Insulin vs Ctrl) that belong to that annotation term
			Intersection	Number of proteins in the comparison of proteome (Insulin vs Ctrl) that are significantly decreased with Insulin that belong to that annotation term
			Benj. Hoch. FDR	FDR-corrected p value (Benjamini Hochberg)
Type	Annotation term	Enrichment factor	Benj. Hoch. FDR	pvalue	-logpvalue	Total size	Selection size	Term size	Intersection size
Keywords	NADP	4.3579	5.4545e-05	1.1019e-06	4.26325	1173	170	19	12
GOCC name	ribonucleoprotein complex	1.7821	0.0084495	3.4117e-05	2.07317	1173	170	151	39
GOCC name	nuclear part	1.5108	0.0051437	1.3846e-05	2.28872	1173	170	306	67
Keywords	Cytoplasm	1.4018	2.3886e-05	3.7652e-07	4.62186	1173	170	507	103
Keywords	Acetylation	1.3498	1.8598e-06	1.8786e-08	5.73053	1173	170	639	125
GOCC name	cytoplasm	1.3371	0.0025638	3.4506e-06	2.59112	1173	170	547	106
Keywords	Phosphoprotein	1.3282	2.3886e-05	4.2222e-07	4.62186	1173	170	613	118
GOCC name	extracellular space	0.46442	0.015308	8.8472e-05	1.81508	1173	170	208	14
Keywords	Disulfidebond	0.37011	1.2093e-05	1.5269e-07	4.91747	1173	170	261	14
Keywords	Glycoprotein	0.33542	7.2219e-07	3.6474e-09	6.14135	1173	170	288	14
Keywords	Secreted	0.18351	8.284e-07	6.2758e-09	6.08176	1173	170	188	5
Keywords	Signal	0.16947	1.3175e-11	3.327e-14	10.8802	1173	170	285	7
GOCC name	intracellular organelle lumen	0	0.015308	0.00012362	1.81508	1173	170	56	0
GOCC name	organelle lumen	0	0.015308	0.0001048	1.81508	1173	170	57	0
