# Supplementary material for: Insulin and 5-Aminoimidazole-4-Carboxamide Ribonucleotide (AICAR) Differentially Regulate the Skeletal Muscle Cell Secretome
Source: Proteomes. 2021 Aug 3;9(3):37. doi: 10.3390/proteomes9030037 (PMC8396280; doi:10.3390/proteomes9030037)
Supplement: Supplementary file 1 [file proteomes-09-00037-s001.zip › Gonzalez-Franquesa_etal_TableS3.xlsx]

## Sheet: Gonzalez-Franquesa_etal_TableS3
	Legend	Majority protein IDs	Protein IDs. sorted by number of identified peptides in descending order.						LFQInt_	Label Free Quantification Intensity			Razor + unique	Total identified unique + razo peptides
		Protein names	Name(s) of protein(s) contained within the group						_Ctrl	Control C2C12 myotubes			Unique peptides	Total identified unique peptides
		Gene names	Name(s) of the gene(s) associated to the protein(s)						_AIC	AICAR-treated myotubes			Mol. Weight	Molecular weight in Kda
									_INS	Insulin-treated myotues			Int_	Raw intensity values
													UP_	Number of identified unique peptides
			LFQ Intensities																						Raw Intensities																		Unique peptides
Majority protein IDs	Protein names	Gene names	LFQInt_Ctrl1	LFQInt_Ctrl2	LFQInt_Ctrl3	LFQInt_Ctrl4	LFQInt_Ctrl5	LFQInt_Ctrl6	LFQInt_AIC1	LFQInt_AIC2	LFQInt_AIC3	LFQInt_AIC4	LFQInt_AIC5	LFQInt_AIC6	LFQInt_INS1	LFQInt_INS2	LFQInt_INS3	LFQInt_INS4	LFQInt_INS5	LFQInt_INS6	Peptides	Razor + unique peptides	Unique peptides	Mol. weight [kDa]	Int_Ctrl1	Int_Ctrl2	Int_Ctrl3	Int_Ctrl4	Int_Ctrl5	Int_Ctrl6	Int_AIC1	Int_AIC2	Int_AIC3	Int_AIC4	Int_AIC5	Int_AIC6	Int_INS1	Int_INS2	Int_INS3	Int_INS4	Int_INS5	Int_INS6	UP_Ctrl1	UP_Ctrl2	UP_Ctrl3	UP_Ctrl4	UP_Ctrl5	UP_Ctrl6	UP_AIC1
T	T	T	#!{Type}E	E	E	E	E	E	E	E	E	E	E	E	E	E	E	E	E	E	N	N	N	N	N	N	N	N	N	N	N	N	N	N	N	N	N	N	N	N	N	N	N	N	N	N	N	N	N
			#!{C:Group1}Ctrl_prot	Ctrl_prot	Ctrl_prot	Ctrl_prot	Ctrl_prot	Ctrl_prot	AIC_prot	AIC_prot	AIC_prot	AIC_prot	AIC_prot	AIC_prot	Ins_prot	Ins_prot	Ins_prot	Ins_prot	Ins_prot	Ins_prot
A0A087WQE6;A0A087WNT1;P83940;A0A087WPE4	Transcription elongation factor B polypeptide 1	Tceb1	30.9048	31.3953	31.3268	31.0447	31.0596	31.2817	31.2634	31.3704	31.2069	31.3344	31.1144	30.8196	30.8494	31.0293	31.1975	31.3864	30.6765	30.8069	5	5	5	10,657	2122300000	2722600000	3118000000	2547200000	2646500000	3064800000	2561900000	2446700000	2484100000	2633400000	1786600000	1963800000	2225300000	2810400000	2266500000	2650900000	2151300000	1947900000	5	5	5	5	5	5	5
A0A087WNV1;A0A087WSR7;A0A087WR52;Q8K2K6-3;Q8K2K6-1;Q8K2K6;Q8K2K6-2;A0A087WRL1	Arf-GAP domain and FG repeat-containing protein 1	Agfg1	29.2247	28.9383	28.5712	28.8962	28.4646	28.3729	28.9335	28.7353	28.9023	28.9349	28.2712	28.4319	28.5488	28.708	28.7086	28.7823	28.6035	28.4863	6	6	6	53,974	545390000	383930000	315940000	608250000	475660000	372300000	582420000	373070000	479630000	534330000	215390000	450710000	487780000	457060000	399730000	558180000	480850000	456420000	3	5	4	4	5	4	4
E9Q6L0;J3QP81;A0A087WS18;A0A087WQF1;A0A087WNW8;A0A087WQ95;A0A087WRK0;A0A087WP42;E9QNY9;A0A087WRE8;E9QKH0;A0A087WQ31;Q80TV8-2;Q80TV8;A0A0A6YXZ1	CLIP-associating protein 1	Clasp1	30.7717	31.0437	30.6459	30.7247	30.9878	30.9845	30.8042	30.6762	30.7147	30.7835	30.7541	31.2238	30.7961	30.8911	30.8115	30.7319	31.0005	31.0019	52	52	48	160,23	2322800000	1908700000	1565900000	2157100000	2414000000	2881600000	1900800000	1511600000	1740100000	1708300000	1530500000	2326900000	2000700000	2333100000	1622000000	1718600000	2604800000	2803100000	38	33	33	35	35	38	34
Q3ZAQ4;A0A087WP33;Q68FE2	Autophagy-related protein 9A	Atg9a	26.06	26.408	25.6517	26.0202	26.5144	26.5459	25.9595	24.9817	25.6806	26.0726	26.5126	26.2672	26.3435	26.1342	25.4559	26.0165	26.4782	26.7914	7	7	7	94,424	48185000	87953000	52368000	96444000	108800000	110210000	58748000	36224000	22132000	46419000	90183000	87734000	101330000	96471000	42201000	48425000	110200000	135910000	2	4	3	5	4	5	4
A0A087WP69;Q6XUX1-3;Q6XUX1-2;Q6XUX1	Dual serine/threonine and tyrosine protein kinase	Dstyk	26.2422	26.5086	26.3003	26.534	24.5538	26.3898	26.8603	26.6234	26.4889	26.4422	26.514	26.6333	26.3523	26.5806	25.7131	26.5481	25.2084	25.5572	8	8	8	99,648	120770000	164370000	98895000	125110000	17010000	74758000	102320000	92497000	82103000	92843000	53739000	93838000	91531000	76173000	41166000	96487000	65045000	50304000	5	8	6	5	2	3	4
A0A087WPK3;E9Q9T1;Q3UZ39-2	Leucine-rich repeat flightless-interacting protein 1	Lrrfip1	30.3947	30.3474	30.2555	30.5178	31.1907	31.2797	30.5162	30.4368	30.3677	30.4142	30.9394	30.9326	30.6713	30.8759	30.5883	30.6847	31.1927	31.1501	21	21	0	75,093	1413000000	1034800000	1263000000	2003500000	3104600000	2865900000	1818100000	1171500000	1223100000	1150100000	1245700000	2398300000	2148500000	2277400000	1360500000	1678100000	2851000000	2924300000	0	0	0	0	0	0	0
A0A087WRS3;A0A087WPP8;Q6AXH6;Q6AXD2;P62484;A0A087WR90;A0A087WNT3	Abl interactor 2	Abi2	25.8486	26.2067	25.0894	25.6644	25.246	25.482	24.4695	24.5354	25.1892	24.6227	25.7389	24.083	25.709	25.9661	25.7198	25.9487	25.6335	25.4908	5	3	3	49,358	75492000	76124000	25345000	60855000	0	63944000	27228000	27065000	26233000	35985000	17121000	28677000	74745000	72230000	32175000	48066000	61966000	58073000	3	3	2	2	0	3	1
A0A087WQB0;P60762-2;P60762	Mortality factor 4-like protein 1	Morf4l1	27.4586	27.8752	27.6322	27.3456	27.2643	27.2859	27.2859	27.3708	27.489	27.2206	26.9301	27.0992	27.4488	27.271	27.862	27.7357	26.9275	26.7409	9	9	8	34,343	218070000	252440000	197920000	125350000	225140000	171710000	122790000	139940000	196340000	189990000	51308000	121140000	209430000	263240000	277230000	226040000	128610000	103780000	6	5	7	4	7	6	3
A0A087WQH8			26.9767	27.3088	27.6	27.1148	27.2056	27.0883	27.2494	27.3788	27.4098	25.7431	27.0998	27.1716	27.1312	27.1147	27.5056	27.243	27.1728	27.1437	2	2	2	11,157	140790000	151310000	201050000	160490000	185580000	161860000	160800000	164240000	172090000	102550000	112580000	152940000	176620000	160010000	179660000	150830000	166880000	176710000	2	2	2	2	2	2	2
A0A087WQN7;F8VQ87;P97789-3;P97789-2;P97789	5-3 exoribonuclease 1	Xrn1	27.9416	29.0244	28.8731	28.9875	25.9313	27.6333	28.7326	28.9545	28.5481	28.9399	25.2538	25.5885	29.6939	29.2684	29.3235	29.1164	28.6104	28.4706	13	13	13	194,3	138910000	99349000	126530000	130460000	30727000	148200000	179570000	466600000	165740000	429860000	22884000	36370000	2622700000	2422800000	442390000	477650000	141220000	77224000	7	6	7	6	2	5	9
A0A087WQQ5;A0A087WNW3			25.2584	25.5792	25.2089	25.1224	25.398	25.205	25.2754	25.1001	24.9821	25.0025	24.7762	25.7861	25.3386	25.4184	24.8976	25.3782	25.4588	25.2573	71	1	0	146,43	42561000	46961000	38329000	42074000	51183000	45352000	41400000	33199000	32843000	33014000	16864000	58311000	16675000	51616000	28489000	41681000	47888000	43553000	0	0	0	0	0	0	0
A0A087WQS2;Q9CQC6;A0A087WPF9	Basic leucine zipper and W2 domain-containing protein 1	Bzw1	30.7069	30.7684	30.8582	30.7446	30.3353	30.4447	30.8908	30.9163	30.9133	30.9324	30.3512	30.1109	30.6477	30.9288	30.9618	30.8698	30.2871	30.4037	17	17	16	51,209	2172600000	1509400000	2058800000	2304800000	1338700000	1385200000	2216900000	1924200000	2117000000	2140100000	852180000	991360000	1987700000	2425100000	2191000000	1865300000	1320800000	1271800000	14	14	15	14	12	15	15
A0A087WR24;Q2HXL6;B7ZNP0;A0A087WQK5	ER degradation-enhancing alpha-mannosidase-like protein 3	Edem3	27.2772	27.7198	26.5098	27.1314	27.2165	26.9477	27.1889	26.9446	26.8393	27.2325	26.682	26.4414	26.892	27.0852	27.0622	27.1789	26.9475	26.8576	12	12	12	105,9	192680000	148660000	38164000	206960000	228280000	179040000	126620000	54368000	122080000	136000000	40917000	55324000	194520000	184460000	126350000	189030000	187470000	190680000	8	7	4	9	6	6	6
A0A087WR50;P11276;Q3UHL6;A0A087WS56	Fibronectin;Anastellin	Fn1	32.952	33.1339	32.8549	32.8894	35.1637	34.4232	33.0306	32.7618	32.7004	32.845	35.4103	34.8679	33.0355	33.0413	32.9612	32.9675	34.8476	34.7844	74	74	4	262,84	7572200000	7929800000	7151500000	7202400000	47404000000	30694000000	7156100000	5973500000	6164600000	6219800000	41159000000	34756000000	8800500000	8339000000	6804700000	6667000000	34168000000	33111000000	4	3	4	4	3	4	4
A0A087WR57;Q91XC8;A0A087WRC6	Death-associated protein 1	Dap	28.2373	27.3668	29.1399	28.8017	27.9555	28.6391	28.6886	28.5879	28.815	28.745	27.83	28.0898	29.9892	27.7493	29.4859	27.8263	28.7453	28.5922	6	6	6	8,9259	431930000	252850000	865900000	866150000	432730000	683320000	694380000	600580000	893120000	652920000	224920000	426300000	1131200000	190340000	769350000	314160000	440830000	380520000	6	5	6	6	5	5	6
A0A087WSE3;E9QQ25;Q62407-4;Q62407-3;Q62407	Striated muscle-specific serine/threonine-protein kinase	Speg	29.4435	29.4032	28.8739	29.0206	30.7149	30.4012	28.962	28.8182	29.0037	29.1179	30.7187	30.4175	29.3975	29.6793	28.8931	28.9858	30.3629	30.7829	37	37	37	328,32	345090000	186580000	175350000	482450000	814780000	807170000	133500000	2569400000	172230000	1995200000	3268700000	700370000	312000000	399770000	1927000000	160620000	712200000	979000000	14	8	13	11	20	20	8
Q99K94;Q8C3V4;A0A087WSP5;P42225	Signal transducer and activator of transcription;Signal transducer and activator of transcription 1	Stat1	27.4212	27.5101	27.2572	27.2647	27.2477	27.2066	27.2994	27.3513	27.3649	27.2314	27.157	27.0367	27.2649	26.9707	27.5397	27.5263	27.1694	27.3402	14	14	14	83,106	153670000	171970000	150450000	199200000	126260000	231170000	223420000	78686000	145280000	183400000	58613000	181410000	223760000	160240000	220950000	316210000	144160000	118800000	7	6	6	8	6	9	7
A0A0A0MQ68;Q60759	Glutaryl-CoA dehydrogenase, mitochondrial	Gcdh	28.1233	28.1859	27.8165	28.1608	29.0054	29.2932	27.8013	27.9173	27.7468	27.8843	28.3077	28.9564	27.7106	27.9589	27.6112	27.7	28.7105	28.554	9	9	9	49,57	245240000	270400000	217620000	273610000	608040000	957480000	271130000	281280000	183630000	207890000	292160000	655830000	255850000	217320000	238990000	139250000	494230000	427930000	6	6	6	5	7	8	6
A0A0A0MQ80;Q3UMC0;A0A0G2JFY0	Spermatogenesis-associated protein 5	Spata5	30.3138	30.3719	30.1339	30.1498	30.2697	30.0531	30.7336	30.3485	30.2705	30.268	29.7366	29.7106	30.2415	30.5028	30.1366	30.1927	29.827	29.9345	12	12	12	97,156	1395800000	1292100000	1284500000	1298600000	1542400000	1042400000	2583500000	1284900000	1312500000	1305100000	774630000	838590000	1481400000	1419000000	1222900000	1152200000	997300000	1010700000	11	8	9	7	4	6	8
A0A0A0MQ99;V9GXX7;Q8K3D3-2;Q8K3D3	DNA repair protein SWI5 homolog	Swi5	27.9792	28.1813	28.0176	28.0016	27.8141	27.5416	28.0431	27.9231	28.3322	27.9254	27.2158	27.3083	27.8058	27.7452	28.4107	28.2603	27.4713	27.241	4	4	4	15,175	196210000	225740000	319350000	334730000	331150000	262160000	315430000	190420000	389480000	192730000	112920000	209800000	330100000	285940000	238390000	333870000	172650000	169810000	4	3	4	4	3	4	4
A0A0A0MQA5;P68368	Tubulin alpha-4A chain	Tuba4a	30.6053	30.8997	30.6095	30.5773	31.1698	31.0184	30.6333	30.6604	30.6688	30.6835	30.8381	31.0182	30.7342	30.867	30.5773	30.7614	31.2435	31.283	25	3	3	52,793	1764100000	1927400000	1564800000	1844100000	2709000000	2592400000	1763000000	1492200000	1681500000	1757000000	1482200000	2225700000	2093600000	2176900000	1508700000	1805300000	2687900000	2854600000	3	3	3	3	3	3	3
A0A0A0MQB0;Q4PJX1;Q4PJX1-3;Q4PJX1-2	Protein odr-4 homolog	Odr4	27.4721	27.5583	27.5458	27.4525	28.3088	27.7657	27.6445	27.5678	27.4545	27.6351	27.6925	27.5257	27.7487	27.8993	27.2576	27.359	27.6893	27.7688	8	8	8	38,111	167710000	145180000	192880000	226020000	446300000	292300000	202890000	167750000	139550000	194670000	199950000	209660000	294880000	298390000	120260000	167050000	230910000	254070000	4	4	6	6	8	7	6
A0A0A0MQC2;B1AS67;Q66T02-2;Q66T02	Pleckstrin homology domain-containing family G member 5	Plekhg5	28.6552	29.0913	28.729	28.5475	27.9811	28.0795	28.4487	28.6536	28.5483	28.3856	27.9446	28.1593	28.6182	28.7574	28.6929	28.8567	28.1667	28.1291	19	19	19	115,75	434910000	575590000	354030000	499510000	352670000	357250000	435120000	333960000	403160000	283830000	166170000	209050000	622390000	598780000	445590000	574630000	413470000	328810000	13	13	10	17	13	14	16
A0A0A0MQD4;Q8K201	Keratinocyte-associated transmembrane protein 2	Kct2	26.0029	27.6786	27.5424	27.7445	26.8132	25.732	27.9503	27.6788	27.8615	26.3883	27.4537	27.4689	27.5677	27.6264	27.9147	27.7465	27.6399	27.5035	4	4	4	27,292	80860000	229700000	184640000	189600000	217640000	143230000	295790000	189680000	228910000	102710000	174370000	316130000	138620000	285490000	172840000	181400000	216230000	176490000	1	3	3	2	3	2	3
A0A0A0MQE5;A2AHC3;A2AHC4;A2AHC3-2	Calmodulin-regulated spectrin-associated protein 1	Camsap1	27.4555	27.533	27.096	27.2879	27.6555	27.7073	27.3839	27.5154	27.4709	27.4062	27.3956	27.5842	27.4242	27.8972	27.4948	27.7905	27.3562	27.5535	14	14	14	176,01	225230000	177390000	113590000	156330000	197740000	276850000	201200000	217980000	256940000	256180000	86437000	200680000	220520000	174130000	146240000	282530000	192350000	160720000	11	9	8	7	6	9	9
A0A0A0MQN1;Q5RL79	Keratinocyte-associated protein 2	Krtcap2	27.8442	27.7399	27.7609	28.1753	27.3177	27.3652	28.0295	27.7099	27.8206	28.0512	25.623	27.5702	27.66	28.0996	27.9036	28.0326	26.9218	27.3357	1	1	1	12,542	283810000	220190000	226750000	320000000	214640000	184010000	274300000	217500000	237750000	262470000	110730000	189020000	275580000	307090000	230530000	253500000	136070000	175820000	1	1	1	1	1	1	1
A0A0A0MQN4;Q9D906;S4R2D5;S4R2T5	Ubiquitin-like modifier-activating enzyme ATG7	Atg7	28.1081	28.1845	28.0846	27.7218	27.4601	27.4998	27.8819	27.9914	27.8085	27.8132	27.5802	27.0894	27.6538	27.8863	27.9387	28.0956	27.1414	27.3957	13	13	13	82,276	305230000	263860000	305110000	258740000	239110000	244230000	188050000	306950000	207670000	268890000	124840000	73704000	331450000	297650000	215920000	296250000	114360000	204910000	9	8	8	7	8	7	6
A0A0A6YVR9;P09925;V9GXE6	Surfeit locus protein 1	Surf1	27.8727	27.8699	27.4043	27.9039	28.2449	28.1633	27.8731	27.4941	27.5023	27.5605	28.1025	28.3331	27.2671	27.4338	27.6697	27.5157	28.3036	28.1586	6	6	6	27,146	241690000	205190000	244890000	288420000	415340000	367310000	222170000	158970000	137160000	149900000	168970000	312950000	202990000	269250000	224940000	174530000	365660000	413740000	4	3	4	4	5	5	3
A0A0A6YVS2;Q921L3	Transmembrane and coiled-coil domain-containing protein 1	Tmco1	27.694	26.8884	27.7581	27.5818	27.3814	27.2204	27.689	27.3649	27.5519	27.8706	27.9461	27.2109	26.8001	27.7429	27.6363	27.4342	27.0865	27.2502	4	4	4	22,283	155700000	154120000	195370000	213600000	163050000	140450000	218330000	175770000	206360000	295810000	247180000	163360000	141660000	196760000	136670000	270550000	136040000	224430000	2	4	3	3	3	3	3
A0A0A6YVU8;Q9JKV1;D3YUD8	Proteasomal ubiquitin receptor ADRM1	Adrm1;Gm9774	29.3424	29.4248	29.4073	29.0639	28.6308	29.0398	29.1969	29.38	29.3898	29.2491	29.5223	29.1037	29.2593	29.2956	29.3585	29.2985	28.9835	29.2558	7	7	7	42,147	876260000	669950000	824890000	769300000	519760000	645160000	538290000	752100000	777920000	747330000	523510000	425030000	495370000	498070000	683110000	707490000	568740000	688210000	7	7	7	7	5	4	6
A0A0A6YW28;P35123;A0A0A6YVY7	Ubiquitin carboxyl-terminal hydrolase 4	Usp4	29.5508	29.675	29.3991	29.504	29.6192	29.596	29.4953	29.43	29.2936	29.4362	29.3654	29.3585	29.5612	29.7299	29.4724	29.7429	29.5719	29.3743	22	21	20	103,72	872940000	863690000	612310000	828420000	953610000	975120000	650270000	751420000	729440000	844750000	444940000	506060000	992100000	875600000	714150000	886580000	920750000	845860000	19	18	15	17	13	15	15
A0A0A6YW87;Q9CX13	Protein cornichon homolog 4	Cnih4	28.2824	28.3945	24.6953	28.1702	28.6969	28.4938	28.5806	28.2503	28.2699	28.1317	28.9655	29.1342	28.0337	28.1173	28.2186	28.1797	28.4209	28.5113	1	1	1	9,22	297970000	349110000	264960000	398940000	558500000	484830000	368990000	309260000	307220000	284110000	410270000	626770000	332160000	348010000	281110000	302110000	375860000	424430000	1	1	1	1	1	1	1
A0A0A6YWH2;Q9EQX4	Allograft inflammatory factor 1-like	Aif1l	29.9428	29.8814	29.8516	29.9068	30.0666	29.997	29.9747	30.1065	29.9337	29.9371	29.7545	29.7722	30.0552	30.1009	30.1879	30.0569	29.7854	29.774	6	6	5	15,311	1144400000	887130000	1003500000	1119700000	1315800000	1105100000	1067400000	953960000	1111200000	1211000000	581720000	957050000	1409100000	1247600000	967620000	1206300000	975220000	1072900000	4	4	4	4	4	4	4
A0A0A6YWM5;E9QKE4;Q8BMG7	Rab3 GTPase-activating protein non-catalytic subunit	Rab3gap2	30.1501	30.3529	30.0898	30.1422	30.5161	30.8212	30.3491	30.192	30.2642	30.2429	30.6397	30.5952	30.3669	30.3973	30.2539	30.3427	30.6457	30.659	35	35	35	152,54	1360200000	1184000000	1091700000	1271800000	1823200000	2282800000	1211700000	1210900000	1108700000	1131000000	1251100000	1698200000	1617200000	1771700000	1508200000	1242000000	1985700000	2181200000	27	26	23	27	26	29	25
A0A0A6YWR8;A0A0A6YW53;E9PVG7;P97820;B7ZNR9	Mitogen-activated protein kinase kinase kinase kinase 4	Map4k4	30.448	30.1582	30.4731	30.5021	30.0491	29.9496	30.5574	30.464	30.4659	30.3794	29.8659	29.8828	30.5777	30.6212	30.6374	30.5708	30.0069	29.8621	35	35	0	140,81	1671800000	1154800000	1583400000	1888900000	1237500000	1141100000	1795700000	1352000000	1405300000	1194900000	552080000	875740000	1690000000	1970200000	1782700000	1745500000	1038200000	1048900000	0	0	0	0	0	0	0
E9Q9M5;A0A0A6YWX1;J3KMM1;Q3UJD6-2;Q3UJD6;A0A0A6YWN9	Ubiquitin carboxyl-terminal hydrolase;Ubiquitin carboxyl-terminal hydrolase 19	Usp19	28.6438	28.796	28.2781	28.4584	28.1819	28.4373	28.3628	28.4641	28.1217	28.3735	27.8984	27.9804	28.4534	28.6439	28.4843	28.5348	28.4487	28.2628	23	23	23	143,45	434820000	466400000	341670000	354860000	317240000	372650000	273760000	372690000	288120000	365080000	126490000	133390000	594710000	522890000	318950000	488840000	403720000	400550000	14	14	15	12	12	14	9
A0A0A6YX18;Q8BVE3;A0A0A6YWP6	V-type proton ATPase subunit H	Atp6v1h	31.3023	31.3837	31.0696	31.0854	30.7055	30.7899	31.1901	31.1414	31.1178	31.0154	30.7832	31.0326	30.9295	30.8995	30.9864	31.1586	30.5671	30.6343	20	20	20	54,108	2793900000	2549600000	1948900000	2671500000	2164700000	2427400000	2680700000	2022200000	2211000000	2392200000	1302900000	1888400000	2742600000	2422200000	1826600000	2374200000	1895800000	1816200000	20	19	17	19	16	19	18
A0A0A6YX73;Q8K1M3;P12367;A0A0A6YY28	cAMP-dependent protein kinase type II-alpha regulatory subunit	Prkar2a	30.6608	31.1011	30.5495	30.6959	30.7796	30.7969	30.7477	30.626	30.5265	30.5667	30.6635	30.7433	30.7374	30.7026	30.61	30.6754	30.7904	30.7723	15	15	13	43,165	1856500000	1781000000	1459900000	2053700000	2086400000	2402300000	1724100000	1493300000	1496200000	1521300000	1598100000	1895700000	2237300000	2074600000	1535900000	1663300000	2121000000	2114600000	10	11	8	10	9	10	9
A0A0A6YXE3;G3X9Q0;Q9JKP5;A0A0A6YWB0;A0A0A6YVV8;A0A0A6YXP3	Muscleblind-like protein 1	Mbnl1	30.0625	30.0767	30.1989	29.955	29.5226	29.7568	30.0113	30.2358	30.1448	29.8107	30.0641	29.782	29.8662	29.7143	30.079	29.7912	29.2025	29.2076	7	7	4	33,05	1417100000	1053500000	1430500000	1041900000	561090000	937070000	1293200000	1396800000	1352500000	1046300000	656270000	805710000	990080000	1373800000	939800000	1071700000	586540000	556990000	3	2	3	3	2	1	4
A0A0A6YXG0;Q9JKK1-2;Q9JKK1	Syntaxin-6	Stx6	27.1599	27.4099	27.2311	27.218	26.7425	26.5195	27.2414	27.0737	27.107	27.122	26.3825	26.6295	27.0717	27.0323	26.9623	27.3163	26.7886	26.4955	5	5	5	22,569	164200000	207230000	123290000	208040000	89460000	128010000	168270000	138510000	172860000	148350000	72489000	79130000	157050000	150490000	162350000	157960000	88485000	72706000	5	5	3	5	4	5	4
E9PWX8;E9QPR4;A0A0A6YXG1;Q811L6;E9Q4Q9;E9Q1M8;E9Q6G0	Microtubule-associated serine/threonine-protein kinase 4	Mast4	25.5345	25.4467	25.9701	25.789	25.6268	25.667	26.2206	24.1258	26.1072	24.7243	25.6747	26.1868	25.835	26.7106	25.4431	25.9758	26.1691	26.3085	10	9	8	264,58	35401000	55134000	15698000	52795000	69921000	173860000	39115000	27605000	51333000	23687000	47853000	98871000	80899000	70888000	55196000	54476000	78258000	61023000	4	4	3	4	3	5	4
F6UHR6;E9PXZ2;A0A0A6YXH3;A2A8Z1;E9Q6C1;Q5FWX7;A2A8Z1-2	Oxysterol-binding protein;Oxysterol-binding protein-related protein 9	Osbpl9	28.9397	29.0206	28.8585	28.818	28.6223	29.0465	28.8794	28.9702	28.7164	28.7077	28.6901	28.8873	28.9083	29.1211	28.6537	29.0275	28.778	28.8398	14	14	14	81,09	649390000	542630000	566280000	674550000	391270000	623070000	388120000	398870000	461600000	732870000	255060000	412150000	708670000	662830000	332610000	456710000	537120000	407500000	13	12	13	12	7	10	11
A0A0A6YY75;Q64735-2;Q64735;A0A0A6YVT1;A0A0A6YXN9	Complement component receptor 1-like protein	Cr1l	26.9642	26.9204	26.6007	25.6938	25.6733	25.4248	25.5258	26.7127	28.3325	26.542	26.437	26.3711	25.4672	25.2955	26.2499	26.8963	26.913	25.9559	4	4	4	48,075	144770000	137910000	129320000	58959000	63757000	40008000	42460000	106410000	248990000	67145000	104810000	91714000	54916000	35275000	76855000	146170000	22787000	21896000	3	3	4	2	3	2	2
A0A0A6YY91			32.7567	32.7873	32.7403	32.5975	32.5416	32.6907	32.6976	32.669	32.6079	32.644	32.8315	32.8059	32.7531	32.3943	32.5926	32.6206	32.6417	32.4861	25	25	2	116,26	7975700000	6537100000	7300600000	7405300000	8067000000	8288100000	6921000000	5931600000	5758000000	6715200000	6833500000	8041800000	8081000000	7054400000	6060700000	6249500000	7181500000	6574700000	2	1	1	2	1	2	2
A0A0B4J1E2;Q9CSN1	SNW domain-containing protein 1	Snw1	27.9909	28.0749	27.9579	28.0968	28.097	27.7055	27.479	27.8497	27.8416	27.8178	28.1721	28.2882	27.7775	27.7862	27.8969	27.8605	27.9148	28.0205	14	14	14	61,461	217450000	274350000	202190000	418120000	442660000	356810000	107070000	236860000	242370000	171190000	311580000	349780000	269430000	251820000	130910000	140770000	292020000	354780000	6	6	5	8	10	9	4
A0A0B4J1E5;Q99PM9;A0A0A6YXW7;A0A0A6YXG9;A0A0A6YVQ3	Uridine-cytidine kinase 2	Uck2	25.9738	27.1568	26.5161	26.9634	24.8436	27.3607	26.6378	26.8747	26.7362	26.8159	26.9075	26.3176	27.2941	27.1767	27.1076	27.1538	27.2284	27.1521	6	6	5	28,655	40306000	126370000	134330000	136500000	41595000	93514000	122020000	111700000	164630000	129180000	111080000	64817000	180770000	170800000	186780000	152180000	165650000	132610000	2	3	4	3	2	3	3
A0A0B4J1E7;O35343;D3YTN1	Importin subunit alpha-3	Kpna4	29.9971	30.3247	30.184	30.0705	30.4009	30.3522	30.1846	29.8995	30.0092	30.0839	30.078	30.2269	30.1795	30.1746	29.8326	30.1076	30.2509	30.2861	12	12	7	68,03	1120600000	1156600000	1049500000	1250700000	1728000000	1648600000	1360300000	838340000	984360000	1233500000	901430000	1191500000	1368200000	1318200000	978780000	1202300000	1373900000	1536900000	6	5	5	6	7	6	6
A0A0D2X7Z2;Q9CY45	N(6)-adenine-specific DNA methyltransferase 2	N6amt2	26.2995	25.8383	26.4017	25.231	25.8808	26.2165	24.9119	26.4847	26.7843	26.7009	25.8753	26.5463	26.2062	25.0291	25.9857	26.4476	24.6545	26.2846	4	4	4	25,763	70907000	71576000	61785000	57665000	77797000	102040000	33635000	64846000	157790000	105050000	44565000	51349000	92145000	38571000	72541000	61134000	60403000	89666000	2	3	2	3	2	3	1
A0A0F6AIX6;A0A1W2P7C8;A0A0F6AIX5;A0A1W2P7T7;Q8BVA5-2;Q8BVA5;A0A1W2P6L7	UPF0554 protein C2orf43 homolog		27.2047	26.7677	26.8628	27.1557	27.3429	27.3329	27.0595	27.243	27.2482	27.1425	27.2621	27.4582	27.1731	27.8636	27.4335	27.2483	27.1721	27.4339	5	5	5	26,779	201860000	128800000	150460000	198410000	227170000	232370000	186790000	169850000	182720000	157870000	123080000	189730000	136810000	183720000	136260000	159110000	109610000	121170000	5	4	4	5	3	3	5
A0A0G2JE03;Q3TWF7;A0A0G2JDM7;Q8BTZ4-2;Q8BTZ4;A0A0G2JDE8;A0A0G2JFH0	Anaphase-promoting complex subunit 5	Anapc5	27.3253	26.9217	27.0479	27.0698	26.8482	26.6331	27.1967	27.0698	27.0467	27.2292	26.6444	26.8191	27.3677	27.367	27.2822	27.2463	26.9324	26.8103	8	8	8	80,831	214720000	160830000	157410000	216520000	94625000	94214000	154010000	148240000	125860000	166960000	63984000	58391000	249390000	224650000	141160000	165870000	79429000	92429000	6	6	6	6	3	5	7
A0A0G2JDW7;A0A0G2JG29;Q6ZWU9	40S ribosomal protein S27	Rps27	30.0837	30.387	30.0877	30.0955	29.2409	30.2327	30.1074	30.3662	30.3233	30.0995	30.5434	30.2532	30.1226	30.3926	30.369	30.302	30.4543	30.3047	3	1	1	9,2327	1213000000	1300700000	1106900000	1312300000	762010000	1478500000	1184700000	1266500000	1296600000	1136700000	1230600000	1313300000	1441700000	1610700000	1271700000	1278200000	1512300000	1437500000	1	1	1	1	1	1	1
A0A0G2JE32;A0A0G2JGL0;P61079;A0A0G2JF40;Q05CK8;A0A0G2JGZ3;Q6ZWY6;P62838	Ubiquitin-conjugating enzyme E2 D3;Ubiquitin-conjugating enzyme E2 D2B;Ubiquitin-conjugating enzyme E2 D2	Ube2d3;Ube2d2b;Ube2d2	29.6903	24.7577	29.8687	29.6174	25.3039	29.7326	29.7809	25.3657	29.9217	29.8781	29.7497	29.7199	29.536	29.5078	29.5759	29.795	29.7181	29.6772	2	2	2	14,731	888820000	715610000	1010400000	885890000	900820000	1083900000	957550000	704020000	947020000	1041800000	769500000	969510000	885770000	876570000	663660000	916150000	884350000	869450000	2	1	2	2	1	2	2
A0A0G2JEK2;P63254	Cysteine-rich protein 1	Crip1	31.844	28.7723	31.3042	31.92	30.8965	31.7692	30.8733	31.0221	32.5554	32.1666	32.0005	31.3339	31.9623	31.0368	32.2124	31.4799	31.0684	30.8565	3	3	3	13,582	3397100000	2259400000	3446300000	3875900000	2342200000	3699400000	2460300000	3027200000	4402200000	4042800000	2939800000	3083400000	4251900000	2791300000	4387800000	3154800000	2439300000	2605800000	3	3	3	3	3	3	3
A0A0G2JEP4;A0A0R4J169;E9QN52;A0A0G2JFV5;Q91WK0-2;Q91WK0;A0A1L1SVG1;A0A1L1SQW1	Leucine-rich repeat flightless-interacting protein 2	Lrrfip2	28.2097	28.7976	28.3657	27.8479	28.5572	28.4062	28.1068	28.5986	28.4739	28.4004	28.708	28.5343	28.2568	27.7701	28.3483	28.0054	28.299	28.5738	13	12	4	48,414	214290000	1660400000	387170000	288240000	377890000	292080000	300550000	338900000	314290000	346030000	275520000	307700000	193660000	197220000	217510000	285020000	264240000	318140000	3	3	3	4	3	3	3
A0A0G2JEX1;Q7TPW1;A0A0G2JFD8;A0A0G2JG59	Nexilin	Nexn	30.5599	30.9744	30.8129	30.5328	31.9208	31.0473	30.7479	30.9708	30.6909	30.5805	32.0081	31.6637	30.6297	30.7527	30.687	30.4029	31.3237	31.3447	21	21	0	80,035	1173600000	3869600000	1805300000	3929300000	4139700000	1623300000	1219200000	1568000000	1182100000	3887800000	2776700000	4475100000	1604600000	1382600000	1048800000	1153900000	2210800000	2246300000	0	0	0	0	0	0	0
A0A0G2JFH2			33.8067	33.9433	33.6395	33.7433	34.4472	34.3712	33.7086	33.6217	33.6136	33.6922	34.1446	34.3561	33.7843	33.8181	33.6573	33.5878	34.3147	34.3295	77	77	53	152,67	15116000000	13504000000	14459000000	17102000000	26332000000	26215000000	14679000000	13463000000	13738000000	14275000000	15129000000	20978000000	18178000000	19503000000	13077000000	13443000000	20058000000	21985000000	43	43	47	47	48	47	44
A0A0G2JFT8;Q9D394;Q9D394-3;Q9D394-4;Q9D394-2	Protein RUFY3	Rufy3	26.3182	26.1676	25.783	26.1419	26.4936	26.1525	26.5469	26.3577	26.4813	26.3783	25.3108	26.2703	26.3417	26.19	25.9941	26.4876	26.126	26.0802	6	5	5	74,769	94506000	79264000	52607000	111960000	65332000	89457000	121820000	73058000	34453000	109380000	34704000	105700000	106080000	51258000	58804000	112200000	94966000	65117000	3	3	3	4	2	4	4
A0A0G2JFV9;Q9JHI7	Exosome complex component RRP45	Exosc9	26.8496	26.7433	27.1559	26.8069	25.6327	25.5509	27.0239	26.8955	26.9796	26.4825	26.9752	26.4424	26.6012	26.6421	24.6983	26.5396	27.2068	26.3027	3	3	3	14,706	169150000	104760000	170070000	138180000	22435000	64745000	75785000	135870000	119280000	134170000	113190000	54633000	141050000	105310000	33240000	85109000	134140000	26598000	3	2	3	3	1	2	2
A0A0G2JFX7;Q9CWZ3;A0A0G2JEA9;Q9CWZ3-2;A0A0N4SUH6	RNA-binding protein 8A	Rbm8a	28.858	29.1928	28.8918	28.8763	29.7027	28.7529	29.1587	28.9661	28.5449	29.0381	28.9568	28.8131	28.7808	29.0085	28.7839	29.0232	28.9199	28.9821	7	7	7	19,143	506310000	557920000	540740000	466050000	1015200000	601760000	551190000	549350000	230680000	618820000	486970000	579600000	497110000	567620000	202580000	630720000	587000000	632610000	5	6	7	5	6	6	5
Q3TUE1;A0A0G2JGW9;A0A0G2JFY5;Q3UUU2;Q91WJ8;A0A0G2JG00;Q91WJ8-2;A0A0G2JFK2	Far upstream element-binding protein 1	Fubp1	30.1925	30.2163	30.2165	30.1908	30.0037	29.9835	29.9756	30.1042	30.2662	29.9173	29.7881	29.819	30.3224	30.242	30.1397	30.1535	29.9777	30.0989	18	16	16	67,443	1106700000	1265600000	1150300000	1497700000	1115200000	1280100000	940050000	1083200000	1352200000	997300000	871590000	1053800000	1761000000	1727500000	1154900000	977280000	1211800000	1249600000	12	12	14	15	10	13	12
A0A0G2JFZ4;E9Q7M2		Tsc22d2	28.4155	28.6858	28.6868	28.0551	27.4254	27.5272	28.5138	28.7732	28.6557	28.9247	27.8364	27.85	28.5526	28.5213	29.0251	29.0418	28.0957	27.8358	5	5	3	75,37	353520000	622960000	521960000	212350000	141300000	221420000	319250000	430840000	427770000	636730000	153560000	170080000	499260000	422660000	533670000	584870000	226820000	148490000	2	3	2	2	2	2	3
A0A0G2JG60;Q6P9Z1	SWI/SNF-related matrix-associated actin-dependent regulator of chromatin subfamily D member 3	Smarcd3	26.1799	26.7593	26.0863	25.0631	26.3916	26.0383	26.3287	26.3122	25.9828	26.3635	26.9269	26.5577	26.1429	26.1519	26.08	26.916	26.2896	26.214	9	9	6	51,96	99836000	84678000	61932000	0	55403000	41643000	125870000	69588000	74473000	91637000	153210000	123950000	80533000	47344000	51756000	198470000	49486000	46452000	2	1	1	0	1	1	3
A0A0G2JGD2;P07091	Protein S100-A4	S100a4	35.1328	34.8435	34.9475	34.9749	35.0298	35.1199	35.1131	35.2338	35.2159	35.1972	34.8783	34.7998	35.2188	34.4606	35.0652	35.0472	34.8043	35.1897	8	8	8	9,0621	61842000000	11101000000	13456000000	15258000000	22073000000	61533000000	15193000000	54396000000	60574000000	61211000000	24274000000	15314000000	74196000000	63223000000	14497000000	13851000000	18635000000	59621000000	6	6	6	6	5	5	5
A0A0G2JGI1			25.1852	25.4134	26.0674	25.738	24.8932	26.9877	25.9347	25.7951	25.7351	24.9064	26.7961	26.8934	26.8715	26.7866	25.7035	24.4485	27.5367	27.4533	18	1	0	70,624	21630000	23559000	63894000	64245000	93991000	151470000	67608000	49095000	52782000	27757000	100450000	125840000	140180000	124170000	43602000	30319000	221520000	206600000	0	0	0	0	0	0	0
A0A0G2JGL8;Q99PU8-2;Q99PU8;Q99PU8-3	Putative ATP-dependent RNA helicase DHX30	Dhx30	27.8656	28.2498	27.9465	27.982	27.9075	27.8519	28.1671	28.0459	28.0411	28.0599	28.0454	28.0436	27.7473	27.8517	27.9922	28.0522	27.8274	27.6794	21	21	21	133,03	269200000	367890000	298460000	328600000	162110000	252230000	291890000	332400000	312060000	341210000	248330000	211400000	302820000	259770000	223060000	307820000	163900000	131100000	12	13	15	14	7	12	12
A0A0G2JGP4;Q9D091;P08556;A0A0G2JE25	GTPase NRas	Nras	29.1079	28.9783	28.8993	29.0172	28.4933	28.5834	29.2072	28.9956	29.0905	29.029	28.4127	28.6736	28.8691	28.7114	28.7926	28.9278	28.6599	28.4836	6	6	1	20,586	558690000	394180000	448630000	617230000	447210000	507330000	663830000	450680000	504190000	574540000	323830000	397190000	563050000	546960000	468750000	539060000	524880000	420280000	1	1	1	0	0	0	1
A0A0G2JGQ4;P54729	NEDD8 ultimate buster 1	Nub1	28.9536	29.2997	28.9735	29.2188	28.9498	28.8648	29.2171	29.0109	29.0775	29.0371	28.9172	29.0584	29.2476	29.1626	28.8505	29.2397	29.209	29.2471	11	11	11	73,116	699510000	660650000	709210000	756570000	362950000	626660000	618020000	658820000	664000000	521820000	438790000	495980000	685490000	552650000	475880000	683970000	605160000	420550000	10	9	10	9	4	9	7
A0A0G2JGQ6;Q9JLM8	Serine/threonine-protein kinase DCLK1	Dclk1	33.7577	33.9598	33.4518	33.6286	33.5613	33.689	33.6951	33.6021	33.4638	33.6992	33.5449	33.8211	33.3667	33.552	33.4955	33.5546	33.5884	33.5525	21	21	8	82,104	15842000000	13262000000	12906000000	14230000000	17335000000	16998000000	14947000000	14340000000	10282000000	13409000000	7903200000	15055000000	13198000000	14607000000	10794000000	12300000000	14587000000	13862000000	7	7	5	7	5	6	7
E9Q1W0;E9Q1T1;A0A0G2JGS4;Q6PHZ2-5;Q6PHZ2-2;Q6PHZ2-4;Q6PHZ2;E9Q1V9;Q8CCM0	Calcium/calmodulin-dependent protein kinase type II subunit delta	Camk2d	31.407	31.5277	31.2353	31.4683	31.5824	31.3909	31.5226	31.3164	31.3146	31.3717	31.1268	31.4264	31.3143	31.4884	31.3923	31.4996	31.4647	31.2983	18	18	12	57,748	3306600000	3313800000	2431100000	3200000000	4323100000	3642400000	3285000000	2977000000	2737400000	2796200000	1933500000	2723100000	3410400000	3571300000	2658200000	3366000000	3610700000	3355000000	9	9	10	8	10	10	9
A0A0H2UH13;Q8BK75-2;Q8BK75;A0A0G2JGK0;A0A0G2JGM4	Elongator complex protein 6	Elp6	26.7688	26.8768	26.9149	26.9911	27.1636	26.5961	27.261	26.8202	26.8347	26.7964	26.5353	25.2057	26.7823	27.1079	26.7554	26.9047	26.8702	26.5586	4	4	4	28,722	124510000	152600000	128000000	162420000	111890000	84937000	173420000	149250000	132670000	112490000	70907000	0	153500000	166880000	120390000	121720000	95788000	72504000	3	4	3	3	2	3	3
A0A0J9YTY0;A0A0J9YUL3;Q8C1B7-3;Q8C1B7-2;Q8C1B7	Septin-11	2011-09-01	33.2095	33.3659	33.1751	33.2024	32.1647	32.4497	33.2388	33.0994	33.0815	33.1635	32.2379	32.3086	32.8978	32.9974	33.0557	33.1298	32.3457	32.235	17	17	10	48,978	11159000000	10497000000	9209200000	11308000000	5738600000	6973600000	10894000000	8663100000	8144300000	9784400000	3993200000	5015700000	10148000000	10498000000	7885900000	8438400000	5675600000	5396200000	10	10	10	10	10	10	10
A0A0J9YUD8;A0A0J9YUZ4;P63158;D3YZ18	High mobility group protein B1	Hmgb1	32.7468	33.0443	32.7548	32.7291	31.5543	31.9363	32.8463	32.7173	32.6781	32.6304	31.1314	31.6508	32.5412	32.4731	32.3373	32.4755	31.5682	31.5373	6	6	6	19,774	7934900000	7340800000	7438800000	8061800000	2869300000	4648800000	7172300000	6352000000	7053400000	6679400000	2510400000	3977300000	7215500000	7240600000	5119000000	6107300000	3095200000	3264000000	5	4	4	5	4	4	4
A0A0J9YUE9;A0A0J9YUN4;P39053-5;P39053-3;P39053-4;P39053;P39053-6	Dynamin-1	Dnm1	28.0141	28.3939	28.1492	28.1216	28.0381	27.8464	28.1798	28.0379	27.7334	27.9047	28.1457	27.7272	28.1403	28.1986	27.7201	28.2145	27.9884	27.9352	21	14	13	94,032	263720000	358940000	275480000	299830000	246140000	331670000	321490000	184500000	253400000	241000000	177940000	193990000	394770000	462790000	198890000	293500000	340610000	302560000	6	8	7	6	5	5	8
A0A0J9YUR2;Q5SXY1-3;A0A0J9YTU3;Q5SXY1;A0A0J9YV86;A0A0J9YUF8;Q5SXY1-2	Cytospin-B	Specc1	28.4305	28.5011	28.4656	28.3462	27.8698	27.795	28.5203	28.391	28.3606	28.5128	27.6054	27.7015	28.4304	28.4639	28.3454	28.4467	27.8726	27.9339	13	13	13	108,84	366770000	353370000	355250000	386810000	288150000	223900000	438510000	280580000	365800000	460350000	124050000	213190000	399400000	460100000	246400000	417260000	289870000	261340000	8	9	8	8	7	8	7
J3QMN4;A0A0U1RPV8;A0A0U1RQA4;J3QMQ8;A0A0M3HEQ0;Q9JLT4-2;Q9JLT4-4;Q9JLT4;D3Z0K8;A0A0M3HEP9;Q9JLT4-3;A0A0U1RPC6	Thioredoxin reductase 2, mitochondrial	Txnrd2	27.9353	27.956	28.3208	28.0787	28.5713	28.4597	28.3307	28.8208	28.4766	28.2021	28.3455	28.4326	28.325	28.4579	28.2187	28.1423	28.5561	28.484	8	8	8	53,051	317280000	180760000	400790000	405330000	438880000	337300000	368640000	446830000	422970000	276770000	308020000	307210000	459090000	339350000	354300000	349120000	348350000	432650000	5	4	5	6	6	5	6
A0A0N4SUH8;Q9QZ23;D3Z285	NFU1 iron-sulfur cluster scaffold homolog, mitochondrial	Nfu1	28.8856	29.2617	28.8507	28.7386	29.1847	29.3794	28.7473	28.8757	28.697	28.9028	28.7465	29.008	28.7538	28.7403	28.6891	28.7106	29.1401	29.0804	4	4	4	28,654	557030000	563850000	449570000	565640000	850300000	733670000	501750000	491400000	405730000	546390000	372290000	589800000	478780000	447750000	375130000	461410000	629440000	549070000	3	2	2	3	3	2	3
A0A0N4SV15;Q80UY2-2;Q80UY2	E3 ubiquitin-protein ligase KCMF1	Kcmf1	27.613	27.2898	27.5446	27.8877	25.6955	27.41	27.6519	27.6662	27.7128	27.7231	27.6878	27.8233	27.8006	27.932	27.8259	27.6818	27.8516	27.944	6	6	6	36,015	145480000	238950000	103210000	240530000	45665000	240990000	233550000	116200000	258120000	228900000	179170000	295380000	307210000	253970000	198180000	269100000	182660000	357880000	3	5	3	5	2	4	5
A0A0N4SV66;C0HKE9;C0HKE8;C0HKE7;C0HKE6;C0HKE5;C0HKE4;C0HKE3;C0HKE2;C0HKE1;Q8CGP6;Q8R1M2;Q8CGP7;Q8CGP5;Q8BFU2;Q8CGP4	Histone H2A type 1-H;Histone H2A.J;Histone H2A type 1-K;Histone H2A type 1-F;Histone H2A type 3;Histone H2A	Hist1h2ah;H2afj;Hist1h2ak;Hist1h2af;Hist3h2a;Hist1h2aa	31.4249	31.47	31.56	31.3142	34.6419	34.0686	31.7069	31.7407	31.8811	31.7203	35.5677	35.0428	31.667	31.8365	31.8817	30.895	34.3197	34.6053	6	6	0	13,66	3155300000	2923100000	3204600000	3352600000	38722000000	18439000000	4125100000	3815400000	4454100000	3965000000	38129000000	32243000000	3982600000	3468300000	4428000000	2475700000	24884000000	25559000000	0	0	0	0	0	0	0
A0A0N4SV80;Q61464-4;E9QML5;Q61464;Q3TZK9;A0A0N4SV38;A0A0N4SVI8;E9QKZ7;Q61464-7;Q61464-2;Q61464-5;A0A0N4SVM8;Q61464-3	Zinc finger protein 638	Znf638;Zfml	27.5264	27.9068	27.4555	27.4244	27.7895	27.2799	27.2622	27.6585	27.1	27.0546	27.9066	27.6676	27.3819	27.1689	27.2216	27.3281	27.524	27.558	11	11	11	214,46	267980000	221080000	231160000	100600000	191070000	128600000	196400000	181790000	169200000	181830000	264150000	198280000	244690000	97106000	236710000	124390000	172350000	184260000	9	8	7	5	6	5	7
Z4YKC4;A0A0R4J112;A2AMI2;A0A0N4SVL0;Q80XI3-2;Q80XI3-4;Q80XI3;Q80XI3-3;A2AMI7	Eukaryotic translation initiation factor 4 gamma 3	Eif4g3	29.806	29.5115	29.6344	29.7185	29.8128	30.0111	29.7596	29.7624	29.571	29.6445	29.7863	30.0221	29.4868	29.3534	29.6734	29.5804	29.9154	29.9296	32	29	29	173,55	900590000	653250000	745750000	1040500000	1209300000	1231600000	901680000	842920000	788320000	855400000	657730000	1170800000	968430000	1054700000	769500000	561910000	1030900000	1302800000	20	20	21	19	22	20	19
A0A0N4SVQ1;Q62425	Cytochrome c oxidase subunit NDUFA4	Ndufa4	30.7367	31.1974	30.8428	30.5614	30.8656	30.8661	30.3981	30.7596	30.8279	30.7496	31.6887	31.5346	30.3169	30.1413	31.1539	30.768	30.7803	30.8331	5	5	5	5,8765	1987100000	1625300000	2051800000	1867300000	2419000000	2415600000	1549200000	1825300000	1985300000	1857000000	2785300000	3177100000	1616300000	1436500000	1712400000	1858500000	2080900000	2141000000	4	3	4	4	4	4	4
A0A0N4SVT3;A0A0N4SW28;Q9DAS9	Guanine nucleotide-binding protein G(I)/G(S)/G(O) subunit gamma-12	Gng12	29.3144	28.3459	29.3957	29.244	28.6453	28.7588	29.1615	29.4247	29.3999	29.3705	29.3902	29.0857	29.2507	28.9478	29.4665	29.1974	28.6986	28.9656	4	4	4	7,1971	974040000	538310000	851460000	1036200000	324800000	367740000	824440000	870120000	853440000	505410000	420190000	407960000	530670000	384590000	503180000	755420000	308860000	405520000	3	3	3	3	3	2	3
A0A0N4SVX9;E9PXU9;A0A0N4SUN3;Q9ESD7-2;E9QL12;A0A0N4SUJ2;E9Q423;A0A0N4SWH3;A0A0N4SV63;Q9ESD7-3;Q9ESD7;A0A0N4SWG7	Dysferlin	Dysf	31.0645	31.3303	30.9409	30.9951	31.4909	31.447	31.1522	31.0031	30.9929	31.0254	31.3036	31.511	31.014	31.0558	30.6933	30.9225	31.4493	31.4471	62	59	59	240,72	2556000000	2447000000	1991400000	2640300000	3262600000	4033500000	2737800000	2005500000	2126600000	2195200000	2015200000	3051800000	2454900000	2249900000	1607000000	2254500000	3395700000	3016600000	46	45	41	51	46	48	48
A0A0N4SW50;Q91VX9	Transmembrane protein 168	Tmem168	26.4031	26.5649	25.2299	26.3503	26.5366	26.6251	26.231	26.5083	26.233	26.2091	26.3435	26.9437	26.4674	26.3726	26.3133	26.303	26.8563	26.7486	6	6	6	35,587	151580000	162160000	20448000	137530000	94923000	120880000	82137000	54023000	61838000	64194000	64795000	131980000	134400000	110200000	46299000	38056000	106360000	137970000	5	4	2	4	3	5	4
A0A0N4SW73;Q8R361	Rab11 family-interacting protein 5	Rab11fip5	28.2591	28.3836	28.2825	28.3572	28.1949	28.057	28.4035	28.1112	28.2799	28.3644	27.7089	27.7779	28.5114	28.3458	28.2425	28.409	28.2056	28.1841	18	18	18	139,55	443020000	254950000	332570000	541230000	308620000	307190000	376070000	198770000	407400000	376550000	129610000	209560000	378350000	442560000	249330000	397620000	221770000	344760000	14	9	10	16	8	11	10
A0A0N4SWI4;Q9CR98	Protein FAM136A	Fam136a	25.1077	28.1326	27.8719	27.868	28.7346	28.3762	28.0341	27.755	27.8898	28.0919	27.8053	28.3397	25.1423	24.641	27.7608	27.8456	25.805	25.3927	3	3	3	9,7331	75267000	293400000	256340000	267360000	600190000	412270000	275770000	103950000	268100000	259640000	166500000	374700000	94610000	93585000	249720000	219230000	99841000	123200000	1	3	3	2	3	2	2
A0A0R3P9C8;Q9DC69	NADH dehydrogenase [ubiquinone] 1 alpha subcomplex subunit 9, mitochondrial	Ndufa9	31.117	31.4024	31.1823	31.1776	32.0513	31.9592	31.2302	31.0704	31.0022	31.0846	31.9381	31.6939	30.7928	30.9427	30.9714	31.2459	32.0201	31.8405	19	19	19	42,121	1991700000	2195300000	2854500000	2763400000	5569200000	4796200000	2535800000	1734900000	2102400000	2034800000	3881800000	4460100000	2552300000	2294600000	1976800000	2106700000	4129200000	4404600000	15	16	17	15	15	17	16
A0A0R4IZW8;O88456;A0A0R4J1C2	Calpain small subunit 1	Capns1	31.6788	32.1299	31.9862	32.0658	31.839	32.0734	31.8833	31.9867	32.337	32.0637	31.9555	32.0404	32.0093	31.8319	31.9319	32.1256	31.8726	31.8907	12	12	12	28,406	3827200000	5306700000	4389200000	5359900000	4710400000	5572700000	2962900000	3965400000	5618100000	4736400000	3642500000	4407000000	5040300000	3279900000	4044000000	4639500000	3231700000	4178000000	9	10	10	10	10	10	10
A0A0R4IZW9;Q9DCT5	Stromal cell-derived factor 2	Sdf2	29.8348	30.0012	29.7117	29.84	29.9272	30.2055	29.6878	29.6972	29.6656	29.8024	29.9564	30.2401	29.9417	29.8129	29.6394	29.8337	30.1894	30.1397	8	8	8	23,991	962590000	1016400000	826100000	1101300000	1212800000	1374100000	933560000	893220000	743520000	999740000	793480000	1307100000	1189800000	1036200000	729550000	925150000	1412500000	1263700000	7	6	7	7	7	7	6
A0A0R4IZX2;Q9JHL1;A0A0R4J006;Q9JHL1-2	Na(+)/H(+) exchange regulatory cofactor NHE-RF2	Slc9a3r2	28.1018	28.362	27.6848	27.9784	28.1119	28.0168	27.9318	28.0523	27.809	28.0319	27.6258	28.1113	28.346	28.281	27.8925	27.9904	28.0859	28.0241	8	8	8	37,432	296070000	247670000	227760000	222230000	441290000	351780000	259020000	220360000	216760000	261790000	169470000	233400000	424540000	441690000	242320000	281330000	316580000	302000000	5	5	5	5	7	6	6
A0A0R4IZY0;Q8C1A5	Thimet oligopeptidase	Thop1	32.1036	32.3887	31.9472	32.118	32.2413	32.487	32.0558	31.9202	31.9892	32.1009	32.1211	32.1721	32.0075	32.1144	31.9165	32.0234	32.2527	32.2642	29	29	29	78,026	5253800000	5078400000	4397500000	5346600000	4887200000	7128600000	4507600000	4069000000	4413500000	4515700000	3689000000	5197000000	5170000000	5162600000	3997300000	4142700000	4894600000	5589600000	28	24	26	24	20	23	22
A0A0R4IZY9;Q91XI1	tRNA-dihydrouridine(47) synthase [NAD(P)(+)]-like	Dus3l	26.6106	26.9168	26.6768	26.6617	27.1712	27.601	26.5275	26.6016	26.4088	26.5321	27.3937	27.7337	26.6256	26.2855	26.4891	26.4476	27.1641	27.3525	7	7	7	71,15	93787000	91105000	117800000	159600000	154880000	293970000	90219000	115010000	80045000	117630000	144270000	272480000	94970000	61240000	66247000	56044000	185030000	165440000	3	2	3	6	4	6	5
A0A0R4J005;E9QP62;Q99JW4;Q9D7B2	LIM and senescent cell antigen-like-containing domain protein 1	Lims1	29.5436	29.6558	29.5131	29.6454	28.9893	29.0302	29.6097	29.555	29.3974	29.6124	28.8964	29.0757	29.4228	29.4289	29.5806	29.5508	29.0609	29.1476	4	4	4	38,387	900080000	653880000	589050000	947950000	644050000	673190000	729690000	607010000	724400000	820910000	354370000	652410000	1016300000	901960000	705840000	798500000	686760000	711580000	4	3	3	3	4	3	3
A0A0R4J007;P70261	Paladin	Pald1	28.518	28.9972	28.7262	28.5842	28.1499	28.0543	28.8	28.8289	28.7672	28.7074	27.3154	27.9392	28.7786	28.9334	28.6731	28.7624	28.0415	28.0361	22	22	22	96,763	601750000	625020000	493800000	536720000	163310000	173160000	623610000	460700000	516070000	446410000	39337000	185370000	506000000	501000000	439160000	592680000	118420000	137580000	16	17	15	15	7	7	19
A0A0R4J008;P70288;Q8BQ10	Histone deacetylase 2	Hdac2	29.6443	29.5283	29.44	29.5784	29.6676	29.2549	29.9027	29.6337	29.46	29.6652	29.9567	29.4632	29.9235	29.7666	29.7561	29.7141	29.5313	29.5296	11	11	6	55,33	852210000	650930000	589790000	1276000000	1213600000	686210000	847170000	626050000	597620000	773580000	736210000	808970000	1745200000	1162300000	724900000	740680000	931270000	823290000	6	5	6	6	5	6	5
A0A0R4J018;O55060;D3Z380;D3Z217;D3YWK6;D6RIK3;D3Z0R1	Thiopurine S-methyltransferase	Tpmt	28.5119	28.6458	28.245	28.4427	27.885	28.2933	28.4387	28.3482	28.5824	28.6151	27.8707	28.064	27.7899	27.918	28.5117	28.4565	28.0822	27.5296	8	8	8	27,571	388460000	290000000	278040000	463200000	562840000	419460000	350180000	292120000	309490000	295130000	155650000	329360000	466490000	340560000	277380000	277730000	321250000	279490000	6	4	5	7	8	6	6
A0A0R4J023;Q9JLZ3;F6RT60	Methylglutaconyl-CoA hydratase, mitochondrial	Auh	26.5941	26.824	26.6267	26.8952	26.8968	26.8027	26.3531	26.6732	26.4463	26.5539	26.8275	26.7618	26.9312	27.3879	26.8102	26.5884	26.6787	26.9289	7	7	5	33,338	108570000	109520000	103100000	102930000	176320000	169090000	82480000	49595000	102810000	134500000	77297000	101490000	143500000	189390000	107160000	85772000	133640000	175110000	3	3	3	3	4	4	3
A0A0R4J047;Q9CYI4;Q9CYI4-2;D3Z765	Putative RNA-binding protein Luc7-like 1	Luc7l	26.8605	27.1181	26.6923	26.7807	24.3695	26.5334	26.6644	26.4722	26.1671	26.672	24.2897	25.5466	26.8118	26.7808	26.2145	26.9031	26.2288	26.3375	8	4	4	38,465	93332000	132760000	108470000	116360000	85293000	93699000	140750000	99524000	50934000	107410000	19397000	31906000	152190000	142210000	107530000	128620000	96487000	54977000	2	3	3	3	2	2	3
A0A0R4J065;Q8BGE6;A0A087WNY2;A0A087WRT0;D3YZP6	Cysteine protease ATG4B	Atg4b	27.2965	27.5621	27.4135	27.3183	27.1118	27.4015	27.4281	27.4118	27.6574	27.25	27.4423	27.3213	27.3165	27.2831	27.0932	27.2283	26.9374	27.3356	8	8	8	44,403	163280000	151970000	255230000	184490000	157440000	275850000	137960000	210870000	210460000	178320000	112300000	263640000	212240000	221450000	171220000	115700000	150530000	171180000	6	5	7	6	6	7	5
A0A0R4J078;Q8VCH8	UBX domain-containing protein 4	Ubxn4	29.2179	29.3797	29.1721	29.0501	29.4794	29.4117	29.201	29.2366	29.2296	29.2643	29.5284	29.8731	29.1085	29.4227	29.2722	29.4052	29.6073	29.3676	6	6	6	56,459	728040000	712030000	684610000	695010000	645230000	676040000	710930000	618460000	756660000	759110000	444600000	1154200000	611720000	617370000	668010000	782030000	739590000	676760000	5	5	5	4	4	5	5
A0A0R4J079;Q8BMP6	Golgi resident protein GCP60	Acbd3	30.3822	30.7213	30.358	30.2781	30.2286	30.1019	30.4823	30.329	30.3342	30.2151	29.9417	30.1248	30.0894	30.3009	30.2279	30.34	30.0124	30.0435	14	14	14	60,181	1309400000	1298100000	1382800000	1634700000	1529900000	1520200000	1711000000	1365900000	1132500000	1128200000	700180000	1377800000	1314100000	1456900000	1314900000	1294600000	1262500000	1394900000	11	10	10	13	13	13	13
A2AQ17;A0A0R4J081;Q9CWX2	Complex I intermediate-associated protein 30, mitochondrial	Ndufaf1	26.5096	26.5317	27.0298	26.4029	26.1796	25.6263	26.5295	26.8863	26.8586	26.7236	26.8014	26.5748	26.3923	26.1814	26.2453	26.5945	26.4619	26.1401	8	8	8	37,782	45884000	88865000	211500000	55733000	80596000	81451000	62297000	200430000	209200000	80414000	39460000	95715000	35141000	104150000	145050000	77402000	64821000	55514000	3	5	5	3	5	4	4
A0A0R4J085;Q3UHZ7;Q91YN5-3;Q91YN5;A0A0R4J1F6;Q91YN5-2	UDP-N-acetylhexosamine pyrophosphorylase;UDP-N-acetylgalactosamine pyrophosphorylase;UDP-N-acetylglucosamine pyrophosphorylase	Uap1	27.181	28.1178	27.4143	27.3526	27.3142	27.4803	27.4829	27.4444	27.4289	27.3895	27.1483	27.2266	27.7473	27.9037	27.5609	27.547	27.3978	27.5042	8	7	7	58,495	153740000	234760000	171320000	177750000	147170000	217220000	207000000	159190000	184580000	209800000	86685000	127550000	318830000	283970000	225200000	200800000	228960000	190410000	5	5	6	5	5	7	6
A0A0R4J093;Q9DBP5	UMP-CMP kinase	Cmpk1	30.9871	31.0926	31.0299	31.0638	30.6872	30.9577	30.9401	31.016	31.07	31.0264	30.5817	30.6654	31.2353	31.0514	31.0623	31.0456	30.712	30.772	16	16	16	25,714	2223900000	1914800000	1991500000	2656600000	2392500000	2643000000	2247500000	2165500000	2316300000	1852400000	1199000000	1703100000	3020100000	2472400000	2103700000	1812400000	1796900000	2242700000	13	13	12	13	12	14	13
A0A0R4J094;Q3TC72	Fumarylacetoacetate hydrolase domain-containing protein 2A	Fahd2	26.0332	26.4713	26.028	26.0446	26.8381	26.633	25.8047	26.1899	25.97	26.1804	26.4205	26.8775	25.6791	25.7822	26.0777	26.1364	26.3879	26.1874	3	3	3	34,676	84543000	88039000	69819000	101400000	169180000	52525000	66587000	86042000	67032000	63233000	89436000	140710000	53410000	50800000	68326000	91169000	46684000	71369000	3	3	3	3	3	2	3
A0A0R4J227;A0A0R4J0B1;Q3T9A3;F6ZS70;E9QMP6;Q05512-3;Q05512-4;Q05512;E9Q9N6;E9PYX3;Q05512-2	Serine/threonine-protein kinase MARK2	Mark2	28.8403	29.1236	28.883	28.9226	29.1957	29.0169	29.0418	29.1511	29.0438	28.8442	28.9472	29.0411	28.8739	28.9921	29.0737	28.9219	29.0892	28.7933	19	19	17	80,873	503850000	679640000	449870000	537460000	773740000	739490000	480090000	519060000	565060000	379080000	448300000	492370000	663370000	581150000	414180000	424110000	660540000	609880000	15	14	11	14	14	14	10
A0A0R4J0B4;Q99KK2	N-acylneuraminate cytidylyltransferase	Cmas	27.9437	28.2042	28.0453	27.9633	27.9178	28.0363	27.9755	27.8315	27.8069	28.0216	28.0757	27.6784	27.7186	27.8616	27.7933	27.923	27.8812	28.0222	13	13	13	48,029	356130000	331640000	312100000	308860000	361690000	274770000	241240000	202910000	219200000	254210000	230510000	231520000	269320000	186740000	281870000	193440000	211020000	263900000	10	10	9	9	9	9	9
S4R2E1;A0A0R4J0B6;Q7TMS5;A0A0N4SWA2;D3Z150;D3YZX5	ATP-binding cassette sub-family G member 2	Abcg2	26.85	27.2594	27.1285	27.2706	27.5239	27.3388	27.3911	26.8623	26.939	26.9261	26.8254	27.3377	27.2473	27.2353	26.9045	27.0756	27.5982	27.45	10	10	10	63,607	113450000	175210000	177510000	170480000	213890000	229030000	116290000	153260000	132400000	148950000	118180000	206330000	180300000	95500000	96898000	117280000	221160000	185910000	5	7	7	7	7	8	5
A0A0R4J0D3;Q3TDQ1	Dolichyl-diphosphooligosaccharide--protein glycosyltransferase subunit STT3B	Stt3b	29.5113	29.5252	29.0268	29.2839	28.9088	28.9572	29.2245	29.1893	29.2246	29.3997	28.6556	29.1383	29.2374	29.2427	29.2676	29.4539	29.091	29.0079	12	11	11	93,314	841910000	895190000	507160000	908780000	550590000	516480000	836390000	596790000	616590000	728470000	275720000	395880000	637200000	703340000	561590000	857870000	496340000	489720000	10	9	9	10	11	9	10
A0A0R4J0E4;Q7TQK1;Q7TQK1-2	Integrator complex subunit 7	Ints7	27.3176	26.6595	26.0832	27.3559	26.0357	25.9732	26.706	26.6291	26.4664	27.5755	26.945	27.2286	27.0993	27.345	26.9732	26.9099	24.7865	26.667	6	6	6	106,87	206960000	124770000	47380000	150810000	24241000	93093000	185980000	138000000	81070000	187630000	98797000	111710000	106250000	126280000	159460000	155960000	64720000	48001000	5	4	2	4	1	2	6
A0A0R4J0F6;Q99KY4-2;Q99KY4	Cyclin-G-associated kinase	Gak	27.1455	27.4258	27.4261	27.1199	26.8991	27.1623	27.1581	27.3776	27.4019	27.2876	26.2629	26.4672	27.3152	27.3947	27.2995	27.4047	26.8992	26.7525	15	15	14	143,67	189710000	224320000	187160000	229250000	133870000	186450000	148630000	116090000	209880000	186010000	22500000	62514000	138900000	226970000	183840000	153620000	90934000	71882000	10	10	10	10	7	9	8
A0A0R4J0G0;Q8BH04	Phosphoenolpyruvate carboxykinase [GTP], mitochondrial	Pck2	30.0892	30.4716	30.0362	30.084	29.8752	29.9573	30.3297	30.128	30.0689	30.1337	29.4773	29.5102	30.2054	30.2546	30.1939	30.3676	29.8225	29.8611	22	22	22	73,417	1518700000	1592600000	1286800000	1288400000	1138800000	976530000	1531800000	976140000	1261300000	1009200000	677430000	595950000	1323700000	1001800000	1291300000	1402900000	959410000	1065900000	16	20	18	16	16	15	19
A0A0R4J0G4;Q6VN19	Ran-binding protein 10	Ranbp10	27.6487	27.7196	27.2052	27.4601	27.3748	27.5138	27.5849	27.5888	27.7017	27.4558	28.0306	28.1117	27.5688	27.6049	27.6065	27.6803	27.701	27.2289	7	7	7	70,087	289010000	211710000	163700000	261500000	140060000	245780000	257270000	188320000	180480000	242980000	159210000	312800000	190840000	187060000	192050000	245280000	181500000	134290000	6	6	5	6	3	5	6
A0A0R4J0H8;Q6NWW9	Fibronectin type III domain-containing protein 3B	Fndc3b	27.1024	27.3559	27.3898	27.2458	27.0741	27.2226	27.3529	27.284	27.0782	27.2589	24.6162	26.5163	27.4532	28.0192	27.0652	27.4328	27.1907	27.1661	8	8	8	132,77	149990000	418030000	119440000	181080000	411370000	175920000	137540000	130180000	107090000	49692000	5267900	164840000	149050000	223780000	74685000	149240000	118000000	128210000	5	5	5	6	5	6	5
A0A0R4J0I9;Q91ZX7	Prolow-density lipoprotein receptor-related protein 1;Low-density lipoprotein receptor-related protein 1 85 kDa subunit;Low-density lipoprotein receptor-related protein 1 515 kDa subunit;Low-density lipoprotein receptor-related protein 1 intracellular domain	Lrp1	32.5572	32.778	32.5889	32.6476	32.2521	32.1632	32.6989	32.5904	32.5752	32.5854	32.0588	32.0296	32.4997	32.5288	32.5456	32.5906	32.1511	32.0518	75	75	75	504,77	7314000000	6887400000	6351800000	7556000000	6024600000	5291700000	7666300000	6084700000	6309900000	6773100000	3083700000	3528300000	7639400000	7620800000	5768100000	6618300000	4922400000	4976000000	62	58	64	62	61	54	59
A0A0R4J0J8;Q2KN98	Cytospin-A	Specc1l	28.6926	28.8924	28.712	28.3664	28.8867	28.0793	28.7505	28.8963	28.5433	28.7844	29.0953	28.7313	28.5329	28.5202	28.7245	28.6738	28.5646	28.5304	22	22	22	126,55	364050000	641530000	418770000	376430000	722530000	333310000	519790000	447070000	269730000	436590000	798330000	297350000	510320000	326150000	344760000	450690000	331620000	300800000	12	16	14	13	14	11	15
A0A0R4J0K1;Q9ERR7	15 kDa selenoprotein	2015-09-01	28.1256	28.5254	28.1447	28.268	27.3501	27.7136	28.3388	28.3092	28.2495	27.5137	27.8198	27.8283	27.8964	28.071	28.3687	28.0428	27.5441	27.1781	3	3	3	17,731	314770000	353810000	271390000	340470000	165250000	219360000	339770000	347330000	314650000	217710000	179060000	260650000	276670000	331620000	317940000	334640000	198510000	157660000	3	3	2	3	2	2	2
A0A0R4J0K2;K3W4R5;A2AGT5-3;A2AGT5;Z4YL78;A2AGT5-2	Cytoskeleton-associated protein 5	Ckap5	31.0684	31.3882	31.174	31.0426	31.0887	31.0739	31.2144	31.1776	31.3105	31.228	31.0894	31.3459	31.0714	31.2601	31.2169	31.2613	31.0413	31.1155	63	63	63	223,52	2325200000	2625800000	2268300000	2582400000	3040200000	2805500000	2830100000	2291700000	2761400000	2359700000	1779700000	2551400000	2884100000	3277800000	2243400000	2548700000	2428900000	2654500000	42	43	42	42	45	45	40
A0A0R4J0L6;Q8BJZ4	28S ribosomal protein S35, mitochondrial	Mrps35	28.312	28.9168	28.2544	28.5339	28.8542	28.4261	28.4138	28.443	28.4504	28.3621	28.5931	28.7235	28.4142	28.472	28.4525	28.3466	28.5556	28.8185	9	9	9	35,917	303410000	427360000	363480000	401260000	579660000	375700000	360600000	401030000	399560000	311290000	315420000	491040000	495580000	317570000	397310000	322210000	338200000	569290000	6	7	8	8	8	7	8
A0A0R4J0M1;Q8VCN9	Tubulin-specific chaperone C	Tbcc	27.5142	24.5788	27.2541	27.4486	26.192	26.7627	25.8198	26.8167	26.9335	26.4448	27.047	26.9841	27.4105	26.9917	27.7684	25.9418	26.6531	27.3371	8	8	8	38,094	130320000	55763000	164430000	147850000	112360000	139260000	81986000	134910000	85318000	74345000	154550000	167520000	124510000	163260000	256100000	71475000	106330000	173680000	5	4	6	6	5	6	6
A0A0R4J0M9;Q8CDG3;Q8CDG3-2	Deubiquitinating protein VCIP135	Vcpip1	27.9219	28.1256	27.9241	28.0111	28.2816	27.7956	28.2258	27.9537	28.0852	27.9911	27.6655	27.7612	28.1651	28.25	28.0971	28.0962	28.1523	27.9559	18	18	18	134,44	202210000	257010000	228970000	251700000	348040000	299150000	384950000	253270000	287990000	264890000	116830000	145430000	749430000	330640000	289290000	337920000	207770000	240070000	10	9	11	10	9	13	12
D3YTT4;A0A0R4J0P1;Q9D7B6	Isobutyryl-CoA dehydrogenase, mitochondrial	Acad8	28.3794	28.6122	28.3973	28.2321	28.944	29.2738	28.3471	28.0789	27.8467	28.0457	28.9551	28.9739	27.8074	27.7696	27.6241	27.9134	28.8723	28.7396	11	11	11	45,075	277380000	226610000	514300000	260740000	713450000	639570000	236640000	409390000	260140000	221800000	520300000	607410000	301950000	256860000	209550000	234840000	451560000	538500000	7	6	8	7	9	9	6
A0A0R4J0P6;Q8VDG3	Poly(A)-specific ribonuclease PARN	Parn	26.3716	26.9304	27.0264	26.8764	26.6213	26.4174	26.7893	26.7049	27.0054	26.6614	26.1343	26.1257	26.9604	26.8653	26.5013	27.0811	26.3961	26.4702	7	7	7	71,588	73966000	132040000	161570000	86047000	70144000	59434000	169030000	93390000	156250000	95623000	62784000	104130000	169040000	149110000	77884000	144800000	76483000	113050000	5	5	7	5	3	5	7
A0A0R4J0Q9;Q3UM29;Q3TR20	Conserved oligomeric Golgi complex subunit 7	Cog7	28.0415	28.4172	28.4139	28.2176	28.2255	28.0095	28.4445	28.4224	28.39	28.2717	28.1761	28.2603	28.2103	28.2663	28.2844	28.2358	28.0021	27.9307	15	15	15	86,074	253650000	429770000	483810000	392190000	372010000	339280000	420540000	277630000	252090000	304210000	154900000	266040000	341580000	483340000	270280000	317290000	320970000	272070000	9	12	10	11	11	11	10
A0A0R4J0R1;O70404;A0A0U1RPE8	Vesicle-associated membrane protein 8	Vamp8	28.7802	28.904	28.7072	28.6822	28.7703	28.5597	28.6635	28.8309	28.8814	28.6989	28.5466	28.4203	28.855	28.6464	28.8618	28.9056	28.616	28.618	4	4	4	11,435	590780000	628740000	526080000	464370000	377820000	397800000	334330000	585440000	471280000	390160000	210730000	422220000	419720000	397880000	557240000	713650000	300440000	325290000	4	4	4	4	2	3	3
A0A0R4J0S3;Q924D0	Reticulon-4-interacting protein 1, mitochondrial	Rtn4ip1	26.4513	26.2585	26.6999	26.5412	27.0363	26.6505	26.5253	26.5023	26.1877	26.4676	26.9476	27.3622	26.4271	26.263	26.4711	26.6061	26.6634	26.7819	5	5	5	43,399	100290000	69712000	74039000	103140000	121170000	133010000	124320000	94969000	64422000	57850000	159650000	231400000	175890000	92575000	68799000	73630000	65970000	123560000	4	3	3	4	4	4	3
A0A0R4J0S4;Q80Y17	Lethal(2) giant larvae protein homolog 1	Llgl1	26.6002	26.7462	26.5923	26.8641	26.1155	26.7575	26.9773	26.4391	26.7031	26.7189	26.0043	25.9725	26.9379	27.139	26.4477	26.9659	26.5402	26.7255	8	8	8	115,56	74219000	83593000	150920000	149120000	38050000	110640000	155120000	127000000	143050000	131030000	31858000	42650000	134390000	185750000	73559000	165270000	57612000	67937000	5	6	6	6	2	5	7
A0A0R4J0T4;Q5D0E0;O88351	Inhibitor of nuclear factor kappa-B kinase subunit beta	Ikbkb	28.1154	28.5033	28.1107	28.1224	27.4196	27.9337	28.3175	28.3365	28.3754	28.2831	27.7763	27.9675	28.0461	28.2397	28.09	28.2952	27.8628	28.0105	15	15	15	84,387	326040000	363010000	348770000	365160000	166330000	260760000	411220000	326140000	388140000	332530000	195210000	194450000	381840000	406300000	266930000	330240000	193310000	189680000	10	9	10	10	6	10	11
A0A0R4J0T5;P28659-2;P28659-3;P28659;P28659-4	CUGBP Elav-like family member 1	Celf1	29.5453	29.7706	29.251	29.7258	29.2504	29.7218	29.9064	29.3187	29.4776	29.7991	29.7591	29.6924	29.1041	29.7137	29.5253	29.7643	29.4901	29.346	6	6	6	52,178	941830000	845510000	673000000	1046100000	841310000	995200000	1029300000	698750000	816620000	955570000	654800000	959880000	516610000	834340000	725810000	890790000	756960000	607070000	6	6	6	6	5	5	6
A0A0R4J0T8;Q9D8S3	ADP-ribosylation factor GTPase-activating protein 3	Arfgap3	30.7027	30.8636	30.5945	30.8464	30.6551	30.7584	30.9126	30.7034	30.5511	30.6531	30.6257	30.646	30.741	30.7483	30.6223	30.6925	30.5696	30.6073	18	18	17	57,542	1964100000	1790000000	1610600000	2325500000	2036000000	2239600000	2167400000	1500300000	1518200000	1819200000	1388100000	1686200000	2294900000	2186800000	1406000000	1855600000	1837400000	1576000000	16	16	16	17	16	17	17
A0A0R4J0U2;Q0VGB7;A0A0N4SV05	Serine/threonine-protein phosphatase 4 regulatory subunit 2	Ppp4r2	28.7183	28.6813	28.2799	28.5913	28.0667	28.0201	28.6991	28.4988	28.4238	28.5037	27.8329	28.2623	28.5758	28.6208	28.3518	28.4348	28.1182	27.9901	9	9	9	46,448	532020000	331470000	343100000	578940000	261430000	293710000	521810000	359160000	343430000	429810000	161360000	278200000	415770000	425720000	311380000	391260000	294630000	269360000	6	4	6	7	5	5	6
A0A0R4J0U7;Q8R395	COMM domain-containing protein 5	Commd5	27.5096	28.019	27.1657	27.9026	28.0597	27.4554	27.7477	27.6463	27.3168	27.6828	26.4281	27.2332	27.8731	28.2163	26.8299	28.0015	27.662	27.2587	6	6	6	24,467	207500000	294110000	182820000	237940000	223510000	239410000	280070000	172550000	193620000	222770000	34597000	124590000	294370000	379130000	227740000	255540000	176290000	133620000	3	5	5	4	4	5	5
A0A0R4J0U8;A2RSY6;A2RSY6-2	TRMT1-like protein	Trmt1l	27.1022	27.0272	27.0875	26.9836	27.0773	27.0658	27.0488	27.2148	26.9327	27.2171	26.9866	26.6155	26.8184	26.883	27.1316	27.1896	27.2632	26.81	13	13	13	80,919	121960000	88166000	139630000	294800000	168230000	115960000	255260000	78379000	87288000	125200000	64772000	131940000	247470000	230280000	102990000	70945000	196750000	194250000	6	5	8	10	6	6	8
A0A0R4J0V4;Q9QXM1-3;Q9QXM1	Junction-mediating and -regulatory protein	Jmy	25.479	25.9232	26.5418	26.3198	26.8441	24.8514	26.2169	26.3469	26.0463	26.6899	26.1577	26.6216	25.7684	25.9824	26.1695	26.3941	25.9179	26.5039	5	5	5	110,55	25159000	54048000	101630000	58901000	154860000	52635000	74556000	101700000	123100000	119020000	59267000	77942000	61327000	13683000	60699000	73621000	25805000	89846000	1	2	3	2	4	3	2
A0A0R4J0V5;P08775	DNA-directed RNA polymerase II subunit RPB1	Polr2a	27.4253	27.3204	26.8597	27.4039	27.4592	26.831	27.1762	26.9808	26.9557	26.9941	27.6807	27.3529	26.8586	26.873	27.2263	27.0648	27.5026	27.1991	15	15	15	213,48	217120000	108960000	151350000	263600000	246110000	159700000	85863000	87165000	106090000	120120000	147170000	187240000	144040000	126300000	131140000	138940000	268490000	177470000	11	7	8	13	9	8	5
A0A0R4J0W6;Q9CRC8	Leucine-rich repeat-containing protein 40	Lrrc40	26.4486	26.9191	26.2151	26.2695	25.5762	25.8159	26.4399	26.1708	26.2196	26.2771	25.3999	25.4841	25.9471	25.7273	26.3277	26.4836	24.9776	24.7672	9	9	9	68,048	84548000	91570000	76107000	67740000	67025000	74293000	91099000	68318000	75146000	74225000	26043000	38353000	109930000	102880000	56633000	124550000	35176000	37667000	4	3	5	3	6	4	5
A0A0R4J0X8;Q9ES28-8;Q9ES28-4;Q9ES28-2;Q9ES28-7;Q9ES28;D3Z0V2;Q9ES28-3;Q9ES28-6;Q9ES28-5	Rho guanine nucleotide exchange factor 7	Arhgef7	29.5063	29.6594	29.3022	29.4173	28.8124	29.0437	29.5364	29.5111	29.4901	29.5826	28.8951	29.1194	29.435	29.3785	29.5634	29.5037	28.8574	29.0408	20	20	20	73,029	820170000	749940000	629930000	949470000	508260000	676200000	746790000	616040000	795420000	671130000	510920000	569600000	899970000	1025800000	667280000	697580000	504790000	565890000	14	15	13	15	14	16	14
A0A0R4J0Z1;P08003	Protein disulfide-isomerase A4	Pdia4	33.4283	33.5868	33.5343	33.4809	32.8537	33.0914	33.5891	33.6759	33.5581	33.5312	32.8202	32.8414	33.5139	33.6699	33.5607	33.5117	32.8842	32.8157	34	34	34	72,369	11652000000	11809000000	12194000000	13469000000	8178900000	10917000000	13392000000	12522000000	12018000000	12518000000	5697400000	7327900000	15748000000	16470000000	11859000000	14613000000	7966300000	8546400000	32	34	31	33	29	31	33
A0A0R4J107;Q8R146-2;Q8R146	Acylamino-acid-releasing enzyme	Apeh	30.355	30.5341	30.2063	30.2987	30.4566	30.2327	30.3454	30.3187	30.2502	30.2258	29.9973	30.1815	30.119	30.2768	30.3148	30.215	30.2711	30.365	19	19	19	79,704	1316300000	1304100000	1237900000	1473400000	1725600000	1560800000	1530400000	1395900000	1240000000	1188000000	859380000	1049800000	1412100000	1586400000	1277100000	1252900000	1226600000	1645500000	12	11	14	14	13	14	15
A0A0R4J124;O54781;Q6P5E1	SRSF protein kinase 2;SRSF protein kinase 2 N-terminal;SRSF protein kinase 2 C-terminal	Srpk2	29.0301	29.3013	29.1358	29.0989	28.8562	28.644	29.2108	29.1656	29.0312	29.2289	28.8092	28.8149	29.0279	29.1848	29.0598	29.3256	29.019	28.8275	10	10	8	76,884	577170000	560190000	558920000	602260000	540980000	478190000	600340000	610880000	501040000	563860000	364090000	442970000	651060000	684400000	883740000	677540000	496080000	458450000	7	7	7	7	8	6	6
A0A0R4J138;P50429;P50429-2	Arylsulfatase B	Arsb	29.3221	29.374	29.2078	29.4276	28.2567	28.5097	29.4259	29.0112	29.1398	29.0181	27.3208	27.8529	28.8523	29.053	28.9133	29.1336	28.2787	27.9914	13	13	13	59,704	762350000	646850000	755910000	841670000	353290000	279190000	676410000	565740000	657900000	519650000	128780000	250480000	539380000	714260000	443600000	511400000	320230000	264870000	10	10	11	10	9	7	10
A0A0R4J139;Q8BU85	Methionine-R-sulfoxide reductase B3, mitochondrial	Msrb3	28.4084	28.7329	28.1713	28.7114	27.7071	27.9067	28.6696	28.3096	28.3107	28.3602	27.4686	27.4037	28.5583	28.878	27.9615	28.7123	27.8399	27.5931	4	4	4	20,224	464120000	494210000	306460000	460700000	228180000	282630000	420980000	316730000	345490000	388400000	100980000	176550000	442210000	605570000	282810000	454770000	301070000	239230000	4	4	3	3	3	3	3
A0A0R4J140;Q5SW19;Z4YLI8;Q5SW19-3;Q5SW19-2	Clustered mitochondria protein homolog	Cluh	29.9198	30.0233	29.9959	29.9345	30.1247	30.2861	29.965	29.7884	29.8405	29.9418	30.0515	30.1228	30.1986	30.2492	30.1004	30.1323	30.1579	30.3905	33	33	33	151,83	1162200000	934370000	1030100000	1166500000	1349700000	1537300000	1076600000	929560000	869980000	930480000	1102800000	1318300000	1450400000	1306100000	1130100000	1108000000	1249200000	1519000000	31	25	29	28	25	29	27
A0A0R4J150;B9EJ86	Oxysterol-binding protein	Osbpl8	27.4295	27.624	27.8017	27.5091	24.596	27.5601	27.5799	27.7636	27.55	27.4417	27.4133	27.6817	27.2072	27.375	27.403	27.2815	27.4287	27.5781	11	11	8	96,98	193850000	268240000	227620000	175950000	150330000	219490000	235480000	174550000	200610000	178690000	161980000	267610000	144790000	121290000	165540000	142690000	211300000	224700000	4	6	5	3	3	4	5
A0A0R4J166;Q9D783;Q9D783-2	Kelch-like protein 40	Klhl40	31.6116	31.8722	31.403	31.5389	32.7303	32.5812	31.6681	31.5074	31.4694	31.4666	32.3694	32.4433	31.4233	31.543	31.5715	31.502	32.5273	32.4044	19	19	19	69,603	3597000000	3684200000	2627900000	3597300000	8552400000	7695800000	3572900000	2649300000	2976900000	3015500000	4615200000	5442000000	3707100000	3906600000	2483900000	2948600000	7001100000	6588700000	18	18	15	17	17	17	18
A0A0R4J170;Q3TKT4;Q3TKT4-2;G3UX35	Transcription activator BRG1	Smarca4	28.4928	28.2063	27.8758	27.6416	29.1091	28.4508	28.5106	27.893	27.7196	27.9299	29.0524	28.5973	28.7825	28.6132	27.7003	28.5282	28.5996	28.6347	24	24	23	181,85	231350000	251250000	153340000	165280000	631180000	364160000	367590000	159680000	115910000	205110000	770150000	1003700000	620410000	336890000	184540000	276940000	449050000	383040000	9	13	8	7	16	13	13
A0A0R4J174;J3KMM6;Q9QZH6	Evolutionarily conserved signaling intermediate in Toll pathway, mitochondrial	Ecsit	26.6555	27.3913	26.5485	26.7169	26.6642	26.5454	26.8235	26.6524	26.6176	27.0212	26.7455	26.0882	26.4394	26.08	27.194	26.752	26.0283	26.3426	5	5	5	49,772	109530000	152790000	111150000	135540000	115320000	157220000	140990000	108740000	98093000	110890000	73811000	115760000	78193000	98193000	136080000	86292000	117090000	43577000	4	5	5	5	4	5	5
A0A0R4J187;P23475	X-ray repair cross-complementing protein 6	Xrcc6	28.6748	28.98	28.639	28.38	28.8425	28.1508	28.5363	28.4262	28.509	28.6416	28.4099	28.5737	28.6405	28.7053	28.6465	28.5292	28.4385	28.4789	17	17	17	69,484	370030000	419410000	473970000	452980000	614690000	355760000	412620000	318230000	383470000	398030000	187950000	356260000	521940000	487670000	521410000	382310000	487210000	297320000	9	10	12	13	10	11	9
A0A0R4J195;Q9CSU0-2;Q9CSU0;Q9CSU0-3;F6YB25	Regulation of nuclear pre-mRNA domain-containing protein 1B	Rprd1b	28.0318	28.3383	28.0789	27.925	28.3515	28.1341	28.5934	27.894	27.8903	27.8022	27.7953	27.6373	28.8811	28.7005	27.4572	27.9543	28.3153	28.0345	10	10	8	36,812	380550000	284190000	172060000	387000000	609200000	632690000	283780000	223810000	140950000	229010000	151530000	245090000	738040000	533890000	110730000	228840000	129030000	230710000	6	5	3	7	4	4	4
A0A0R4J1D0;P59108	Copine-2	Cpne2	28.2681	28.5955	28.2615	28.1261	28.3313	28.3657	28.3106	28.2142	28.289	28.2087	28.1864	27.9186	28.4988	28.3154	28.2262	28.3976	28.4155	28.4169	14	14	13	60,907	280090000	331130000	259890000	326070000	537820000	361640000	292230000	238150000	313980000	262780000	217470000	296460000	570200000	412590000	301560000	260420000	464830000	547340000	7	8	7	7	10	8	8
A0A0R4J1E3;Q9QXS6-3;Q9QXS6;Q9QXS6-2	Drebrin	Dbn1	30.5099	30.6101	30.5427	30.4748	30.6606	30.6034	30.7658	30.4974	30.3768	30.5996	30.7647	30.8509	30.6413	30.5168	30.7091	30.2171	30.756	30.5635	19	19	19	72,544	1562700000	1086200000	1845300000	1562000000	2541300000	1601600000	1475500000	1624800000	1724700000	1839200000	2059600000	1840600000	2049800000	1586600000	1389200000	1187800000	1505700000	1470500000	15	13	15	14	13	12	14
A0A0R4J1G5;Q91X78	Erlin-1	Erlin1	26.5968	26.3035	26.7329	26.3666	24.2494	25.8421	26.339	26.6192	26.4816	26.3759	26.4877	25.0513	26.5688	26.3782	26.6524	26.2783	26.3536	25.9676	8	6	6	39,182	133880000	132290000	87874000	174130000	23550000	34729000	71785000	55080000	72673000	143610000	95129000	26357000	103190000	64058000	84448000	59405000	21290000	52887000	5	4	4	5	2	2	4
A0A0R4J1G9;E9QN92;Q8CI59;Q8CI59-2;D3YTP0	Metalloreductase STEAP3	Steap3	27.7257	27.9652	27.4786	27.2863	26.9163	27.5094	27.2375	27.675	27.6529	27.6471	26.9397	27.2142	27.6824	27.5171	27.4851	28.018	27.3607	27.3471	9	9	9	54,747	178990000	161440000	231430000	191450000	282260000	209050000	184900000	151500000	226220000	252510000	84400000	117170000	305380000	334220000	191580000	300830000	191510000	176900000	6	4	6	6	5	5	6
A0A0R4J1H0;Q3KNM2;F6W8T3	E3 ubiquitin-protein ligase MARCH5	2005-03-01	28.1175	28.1615	27.4908	28.0095	27.8961	27.8148	28.0447	27.967	28.0381	28.2754	27.7856	28.0058	27.8093	25.1438	28.047	27.9827	27.3617	27.8442	4	4	4	27,363	367690000	360660000	178310000	372850000	282420000	75041000	354170000	256160000	294230000	346690000	191960000	292420000	177630000	65435000	268500000	298080000	114700000	174850000	4	4	3	4	3	2	3
A0A0R4J1J3;O88829-2;O88829;A0A0U1RPP1	Lactosylceramide alpha-2,3-sialyltransferase	St3gal5	25.5119	25.6436	25.2539	25.6039	23.7898	25.8222	25.5865	24.6991	25.3134	25.5186	25.0449	25.4267	25.6498	25.5824	25.0432	25.5745	25.5352	25.4728	4	4	4	44,572	38295000	55366000	30322000	42205000	0	55795000	57882000	19940000	31523000	36180000	19437000	33470000	46044000	47897000	24088000	171400000	44528000	39810000	3	4	3	4	0	3	3
A0A0R4J1L2;P57776-2	Elongation factor 1-delta	Eef1d	28.0728	28.7436	28.1053	28.153	28.1005	28.0637	28.1036	28.0744	28.0409	27.8801	27.8662	28.0695	28.0025	27.9859	27.9229	28.0291	27.9172	27.9047	15	1	0	28,728	301230000	379720000	316610000	345710000	366330000	311270000	331410000	285930000	278550000	217280000	174890000	283250000	337830000	298890000	228360000	253640000	254260000	260980000	0	0	0	0	0	0	0
A0A0R4J1N8;Q8CEE7	Retinol dehydrogenase 13	Rdh13	27.0028	26.6176	26.6709	27.2107	27.2732	26.9361	27.1459	26.4992	27.0461	27.0461	27.2783	27.2675	26.9528	26.984	27.1772	27.1263	26.9631	27.065	4	4	4	32,367	176930000	80181000	88964000	131000000	246520000	195490000	208770000	74213000	114640000	120090000	110040000	137190000	203120000	106450000	115780000	122150000	161470000	175460000	3	2	2	3	4	4	4
A0A0R4J1N9;P40630-2;P40630;D3Z0F3	Transcription factor A, mitochondrial	Tfam	28.2695	28.7107	28.6033	28.5977	29.5605	29.2661	28.5226	28.687	28.5473	28.4745	29.1039	29.3057	28.5308	28.6759	27.9933	28.5421	29.3181	29.1332	8	8	8	23,384	428640000	428150000	402710000	515730000	696300000	790450000	246410000	335240000	388650000	306180000	491380000	679850000	574070000	592880000	279820000	443900000	639260000	636520000	6	7	7	8	6	7	5
G3X9S2;A0A0R4J1Q7;P06802-2;P06802	Ectonucleotide pyrophosphatase/phosphodiesterase family member 1;Alkaline phosphodiesterase I;Nucleotide pyrophosphatase	Enpp1	27.2253	27.4006	26.9255	26.8576	26.4616	25.7698	27.0411	27.0678	27.1711	27.3107	26.6882	25.9849	26.6768	27.0107	26.9703	26.8866	25.6747	24.2772	7	7	7	103,03	142340000	174880000	213560000	99494000	36847000	3991000	148890000	77848000	101570000	132800000	24552000	37126000	108400000	459270000	128620000	111280000	3058500	17489000	4	4	5	4	2	1	6
A0A0R4J1R7;Q9CZL5	Pterin-4-alpha-carbinolamine dehydratase 2	Pcbd2	26.9494	26.9374	27.4682	26.9765	27.0858	27.2313	26.8492	26.9353	26.7674	26.5818	27.0197	26.5747	27.0742	27.2406	26.6089	27.0562	27.2642	27.2255	5	5	5	11,74	164260000	110650000	178760000	130730000	139160000	158650000	139200000	134920000	103770000	114010000	104350000	100410000	195130000	220140000	94802000	131160000	149420000	149330000	3	4	4	4	2	3	4
G3X8W7;A0A0R4J1W7;Q8BGZ4;Q8BGZ4-2	Cell division cycle protein 23 homolog	Cdc23	28.0757	28.494	28.3948	28.1269	27.6295	27.6419	27.8179	28.2402	28.1426	28.0345	27.916	27.8874	27.702	28.0631	28.1551	27.9784	27.7229	27.6076	13	13	13	65,877	432940000	220070000	428430000	478990000	122340000	324800000	335650000	327930000	211540000	266180000	270270000	272680000	164690000	414520000	240460000	238920000	176340000	173110000	10	6	9	9	6	8	8
A0A0R4J1Z3;Q9CR67	Transmembrane protein 33	Tmem33	28.7786	28.902	28.7796	28.4836	28.9464	29.0578	28.849	28.9893	28.8382	28.8127	28.5703	29.0032	28.7022	28.7109	28.7301	28.8172	28.6427	28.8916	7	7	7	27,932	387110000	354640000	399060000	380100000	853530000	1002500000	418440000	397370000	351970000	351560000	247560000	377480000	844920000	691180000	299310000	335020000	596270000	656850000	6	6	6	6	7	7	6
A0A0R4J233;A0A1W2P6J7;Q8C650-2;Q8C650	Septin-10	2010-09-01	28.5428	28.8761	28.6119	28.7052	27.7802	28.3607	28.8099	28.7423	28.7064	28.5891	28.1464	28.0857	28.0897	28.2022	28.4583	28.615	27.9937	27.9143	11	10	10	49,829	390550000	550320000	432080000	402460000	317180000	386310000	435490000	366640000	410590000	361980000	415710000	292380000	424030000	352160000	201550000	342650000	292390000	281310000	5	6	6	4	7	5	5
A0A0R4J260;B2RRE7	OTU domain-containing protein 4	Otud4	28.2245	28.5796	28.0987	28.2416	28.4593	28.4608	28.3376	28.341	27.9887	28.2519	27.8439	28.4353	28.2571	28.3462	28.0543	27.9272	28.3139	28.3176	13	13	13	122,93	355470000	285070000	293520000	334710000	420990000	501920000	304030000	273230000	297590000	430390000	60738000	389390000	341310000	383430000	308810000	187070000	432040000	438520000	9	7	11	10	9	9	10
A0A0R4J272;Q921N7	Transmembrane protein 70, mitochondrial	Tmem70	26.9208	26.767	26.8682	26.9686	25.1539	26.6123	27.0947	27.1817	26.9809	26.7898	26.891	27.0754	26.7425	25.1484	26.7456	26.8879	26.9978	26.9233	5	5	5	28,402	168010000	86636000	101220000	213350000	187910000	145420000	175830000	84416000	132560000	69946000	84790000	192160000	85808000	68650000	105100000	99839000	176850000	138080000	4	2	2	4	2	4	4
A0A0R4J275;Q7TMF3	NADH dehydrogenase [ubiquinone] 1 alpha subcomplex subunit 12	Ndufa12	29.9464	29.9575	29.7903	29.6923	30.777	30.733	29.6144	29.5481	29.7036	29.6053	31.1322	30.9756	29.4739	29.1815	29.4422	29.4569	30.7037	30.6563	9	9	9	17,633	756020000	654860000	711040000	689100000	2612800000	2574300000	713010000	409600000	748020000	552100000	2110800000	2458700000	767410000	917270000	653470000	543380000	1603100000	2927000000	8	8	8	6	8	9	8
A0A0U1RNK7;E9PX48;A2A9M5;A2A9M4;Q8R1A4-2;Q8R1A4	Dedicator of cytokinesis protein 7	Dock7	31.1789	31.3019	31.0345	31.1793	30.9168	30.7833	31.2135	30.9478	31.126	31.0489	30.6954	30.8453	31.0049	31.128	31.0474	31.0886	30.8227	30.6527	55	55	52	238,09	2729500000	2517200000	2247900000	2890800000	2258400000	2190100000	2979500000	1897300000	2269600000	2088300000	1390900000	1522100000	2577500000	2803400000	2012100000	2255100000	1947000000	2009300000	37	37	38	36	32	37	38
A0A0U1RNL7;A0A0U1RPT4;O55028;A0A0U1RQ50;D3Z7R0;A0A0U1RQ97	[3-methyl-2-oxobutanoate dehydrogenase [lipoamide]] kinase, mitochondrial	Bckdk	27.9156	28.7557	27.7226	28.1534	28.6986	28.4075	27.679	27.6545	28.1871	28.386	24.7128	25.2371	25.7912	26.5853	27.5104	28.209	28.2252	25.598	4	4	4	37,98	41953000	112220000	33702000	66583000	136780000	127720000	59045000	962520000	1090000000	53827000	37115000	25148000	36334000	65599000	956800000	60720000	90058000	61419000	2	3	2	2	3	4	2
A0A0U1RP13;Q8VDP6	CDP-diacylglycerol--inositol 3-phosphatidyltransferase	Cdipt	28.4783	28.7903	28.6439	28.6766	29.1879	29.5999	28.7653	28.9478	28.7682	28.9325	29.7051	28.8176	28.5668	28.7327	28.7057	28.6991	29.2778	29.6676	5	5	5	20,292	267100000	284190000	411830000	476360000	799410000	999680000	535860000	549020000	452320000	543800000	672490000	537490000	445350000	477560000	265220000	447000000	799810000	951950000	4	4	5	5	5	5	4
A0A0U1RP87;Q9Z2P8	Vesicle-associated membrane protein 5	Vamp5	28.7265	29.1282	29.094	29.2993	30.6009	28.7608	29.3674	29.1561	29.2111	24.3549	30.2711	30.3897	29.1999	28.2049	29.0868	28.9967	30.5672	30.1244	2	2	2	9,2848	525950000	567990000	549020000	911330000	1941500000	866310000	694790000	537320000	523740000	119860000	975710000	1387900000	878910000	463500000	488290000	629470000	1580100000	1423200000	2	2	2	2	2	2	2
A0A0X1KG62;Q8C4Y3	Negative elongation factor B	Nelfb	27.0807	26.4028	27.1812	26.9612	26.2285	26.1506	26.6258	27.0733	27.2794	27.118	26.9503	26.5315	26.8477	26.814	27.0537	26.706	26.2873	26.4834	6	6	6	70,32	161750000	177080000	179750000	185250000	60514000	80842000	122760000	164370000	162210000	162660000	71274000	104340000	199910000	72524000	133870000	113510000	40215000	82775000	4	4	5	5	3	3	4
A0A0X1KG66;A0A0X1KG67;Q3TAS6-2;Q3TAS6	ER membrane protein complex subunit 10	Emc10	26.3187	25.0865	25.9203	26.7434	27.0219	25.2279	26.613	25.0849	26.5068	26.7612	26.5066	27.8972	26.3792	26.2306	26.3994	26.7792	26.4469	26.6421	2	2	2	27,821	60425000	30996000	78061000	118400000	153320000	63606000	99451000	33623000	101940000	116520000	81058000	267960000	100500000	89837000	79253000	104250000	93119000	109550000	1	2	2	2	2	1	2
A0A140LHA2;Q9WVA3	Mitotic checkpoint protein BUB3	Bub3	30.4849	30.6532	30.2866	30.512	29.4195	29.9613	30.3307	30.2718	30.3568	30.1835	29.682	29.7787	30.2572	30.258	30.2421	30.0752	29.7921	29.7857	11	11	11	36,766	1920600000	1636700000	967920000	1910200000	807010000	980250000	1633100000	1396400000	1422600000	1182800000	420530000	994280000	1161300000	1660500000	1023400000	1233900000	1016800000	901240000	10	9	8	10	8	6	10
A0A140LHR3;A0A140LJ01;A0A140LHG8;Q9CYN2;A0A140LJG6	Signal peptidase complex subunit 2	Spcs2	29.5149	29.5411	29.327	29.4463	29.2154	28.9407	29.7814	29.5138	29.3101	29.4639	28.8853	28.8307	29.1127	29.0566	29.1418	29.51	29.1313	29.0375	5	5	5	21,997	864180000	680200000	691530000	997510000	633440000	601540000	1016200000	555570000	566430000	762920000	376400000	626800000	714750000	689380000	462690000	798390000	621970000	600470000	4	4	4	4	3	4	4
A0A140LHL5;Q8VDQ8-2;Q8VDQ8;Q8VDQ8-4;Q8VDQ8-3	NAD-dependent protein deacetylase sirtuin-2	Sirt2	27.7169	28.0357	27.706	27.8162	28.4767	28.5768	27.9305	27.7158	27.7718	27.7824	28.3072	28.3523	27.8569	27.8021	27.6901	27.8461	28.1393	28.3547	11	11	11	39,425	242410000	251240000	198490000	212850000	489650000	459420000	223020000	150300000	218420000	235430000	270910000	280450000	332290000	271890000	228870000	301720000	379510000	331990000	6	6	6	5	7	7	4
A0A140LIQ1;A0A140LIJ2;A0A140LJ29;A0A140LIQ6;E9QL08;E9Q9Z4;E9Q8T1;Q9JJG0-4;Q9JJG0-3;Q9JJG0-2;Q9JJG0;A0A140LJA0;A0A140LI86	Transforming acidic coiled-coil-containing protein 2	Tacc2	28.6151	28.661	28.3349	28.5689	28.0547	28.4628	28.9984	28.5601	28.8692	28.6146	28.2206	28.4872	28.0302	28.5829	28.7598	28.8526	29.0245	28.4008	12	11	11	62,403	178590000	113090000	142180000	163560000	1810300000	115220000	163870000	173620000	254810000	139780000	131130000	87911000	120550000	175800000	136410000	133290000	3523000000	174070000	5	4	7	5	4	4	5
A0A140LIT2;O88455	7-dehydrocholesterol reductase	Dhcr7	27.7846	27.8755	27.2602	27.8762	28.2955	28.3347	28.346	27.5779	27.789	27.7827	27.841	28.4293	28.239	28.2801	27.6854	28.1516	28.2312	28.4232	3	3	3	54,219	318250000	229280000	161900000	361550000	137090000	392720000	389080000	182220000	207620000	258040000	162870000	366840000	372010000	375310000	244230000	325610000	371980000	308510000	3	3	3	3	2	3	3
E9Q5W5;A0A140LJ04;Q5SSH7-2;Q5SSH7	Zinc finger ZZ-type and EF-hand domain-containing protein 1	Zzef1	26.1832	26.0127	26.278	26.4004	26.5539	26.5305	26.3421	26.2208	26.4794	26.0466	26.6302	26.5056	26.5107	26.6476	26.3977	26.1076	26.6484	26.9063	12	12	12	328,27	60385000	42298000	38029000	82714000	163750000	179320000	106790000	18937000	57291000	60934000	84442000	56627000	189040000	193720000	43673000	64887000	131640000	131760000	5	2	3	5	5	7	7
A0A140LJ59;Q9DBZ5	Eukaryotic translation initiation factor 3 subunit K	Eif3k	28.7523	29.0747	28.726	28.9347	29.3217	28.9949	29.0917	28.8051	29.0051	28.9014	28.313	28.1464	29.3294	29.5635	29.0415	29.0039	29.0356	28.8149	4	4	4	6,088	536620000	576470000	481560000	602890000	629920000	663310000	607480000	389820000	502590000	551300000	290880000	343660000	718880000	747940000	553820000	568550000	621370000	447920000	4	4	4	4	3	4	4
E9Q394-2;E9Q394;A0A140LJJ5		Akap13	28.7814	29.0048	28.5866	28.9095	29.0121	28.7656	28.8802	28.8497	28.9122	28.99	28.4902	29.0992	28.8998	28.9514	28.9692	28.9117	28.9514	28.9398	27	27	27	301,5	586760000	512180000	369220000	538210000	526220000	455590000	460460000	507510000	547050000	634620000	227140000	517850000	798430000	698140000	368490000	445370000	504730000	641360000	18	17	18	19	14	14	15
A0A140T8I9;E9Q3L2		Pi4ka	28.0143	28.3722	28.3198	27.954	25.7533	26.0187	28.0351	28.2029	27.857	27.738	27.6475	27.884	27.7505	27.5964	27.8952	27.9042	27.7131	27.7601	10	10	10	231,35	378930000	417810000	107720000	301750000	0	322000000	422610000	343360000	235760000	319250000	46108000	226980000	42186000	226900000	199890000	332150000	343740000	185300000	7	6	5	6	1	3	7
A0A140T8J4;Q9R257	Heme-binding protein 1	Hebp1	29.2947	29.3116	29.1256	29.4295	28.6522	28.5021	29.383	29.2986	29.4585	29.5273	27.9142	28.5513	29.4597	29.4437	29.2503	29.3362	28.6576	28.6731	8	8	8	21,053	687980000	744400000	682620000	705960000	437150000	409180000	708100000	735780000	841330000	1017200000	171040000	304320000	695930000	740240000	455050000	805220000	325790000	371310000	7	8	8	6	6	6	7
A0A140T8M7;P62751	60S ribosomal protein L23a	Rpl23a	32.6667	33.1007	33.03	32.7476	32.7473	32.7077	32.8484	33.1852	32.9481	32.88	32.7911	32.3789	33.0444	33.104	32.9737	33.0314	32.9726	33.0265	6	6	6	17,698	8487200000	8148500000	8306000000	8578200000	8326200000	8528700000	7273600000	9425500000	8104000000	8800500000	5648700000	5658900000	9648300000	11058000000	7929000000	9232900000	7892600000	9509400000	6	6	6	6	6	6	6
A0A140T8T5			24.6698	26.7042	28.6728	28.6766	28.8965	29.4403	28.7411	25.1049	24.7085	23.8653	28.9052	29.4451	28.7558	28.0789	28.9652	29.032	29.1913	28.9753	22	1	1	41,784	348080000	237330000	436760000	494830000	560450000	814470000	478450000	258870000	252610000	258680000	429720000	714190000	511920000	307330000	506710000	500180000	616310000	621990000	1	1	1	1	1	1	1
A0A1B0GQW0;Q99JH8	ER lumen protein-retaining receptor 1	Kdelr1	25.4837	26.0423	26.3305	25.2111	27.2686	27.4615	26.4629	26.4954	26.6221	25.7414	28.253	28.0008	27.0779	26.7821	26.4026	25.2103	28.5382	28.5859	3	3	2	17,504	47861000	26005000	43619000	42642000	303200000	389940000	51214000	50343000	84334000	61822000	375450000	554030000	115740000	49312000	58932000	53083000	133990000	327780000	0	1	1	0	2	2	1
A0A1B0GR08;Q921G8	Gamma-tubulin complex component 2	Tubgcp2	26.6939	26.4643	26.4205	26.494	25.9346	26.0927	26.5361	26.6284	26.0581	26.3467	25.389	25.9548	25.9231	26.3757	26.37	26.2675	26.5251	25.7908	9	9	8	102,74	120120000	113200000	85148000	160520000	80571000	68441000	108550000	118620000	78473000	76266000	19275000	55729000	39845000	104110000	41452000	114890000	94117000	24242000	6	5	4	5	4	3	4
A0A1B0GR19;A0A1B0GR86;Q8BH97;A0A1B0GSK5;A0A1B0GS22	Reticulocalbin-3	Rcn3	29.3439	29.5442	28.9353	29.2909	28.5876	28.2333	28.928	28.4645	28.6569	28.5247	27.9228	27.6842	29.1226	28.9889	29.116	29.4997	28.316	28.255	9	9	9	31,843	901960000	665170000	550280000	678190000	302540000	367600000	369510000	373610000	439940000	390760000	291310000	105850000	737580000	703680000	649040000	687170000	394240000	354490000	8	7	7	7	5	6	7
A0A1D5RLN6;A0A1B0GR85;Q8BRV5	Uncharacterized protein KIAA1671	Kiaa1671	30.6504	30.7871	30.2901	30.1237	30.9942	31.2186	30.3769	30.5759	30.4936	30.5172	30.8656	31.5585	30.3459	30.4738	30.5961	30.405	31.4337	31.41	5	5	5	43,215	2628500000	2661100000	3890000000	2830400000	4065900000	3709800000	2341300000	810830000	3082200000	922870000	949270000	2545700000	3121700000	2847000000	974510000	2544900000	3572200000	3633600000	4	4	4	4	3	5	4
A0A1B0GRP7;Q9Z2Y8;Q6P8V7;A0A1B0GRR5;Q80ZV3;A0A1B0GQY5	Proline synthase co-transcribed bacterial homolog protein	Prosc	29.758	29.8088	29.7257	29.4766	29.203	28.9463	29.6017	29.6304	29.714	29.6686	28.8824	29.6033	29.7537	29.9086	29.5984	29.6628	29.501	29.3399	10	10	10	36,061	895690000	951380000	938340000	1148300000	652470000	741430000	1016900000	689850000	669680000	984900000	300050000	662020000	1465500000	1194800000	621600000	965230000	902040000	679300000	7	7	8	8	8	9	8
A0A1B0GRR3;P62281;A0A1B0GSE8	40S ribosomal protein S11	Rps11	32.5928	32.8691	32.4623	32.6007	32.3247	32.3982	32.7161	32.6182	32.7019	32.6778	32.537	32.5878	32.2586	32.3947	32.8709	32.7005	32.4816	32.363	10	10	10	15,198	6476200000	7197700000	6270700000	6814100000	6211100000	6306300000	7550400000	6657300000	7599200000	6118200000	4482100000	5941500000	8192000000	6415900000	7152000000	7319800000	5677500000	5333800000	8	8	9	8	8	9	8
A0A1B0GRU3;E9Q8K8;Q6ZPZ3-2;Q6ZPZ3	Zinc finger CCCH domain-containing protein 4	Zc3h4	26.3962	25.3466	26.0389	26.6736	25.4276	26.4412	25.9975	25.6547	25.6969	25.7356	25.4768	26.1743	26.6935	26.041	25.9859	26.0174	25.4504	25.9595	4	4	4	127,45	80922000	50466000	68190000	106880000	11803000	45991000	77214000	38255000	59356000	42059000	60811000	115470000	118530000	77175000	48434000	53364000	59584000	46614000	3	2	3	3	1	1	3
A0A1B0GRU8;Q9R1C7-2;Q9R1C7	Pre-mRNA-processing factor 40 homolog A	Prpf40a	29.1047	29.1613	29.0949	28.9514	28.2257	28.1511	28.8893	28.9205	28.9741	29.006	28.5738	28.7521	28.7175	28.6668	28.8266	28.8817	28.5788	28.3802	11	11	11	105,53	689840000	733560000	464740000	668380000	474660000	372670000	482810000	405740000	495870000	500760000	325810000	448350000	521510000	575260000	455650000	421950000	397340000	369750000	9	9	8	10	11	10	8
A0A1B0GRV0;Q9Z0S1;D3Z0E6	3(2),5-bisphosphate nucleotidase 1	Bpnt1	29.9478	30.1431	29.7046	29.9725	29.5093	29.2417	29.9392	30.0135	29.8815	29.9521	28.9588	29.3508	29.8521	29.9163	29.9671	29.992	29.8161	29.7166	7	7	7	34,973	1098700000	1091500000	821830000	1312800000	970400000	783770000	1046900000	1165500000	897980000	996960000	350130000	679040000	1081700000	1290000000	883860000	1017200000	962790000	897880000	7	7	7	7	7	7	7
A0A1B0GRZ8;Q8BGF6	ELMO domain-containing protein 2	Elmod2	28.0805	28.0956	27.9036	28.1395	27.1181	27.6113	28.1723	27.9033	27.9441	28.001	27.1237	27.1751	28.1484	28.0924	27.7944	28.0179	27.4408	27.4183	7	7	7	22,345	281460000	283200000	225100000	298700000	148220000	220030000	428810000	306300000	220010000	234000000	130280000	144740000	372250000	316720000	194960000	268800000	161360000	180260000	6	6	6	6	6	6	7
A0A1B0GS91;Q8K4L3;Q8K4L2;E9Q3Z5;Q8K4L3-3	Supervillin	Svil	29.3544	29.4543	29.5344	29.2583	31.1444	30.498	29.6693	29.5956	29.1253	29.2821	31.8004	31.1661	29.3677	29.4158	29.4864	29.1495	30.6474	30.868	65	65	65	253,26	426380000	627100000	658750000	547730000	3269100000	1738300000	868330000	954950000	301440000	417610000	3264100000	3319200000	531020000	441670000	498250000	378250000	2026500000	2339600000	18	27	30	23	49	37	30
A0A1B0GSG5;Q91VI7;A0A1B0GRG4	Ribonuclease inhibitor	Rnh1	32.8741	33.1854	32.785	32.9737	33.1433	32.9993	33.1224	32.9858	33.0079	33.0656	32.629	33.1309	32.8473	32.9484	33.0238	33.0446	32.7709	32.8024	9	9	9	53,926	9071100000	9044900000	7311000000	9845400000	10928000000	10131000000	10078000000	7735800000	8048200000	8960100000	5520100000	9282600000	8874400000	9368400000	7948700000	8763000000	7404700000	7915400000	9	8	8	9	8	9	9
D3Z0B9;A0A1B0GSU0;Q571I9	Aldehyde dehydrogenase family 16 member A1	Aldh16a1	27.6911	27.3806	27.8951	27.9271	27.7301	27.8903	27.7603	27.8697	27.9482	27.6764	27.2969	27.7399	28.0899	28.0429	27.9477	27.611	27.8037	27.5243	10	10	10	79,488	304040000	226890000	185500000	315080000	245900000	295810000	301220000	171820000	187600000	235840000	118640000	173320000	368260000	415090000	145210000	159850000	235450000	259190000	8	7	6	8	7	7	9
Q564E2;A0A1B0GSX0;P06151;A0A1B0GSR9;D3YZQ9;A0A1B0GT41;A0A1B0GQX5	L-lactate dehydrogenase;L-lactate dehydrogenase A chain	Ldha	35.0126	35.3101	35.0406	35.1162	35.2057	35.3094	35.2351	35.1382	35.0829	35.0443	35.0971	35.0858	34.8439	35.0291	34.991	35.0668	35.2658	35.1648	19	19	18	36,498	37334000000	37792000000	33098000000	40297000000	49246000000	47129000000	44403000000	33753000000	34398000000	36427000000	30805000000	38723000000	37152000000	41514000000	32118000000	35612000000	45327000000	43168000000	18	17	15	15	15	15	15
A0A1B0GSX6			29.9607	30.2682	29.8339	29.1744	31.105	30.8633	29.181	30.1829	30.0797	29.4258	30.6969	30.9749	29.4981	29.6956	30.128	29.427	30.9734	31.0413	10	3	3	39,288	1110800000	1160900000	935550000	660320000	2779500000	2081900000	605010000	1120400000	794160000	787530000	1539900000	2331600000	817750000	535810000	1256000000	643230000	2506100000	2523600000	3	3	3	2	3	2	2
A0A1B0GSX7;Q6PFD9;B2RQL0;A0A140T8J8	Nuclear pore complex protein Nup98-Nup96;Nuclear pore complex protein Nup98;Nuclear pore complex protein Nup96	Nup98	28.2291	28.8489	28.0206	27.7885	29.2173	28.5827	28.4554	28.1279	27.9587	28.2069	29.1304	28.8858	28.4464	28.1211	28.0785	28.0169	28.9762	28.7523	23	23	23	197,31	365020000	634100000	372060000	582930000	743170000	556750000	776500000	411840000	362380000	312780000	572330000	546420000	673730000	479460000	369040000	497710000	602190000	403230000	4	8	6	9	17	12	13
A0A1B0GSZ9;O35972;A0A1B0GQZ1	39S ribosomal protein L23, mitochondrial	Mrpl23	27.3777	27.5387	27.3772	27.4595	27.6349	27.7199	27.2526	27.3195	27.4956	27.3546	28.2096	27.4559	27.7349	27.8009	27.6415	27.1691	27.8472	27.8704	6	6	6	20,059	163950000	207550000	190350000	220190000	244080000	229670000	181980000	149070000	169000000	241840000	214100000	188220000	248450000	178220000	189730000	215090000	238960000	260940000	3	4	4	3	3	3	4
A0A1B0GT81;Q07813;A0A1B0GTA4;A0A1B0GS13	Apoptosis regulator BAX	Bax	30.084	30.0686	30.2441	30.0041	29.7811	29.806	29.9783	30.1152	30.1646	30.0193	29.6797	29.7795	30.2416	30.2325	30.1231	30.0142	29.6875	29.788	9	9	9	18,955	1267200000	925740000	1334000000	1324600000	1017800000	1135900000	1209600000	935670000	1067400000	1209100000	758700000	1025600000	1779100000	1456900000	1055000000	1164100000	942840000	937640000	7	7	7	8	7	8	9
A0A1B0GT92;Q9Z1E4	Glycogen [starch] synthase, muscle	Gys1	30.6964	30.9806	30.5966	30.609	31.5912	31.3876	30.8395	30.6756	30.6379	30.6819	31.237	31.4117	30.676	30.7325	30.6061	30.5797	31.4905	31.5675	24	24	23	76,623	1927400000	1566200000	1823700000	1377200000	4116000000	3994300000	1828400000	1708200000	1494300000	1597300000	2572300000	2996200000	2020400000	2268300000	1624800000	1668100000	3344800000	3563400000	16	13	20	15	17	22	15
A0A1B0GX27;O35855;O88374	Branched-chain-amino-acid aminotransferase, mitochondrial;Branched-chain-amino-acid aminotransferase	Bcat2	30.3363	30.6283	30.1817	30.3166	30.5958	31.0865	30.2107	30.0345	30.1177	30.2901	30.7492	30.2942	30.2901	30.4417	29.9995	30.0989	30.8063	30.8264	12	12	12	43,493	1552600000	1580400000	1188100000	1298900000	1721300000	2924700000	1127800000	986180000	1085600000	1612400000	1390600000	1611500000	1625200000	1556800000	857060000	1230200000	1988200000	1950700000	10	11	11	9	10	10	9
A0A1C7CYV0;B1AX58;Q99K51	Plastin-3	Pls3	33.156	33.3552	33.0755	33.257	32.9105	33.159	33.2716	33.1673	33.1961	33.2246	32.8383	33.0293	33.1764	33.2635	33.0918	33.2531	32.919	32.9428	34	34	34	70,642	11163000000	10234000000	9230000000	12149000000	8810000000	11511000000	11203000000	9361500000	9920300000	9687600000	6204500000	7474300000	10756000000	12542000000	8442000000	9941100000	7860000000	8285300000	28	29	27	30	25	26	31
S4R1W1;A0A1D5RLD8;P16858;A0A0A0MQF6;S4R257	Glyceraldehyde-3-phosphate dehydrogenase	Gm3839;Gapdh	36.558	36.7815	36.4917	36.4396	36.6643	36.7644	36.5356	36.6315	36.5574	36.5809	36.8252	36.6951	36.3788	36.6042	36.3403	36.4564	36.5669	36.6986	24	24	20	35,812	114510000000	110540000000	102910000000	106970000000	134590000000	144230000000	102570000000	101710000000	108210000000	100550000000	87148000000	110280000000	112760000000	127800000000	90976000000	99129000000	121330000000	128470000000	17	16	17	17	16	17	16
D3YYN8;E9PVY0;A0A1D5RLQ9;Q3UU96;H7BX44;Q3UU96-2;F6Q5A5;F6S5Z6;F6YZJ7	Serine/threonine-protein kinase MRCK alpha	Cdc42bpa	26.7704	26.6628	26.5774	26.4312	26.4217	26.8952	26.2489	26.5663	26.3253	26.4793	24.812	26.0877	26.9023	26.6835	26.9244	26.4149	26.5306	26.3924	14	12	12	192,68	161250000	119980000	67453000	141300000	88754000	112780000	53864000	74527000	83353000	122110000	12998000	120700000	96528000	127920000	147170000	112660000	63325000	52571000	8	7	4	8	6	6	4
A0A1D5RLU2;Q91WE2;A0A1D5RLW0;A0A1D5RLI3;A0A1D5RLY1;A0A1D5RLX7	Protein FAM192A	Fam192a	28.1851	28.1581	28.1963	28.0419	27.7665	27.381	28.1926	27.5945	28.5015	28.186	24.8957	24.8596	27.7672	27.9425	27.8302	28.2578	27.4999	27.1395	6	6	6	22,777	372920000	280870000	291660000	340000000	354770000	188030000	344900000	108440000	335500000	376120000	59546000	96158000	369280000	351370000	277390000	256930000	191880000	166460000	3	3	2	3	3	2	4
A0A1D5RLV0;Q8C1D8;A0A1D5RMB4	Protein IWS1 homolog	Iws1	27.5231	26.5335	26.4684	26.971	26.8313	26.757	26.7856	27.5453	27.0598	25.7703	26.9986	27.2989	26.8152	27.5613	27.0338	26.4977	26.7024	27.0949	9	9	9	85,303	59649000	77290000	40272000	81826000	43428000	91894000	103020000	45793000	75312000	6789200	63632000	36752000	71839000	116470000	93749000	1116400000	78712000	92289000	4	5	5	4	4	5	6
A0A1D5RLV7;G3UYW1;Q6VNB8	WD repeat and FYVE domain-containing protein 3	Wdfy3	25.1585	24.9727	25.1122	25.1135	25.4029	25.6553	25.3286	24.9937	25.1362	25.2179	25.5606	25.444	25.1952	25.0039	25.3214	24.9418	25.3061	25.7021	4	4	4	392,82	36744000	28283000	37095000	36481000	51423000	82484000	40289000	27972000	33660000	37686000	35735000	44422000	40199000	31401000	37348000	25713000	59034000	68691000	2	2	2	2	2	3	2
A0A1D5RLW5;A0A1D5RM85;P62717;A0A1D5RM79;A0A1D5RME4	60S ribosomal protein L18a	Rpl18a	31.6965	31.8467	31.9769	31.7977	31.6811	31.7569	32.0131	31.8285	31.761	31.8075	31.37	31.2998	32.0094	31.925	31.9507	31.9192	31.8167	31.6437	7	7	7	17,447	3984300000	3343300000	4224800000	4261200000	3906700000	4471300000	4199000000	3582100000	3668100000	3978900000	2610300000	2920600000	4940500000	4524100000	3898300000	4086900000	3891600000	3580700000	7	6	7	7	5	7	6
A0A1D5RM59			31.1627	31.3804	30.9611	31.0287	31.4079	31.1624	31.1427	31.059	31.0309	31.0998	31.1463	31.0727	31.2304	31.2492	31.0876	31.167	31.2611	31.2565	52	52	1	200,45	2527200000	2532300000	2152100000	2250100000	3686800000	2779600000	2405400000	2105500000	1863300000	2233900000	1984200000	2290400000	3283600000	2783100000	1749600000	2062100000	3134300000	3085600000	0	0	0	0	1	1	0
B7ZWL1;A0A1D5RMJ8;Q6ZQ08-2;Q6ZQ08;Q6ZQ08-4;A0A1D5RMD8	CCR4-NOT transcription complex subunit 1	Cnot1	30.3318	30.5205	30.3998	30.4225	29.8494	29.9534	30.5179	30.2776	30.3572	30.4666	29.7991	30.1148	30.3125	30.3052	30.1954	30.5249	29.9869	29.9252	51	51	51	260,95	1601300000	1630100000	1273100000	1640400000	1028300000	1207100000	1361000000	1223000000	1545800000	1356800000	642790000	1005200000	1763800000	1935200000	1259600000	1459100000	936550000	1297900000	36	33	34	35	27	26	29
A0A1D5RML8			27.2564	27.5866	27.1329	28.3108	27.5487	27.3802	27.6066	27.2814	27.6375	27.3124	27.1717	27.3259	27.7695	27.2026	27.2244	27.2086	27.2846	27.3435	6	6	1	48,359	179730000	164780000	120390000	811140000	214240000	111860000	188780000	126960000	178360000	178650000	101070000	163070000	236150000	171660000	82299000	116440000	161570000	161530000	1	0	1	1	1	1	1
Q4FCQ7;J3QNU1;A0A1L1SQ41;Q9Z2A5-2;Q9Z2A5;A0A140LJ98	Arginyl-tRNA--protein transferase 1	Ate1	26.7167	27.0175	26.8629	26.8307	27.0673	26.9664	26.8201	26.827	27.06	27.0765	27.1347	26.602	27.165	27.2207	26.7332	26.9179	27.261	27.2658	5	5	5	58,319	122720000	122360000	63395000	119220000	177250000	140310000	118170000	117020000	175600000	156260000	154210000	76248000	175420000	173970000	127560000	112250000	155120000	179010000	4	4	2	4	5	4	4
E9PUM4;A0A1L1SQ51;Q71LX4	Talin-2	Tln2	31.0887	31.2755	31.0659	31.0002	31.2458	30.6664	31.0661	30.9137	30.8959	30.9988	31.4058	31.2696	31.0264	30.9776	30.9866	30.9557	30.9336	30.9666	75	58	22	271,66	2279800000	2157400000	2561800000	2222700000	2928400000	1870600000	2004200000	1842400000	2393000000	2117000000	2489700000	1824000000	2793900000	2234100000	2164400000	1825100000	2768100000	2539700000	19	16	17	18	16	17	16
A0A1L1SQA2;Q9CQV1	Mitochondrial import inner membrane translocase subunit TIM16	Pam16	28.1068	28.3224	25.1966	28.4146	28.4565	28.4552	24.713	25.582	28.4835	28.3935	28.8628	28.4348	27.8053	27.8681	28.4505	28.2973	28.1031	28.0952	4	4	4	10,723	699140000	65712000	123630000	206690000	443790000	765840000	749840000	384320000	169120000	681930000	328940000	222500000	90018000	86141000	448680000	711270000	154220000	90209000	3	2	2	3	2	3	3
A0A1L1SQA8;P62852	40S ribosomal protein S25	Rps25	32.3594	32.5807	32.194	32.1994	32.0956	31.9601	32.4668	32.3219	32.3585	32.6372	31.6571	32.1745	32.4299	32.4792	32.2322	32.5512	32.1951	32.175	3	3	3	10,309	6320700000	5851700000	4909500000	5804800000	4914500000	4938600000	6076500000	4899200000	5630600000	6653400000	3036100000	4617300000	6658500000	6512800000	4793400000	5923000000	5039300000	5199500000	3	3	3	3	3	3	3
A0A1L1SRE8;P35951	Low-density lipoprotein receptor	Ldlr	28.1875	28.0245	28.0343	27.2643	26.01	24.7547	28.5714	28.5323	28.3369	28.475	25.7657	26.7842	29.5896	29.8799	29.912	30.1718	27.5546	26.9878	14	14	14	89,44	276200000	271050000	404320000	119700000	93551000	25868000	315200000	475130000	324270000	339180000	59426000	125790000	940970000	1123800000	809340000	1226500000	200730000	136100000	7	8	11	3	2	2	8
F6TCF9;A0A1L1SRT0;Q60739-2;Q60739	BAG family molecular chaperone regulator 1	Bag1	29.8664	30.0977	29.6776	29.8579	29.4814	29.5203	29.916	29.6895	29.8555	29.7434	29.5922	29.3322	29.5149	29.6947	29.7328	29.7531	29.2493	29.2051	10	10	10	39,696	1045100000	1166700000	949460000	1558600000	802070000	856160000	904120000	724040000	1218000000	984130000	714460000	612750000	1333100000	732040000	842420000	734370000	537920000	537230000	9	9	8	9	6	7	8
A0A1L1SRX2;O08739	AMP deaminase 3	Ampd3	28.6405	28.9114	28.6065	28.5611	28.0949	28.3475	28.5569	28.7583	28.64	28.6428	27.2123	27.8893	28.5122	28.6015	28.8954	28.7815	28.353	28.0963	15	15	14	89,567	531750000	411180000	507510000	384980000	261590000	303870000	422440000	421100000	495260000	432980000	68677000	228130000	484720000	445600000	582610000	517560000	223770000	265280000	11	10	12	9	8	9	9
Q3UDS7;A0A1L1SSF2;Q8VDL4-3;Q8VDL4	ADP-dependent glucokinase	Adpgk	28.5877	28.7198	28.4121	28.1525	27.5291	27.5025	28.5709	28.136	28.3964	28.6062	27.4384	27.178	28.4723	28.929	28.53	28.6593	27.4507	27.3671	11	11	11	53,788	469760000	467360000	410980000	346070000	210460000	350360000	422610000	320100000	528170000	396720000	87904000	94260000	341150000	272770000	386530000	379360000	201420000	157890000	8	8	8	9	5	6	9
Q5NCU4;A0A1L1SSH9;P07214	SPARC	Sparc	30.2474	30.4492	30.2351	30.3292	30.1092	30.3454	30.1829	29.7474	29.6209	29.8974	29.0759	29.6528	30.1278	30.4459	30.0439	30.5678	29.9014	29.9387	6	6	6	34,322	1386700000	1019100000	1104900000	2021300000	1350600000	1470900000	1223600000	789690000	772030000	978090000	305820000	620410000	1808700000	1882400000	960090000	1874000000	1117900000	1111000000	5	4	5	6	6	6	5
A0A1L1ST61;A0A1L1SV00;Q8R472;Q9JLR9;A0A1L1SR69	HIG1 domain family member 1A, mitochondrial	Higd1a	26.6927	27.0393	26.7478	26.5563	25.6655	26.6202	26.7044	26.9713	26.8179	26.5833	26.5547	25.8071	26.8734	26.9643	26.4627	26.7694	26.6228	26.549	3	3	3	8,1985	128720000	159720000	98460000	144450000	0	88985000	153640000	113370000	75665000	110500000	45963000	40287000	136210000	180510000	66965000	143130000	120560000	102690000	3	3	2	3	0	2	3
A0A1L1STE4;Q9Z1X4;Q9Z1X4-3;Q45VK5;Q9Z1X4-2	Interleukin enhancer-binding factor 3	Ilf3	31.4883	31.817	31.5807	31.5071	31.4562	31.1816	31.6161	31.7805	31.5776	31.5672	31.809	31.8054	31.2825	31.5449	31.6032	31.5178	31.372	31.3024	24	24	24	97,452	3869400000	5705400000	3784700000	4053700000	2482800000	1446200000	5527700000	3755500000	3226100000	3874400000	1860600000	2242100000	1528600000	2105600000	3792000000	4339200000	1941900000	1779500000	19	20	19	21	21	17	21
A0A1L1STE6;Q9D6R2;Q9D6R2-2	Isocitrate dehydrogenase [NAD] subunit alpha, mitochondrial	Idh3a	32.3466	32.5124	32.2963	32.3153	33.2246	32.8525	32.3582	32.4122	32.3155	32.2269	32.8554	32.8337	32.1247	32.2397	32.2147	32.2996	32.7601	32.7883	14	14	14	41,52	6587500000	5252200000	5201400000	5288000000	13277000000	9569300000	5999400000	5140800000	4512100000	5067300000	5676400000	7985200000	5604400000	6942600000	3975900000	5231600000	8303800000	8803300000	13	13	13	13	12	13	12
A0A1L1SV25;P57780	Alpha-actinin-4	Actn4	35.1896	35.4039	35.0271	35.0583	34.687	34.4006	35.2255	35.0579	35.0385	35.1465	34.3772	34.4126	35.1727	35.0506	34.9465	35.0361	34.4914	34.4042	59	59	24	107,11	42241000000	41223000000	34030000000	40685000000	31590000000	27030000000	41303000000	32029000000	34537000000	38576000000	19483000000	24813000000	45036000000	38329000000	32029000000	33833000000	26439000000	26101000000	21	22	20	21	20	20	20
A0A1L1SV73;Q8BY87-2	Ubiquitin carboxyl-terminal hydrolase 47	Usp47	30.7494	30.9357	30.6161	30.5982	30.9406	30.7914	30.7321	30.7868	30.727	30.6913	30.6796	30.7372	30.6891	30.7819	30.8094	30.7376	30.8616	30.8022	45	45	2	157,15	2057800000	1853800000	1942000000	2021800000	2035500000	1901500000	2091800000	1877700000	1909700000	1933100000	1367300000	1829600000	1632700000	1870700000	1732000000	2121400000	1715400000	1730100000	2	2	1	2	0	2	1
A0A1L1SVC7;Q9CQ02;A0A1L1SRX4;A0A1L1SRM6;A0A1L1ST08	COMM domain-containing protein 4	Commd4	27.3272	27.609	27.4165	27.3347	26.9984	27.0478	27.3734	27.393	27.4975	27.2151	26.7883	27.1966	27.0888	27.2932	27.3223	27.3083	26.5912	26.8108	6	6	6	19,632	190540000	225400000	169650000	180430000	166260000	183940000	167330000	146050000	88917000	147300000	65404000	167450000	208140000	207530000	149130000	145370000	148250000	157270000	5	5	5	5	3	4	5
A0A1W2P6F6;A0A1W2P7Q9;Q60605-2;Q60605;A0A1W2P6G5	Myosin light polypeptide 6	Myl6	32.957	33.1655	32.9685	32.8481	32.4068	32.0881	33.2629	33.0734	33.1372	33.3411	32.2734	32.1724	33.0272	33.0351	32.8543	33.1133	32.2634	32.1826	7	6	6	17,005	8727700000	9111600000	8285400000	8606900000	6601600000	5176800000	10631000000	8464000000	9317700000	11163000000	4160700000	5211400000	9521300000	9903200000	7533000000	9288500000	5322000000	5175700000	6	5	6	6	5	5	5
H3BKL6;H3BL19;H3BJI6;H3BK44;E9PY90;H3BK48;E9Q3S2;H3BKH2;H3BJS0;A0A1W2P711;Q8R311;Q91ZV0;H3BJ71;H3BJS5	cTAGE family member 5;Melanoma inhibitory activity protein 2	Ctage5;Mia2	28.2458	28.4521	28.0247	28.1026	28.1746	28.0746	28.1824	28.1689	28.0827	28.1096	28.136	28.2845	27.8375	28.031	28.2928	27.9048	28.142	27.9131	16	16	16	79,394	471410000	410550000	206390000	564720000	448660000	278550000	307170000	226940000	224360000	369160000	345540000	339540000	243270000	244680000	115650000	174380000	227360000	248540000	9	7	9	9	9	10	7
Q8BY78;A0A1W2P721;Q9Z191	Eyes absent homolog 4	Eya4	26.7773	26.9858	24.6333	27.2005	26.605	26.6356	27.4619	26.8192	27.3543	27.2441	26.0063	24.0637	27.0196	26.8045	26.7367	26.8728	25.8561	26.1485	8	8	8	66,962	123310000	92023000	185910000	172660000	54780000	85038000	271610000	121350000	130960000	187850000	0	0	172200000	205970000	130950000	211040000	38399000	28101000	3	3	4	5	3	3	6
A0A1W2P729;Q9QXT0	Protein canopy homolog 2	Cnpy2	30.3606	30.6096	30.5799	30.4316	29.9422	30.3846	30.413	30.634	30.4614	30.4299	29.9439	30.1304	30.5863	30.3492	30.6681	30.6073	29.979	29.9392	7	7	7	15,316	1470300000	1683700000	1506300000	1458200000	1211900000	1566200000	1312000000	1805500000	1729000000	1447400000	887540000	1333900000	1551400000	1887700000	1425900000	1524000000	896050000	1024500000	6	7	7	6	5	5	5
A0A1W2P768;P84228	Histone H3.2	Hist1h3b	31.7121	31.7857	31.7055	30.8968	35.1668	33.496	31.7278	31.6336	31.6709	31.689	34.9631	34.5936	30.3722	30.5981	31.6961	30.8154	34.4634	34.3437	6	6	1	20,246	6192200000	3552900000	4355100000	2690000000	53076000000	13732000000	3463500000	3390300000	3528400000	3050100000	24667000000	24518000000	1638700000	1806800000	2964500000	1792000000	23480000000	20339000000	1	1	1	1	1	0	1
A0A1W2P7G5;A0A1W2P7J1;E9Q3H6		Coq10a	26.2666	26.3837	26.7166	26.5114	28.3787	28.4375	26.2493	26.5321	26.1158	25.8064	28.0571	28.1853	25.9256	26.1696	25.9772	26.3316	28.4123	28.1971	9	9	8	24,923	39152000	53981000	86856000	54934000	599670000	330330000	54319000	89727000	59628000	9305800	268410000	320800000	85051000	59660000	50178000	46162000	348660000	458530000	2	2	3	2	7	5	1
A0A1W2P7Q6;Q9CRT8	Exportin-T	Xpot	28.0214	28.4449	28.4031	28.2395	27.4795	27.7999	28.5471	28.4933	28.4381	28.0465	27.7544	27.482	28.4559	28.3399	28.3718	28.5599	27.6925	27.7903	15	15	15	109,79	330270000	489680000	263790000	593340000	210060000	289210000	375410000	226320000	282150000	313700000	112650000	171640000	465540000	437130000	257310000	435590000	193290000	203000000	9	11	8	10	9	10	8
A0A1W2P7S5;Q9D289;A0A1W2P6E6	Trafficking protein particle complex subunit 6B	Trappc6b	27.4909	27.6762	27.018	27.4205	27.5306	27.4301	27.4381	27.4233	27.5093	27.2564	27.3991	27.145	27.0184	27.8068	27.4439	27.7064	26.9055	23.9039	4	4	4	14,053	228860000	231790000	197330000	253760000	271650000	244200000	229110000	165260000	74975000	93326000	147550000	101370000	201720000	255140000	64854000	239230000	152870000	71482000	4	3	3	4	3	2	4
A0A1W2P7X0;E9QMV2;Q4KML4	Costars family protein ABRACL	Abracl	30.7057	26.055	30.9682	30.7814	29.8924	30.3419	30.731	30.8315	31.0698	31.0296	30.0449	29.7031	30.776	30.5794	30.8304	30.5814	30.0156	30.1436	2	2	2	6,4374	1749600000	1544300000	1729400000	2144900000	1411500000	1701900000	2302700000	1716300000	1835200000	2865000000	681860000	730650000	2289300000	1930000000	1820000000	1911600000	1280200000	1186800000	2	1	2	2	2	2	2
A0A1Y7VJ48;P48428	Tubulin-specific chaperone A	Tbca	31.3705	31.3709	31.1907	31.2635	30.8215	30.8845	31.3422	31.207	31.2738	31.255	30.755	30.772	31.2787	31.2569	31.3632	31.3941	30.9649	30.8415	6	6	6	9,9271	3263200000	2614200000	2590100000	3068000000	2362400000	2176800000	3004400000	2652900000	2739400000	2768100000	1123900000	1588600000	3087100000	3142500000	2646600000	5334600000	1969900000	2194800000	6	6	6	6	6	6	6
A0A1Y7VJY8;A0A1Y7VM56;Q8K2C6;A0A1Y7VK33	NAD-dependent protein deacylase sirtuin-5, mitochondrial	Sirt5	26.1795	26.4136	26.1841	24.9962	26.2436	26.1874	26.4067	26.0964	26.2122	26.3958	26.1336	25.9836	25.7828	25.8853	26.2744	25.8266	26.6877	26.5039	4	4	4	31,888	57020000	61001000	96694000	31877000	98753000	96590000	6493900	41381000	96361000	83724000	70402000	86063000	68278000	59243000	74110000	19906000	147410000	132520000	3	2	4	2	3	3	3
A0A1Y7VJZ2;Q9WVL0;A0A1Y7VNC1	Maleylacetoacetate isomerase	Gstz1	29.4743	29.6557	29.5379	29.5728	29.5038	29.4761	29.6867	29.4465	29.4507	29.4833	29.1566	29.6485	29.487	29.54	29.3439	29.3582	29.6183	29.4742	11	11	11	24,205	842210000	842030000	587390000	992960000	1044900000	1035000000	824380000	886970000	670830000	665460000	372990000	686390000	901750000	740750000	663150000	542390000	927150000	954240000	10	10	8	10	11	10	9
A0A1Y7VK19;Q9DCB8	Iron-sulfur cluster assembly 2 homolog, mitochondrial	Isca2	26.9007	26.4308	27.3271	27.2957	27.3999	27.5789	27.3224	27.1379	27.1212	26.6919	27.2433	27.4438	26.5258	27.1177	27.2651	26.612	27.2389	27.3894	5	5	5	15,718	185400000	67995000	226380000	228070000	154590000	190760000	243510000	123450000	123950000	134720000	101060000	131700000	81846000	91119000	198690000	131540000	94042000	240750000	3	2	4	4	3	5	5
Q8CFR5;A0A1Y7VL34;Q9D2N4-2;Q9D2N4;A0A1Y7VJN9;Q9D2N4-7;Q9D2N4-4;Q9D2N4-3	Dystrobrevin;Dystrobrevin alpha	Dtna	28.5545	28.392	28.4362	28.2736	28.7149	28.6312	28.6543	28.2681	28.328	28.5311	28.7497	28.7264	28.3428	28.6179	28.5558	28.3147	28.8208	28.6912	13	13	13	76,947	441370000	309600000	353680000	395300000	474430000	518520000	548160000	325320000	364100000	435370000	405580000	443770000	405510000	371560000	306300000	338610000	444840000	503400000	9	9	10	11	8	10	10
E9Q7E9;A0A1Y7VLZ7;Q3V3Q7	Phosphofurin acidic cluster sorting protein 2	Pacs2	27.8081	28.2943	28.0082	27.9779	28.026	28.1597	27.9114	27.8933	27.857	28.0357	27.958	27.2448	28.0724	28.2183	27.8846	28.1543	27.8011	27.9358	14	14	12	98,192	208680000	359600000	313300000	288320000	292640000	352760000	293030000	272120000	234330000	241810000	151820000	127500000	304310000	343430000	262400000	371930000	200600000	267910000	7	10	9	8	8	8	9
A0A1Y7VNF8;A0A1Y7VMH7;A0A1Y7VME9;E9Q9B7		Kidins220	27.8024	28.1725	27.2665	27.7879	27.3563	27.5079	28.3099	27.658	24.6811	27.3223	27.7338	27.7824	27.7553	27.2878	27.4922	27.8478	25.9815	26.3112	6	6	6	132,19	185040000	233790000	197390000	269490000	367480000	193780000	629410000	195190000	196060000	364100000	119060000	153980000	468590000	464910000	151330000	194270000	241450000	172330000	3	3	4	3	2	2	4
A0A1Y7VN19;Q9CXR1	Dehydrogenase/reductase SDR family member 7	Dhrs7	27.4708	28.0552	28.0297	27.867	28.1578	28.567	27.311	27.5085	27.7125	27.4153	28.7739	28.8201	27.6726	27.792	27.8912	28.1061	28.3467	28.2062	7	7	7	40,589	82373000	123080000	296580000	276080000	524050000	558660000	191960000	109020000	157120000	109050000	466540000	338140000	297620000	333760000	204010000	155800000	557880000	560280000	4	3	4	5	6	5	4
A0A1Y7VNZ6;Q03141-3;Q03141;Q03141-2	MAP/microtubule affinity-regulating kinase 3	Mark3	28.2047	27.9383	28.3541	28.3417	28.2477	28.1949	28.1785	28.515	28.3023	28.3082	28.3991	28.3316	28.7207	28.801	28.2776	28.4519	28.6736	28.2436	15	13	12	88,828	384670000	403800000	324030000	486870000	224070000	418730000	401190000	391730000	333720000	374610000	177900000	213010000	496370000	432830000	281140000	377850000	554190000	183350000	8	10	7	10	6	10	10
A0A286YCT4;A0A286YCG8;Q9CY50;A0A286YDB7	Translocon-associated protein subunit alpha	Ssr1	29.4658	29.9146	29.8915	29.8389	29.2222	29.1134	30.0025	29.9758	30.0111	29.9151	29.1138	29.2942	29.9041	29.6261	29.8945	29.9712	29.4744	29.4003	5	5	5	33,677	908260000	1060300000	1109300000	1109900000	499930000	855210000	1169400000	1130000000	1083500000	942540000	474170000	697660000	737530000	546800000	1190900000	1217900000	788370000	442320000	4	5	5	4	3	4	5
A0A286YCI0;Q9JI78	Peptide-N(4)-(N-acetyl-beta-glucosaminyl)asparagine amidase	Ngly1	27.4641	27.5336	27.3275	27.101	27.481	27.6306	27.4756	27.4472	27.1293	27.678	27.4046	27.3736	27.328	27.2628	27.4079	27.4963	27.5568	27.5022	11	11	11	68,133	167520000	156200000	168510000	123010000	258140000	235960000	163530000	227870000	124120000	204330000	122750000	169140000	183310000	146520000	166890000	215490000	271290000	238700000	7	6	8	6	8	8	6
E9Q4K7;A0A286YCV9		Kif13b	27.5874	27.4717	27.0882	27.5809	27.3486	27.3264	27.3568	27.3655	27.2566	27.2434	26.7807	26.9141	27.6817	27.837	27.3905	27.2693	27.379	27.6107	15	15	12	204,57	239890000	180900000	169430000	234790000	182480000	101410000	261210000	197850000	195600000	158920000	86873000	139370000	236800000	160740000	193180000	206210000	192180000	133430000	6	7	7	6	5	4	6
A0A286YCX6;E9PWG2;E9PY51		Trappc8	28.2727	28.6624	28.1821	28.5726	28.1251	28.2501	28.565	28.2019	28.0491	28.4214	28.1703	28.2323	28.152	28.5349	28.445	28.44	28.088	28.007	24	24	24	160,81	348920000	509910000	227850000	473030000	277480000	362780000	404180000	402780000	195360000	473800000	222370000	350290000	362770000	359570000	305590000	385820000	274120000	192210000	15	17	12	16	10	13	15
A0A286YDB3;Q80XQ2	TBC1 domain family member 5	Tbc1d5	28.3471	28.644	28.2925	28.459	28.0548	27.9958	28.5211	28.2548	28.2116	28.3333	27.8403	27.987	28.2778	28.4114	28.1931	28.4715	27.6354	27.829	14	14	14	94,017	460510000	389520000	281990000	441810000	217630000	345640000	353510000	299150000	311760000	404480000	162020000	305960000	414870000	389820000	263890000	382220000	230670000	181240000	14	11	10	13	6	12	10
A0A286YDF5;Q69ZN7;E9Q390;Q69ZN7-4;A0A286YCZ3	Myoferlin	Myof	33.9988	34.2021	33.9493	33.9752	33.4933	33.459	34.0022	33.9789	33.9795	33.9859	33.3203	33.4171	33.8302	33.8976	33.8496	33.941	33.3499	33.406	95	95	92	234,52	19351000000	17552000000	17289000000	18966000000	13170000000	13862000000	18162000000	15674000000	17197000000	18007000000	7842700000	11556000000	18486000000	19342000000	13709000000	16622000000	11666000000	11836000000	83	78	79	78	70	71	81
A0A286YDS5;Q99KF1	Transmembrane emp24 domain-containing protein 9	Tmed9	31.0312	31.2888	31.1692	30.715	31.3501	30.8578	30.8251	31.1956	31.1526	31.0602	30.8105	30.66	30.9345	30.9042	31.1764	31.0967	30.9935	30.8346	7	7	7	24,597	2336500000	2548600000	2566600000	1972800000	2490600000	2169400000	2056100000	2516800000	2499900000	2411700000	1624600000	1818800000	2113300000	2503500000	2412100000	2394700000	2281600000	1706600000	6	6	6	7	6	7	6
A0A286YE25;Q9QYY8-2;Q9QYY8	Spastin	Spast	26.4483	26.711	25.5858	26.3738	26.0503	26.1114	26.7085	25.9697	26.5008	26.3939	25.1444	26.5594	27.2989	25.7981	26.4183	26.2109	25.902	26.3246	7	7	7	66,384	129970000	114790000	53238000	117150000	69691000	84650000	85322000	93767000	98931000	103870000	74257000	117840000	85764000	67837000	96052000	128000000	32567000	46215000	5	3	3	4	4	4	3
A0A2C9F2A2;Q921Q7	Ras and Rab interactor 1	Rin1	28.5739	28.7704	28.3371	28.4933	28.1802	28.2438	28.5291	28.6117	28.349	28.3594	28.0268	28.3812	28.2563	28.2632	28.6878	28.4611	28.3978	28.3093	17	17	17	84,313	319020000	550400000	326510000	356520000	301030000	388740000	274550000	348130000	307070000	410290000	157210000	384370000	380510000	529670000	329970000	400310000	413000000	432470000	9	10	11	11	9	12	9
A0A2C9F2D2;Q07076	Annexin A7	Anxa7	32.4615	32.4378	32.3884	32.5077	33.0062	32.8985	32.446	32.3425	32.4177	32.3955	32.3342	32.5524	32.476	32.4363	32.5994	32.4083	32.75	32.7818	16	16	16	52,27	6356000000	5399400000	5407500000	6793600000	9949100000	9158900000	6317500000	5179600000	5500100000	5623600000	4309300000	6723200000	7386700000	7249200000	5521800000	5303300000	8252600000	8228000000	14	15	15	15	16	16	15
A0JNY3;Q8BUV3	Gephyrin;Molybdopterin adenylyltransferase;Molybdopterin molybdenumtransferase	Gphn	27.9929	28.258	27.5792	27.9821	27.871	28.183	28.1227	27.8963	27.8171	27.9012	27.7744	28.1524	27.8181	27.8902	27.7655	28.0064	27.9454	28.1663	12	12	12	83,665	302780000	295770000	181720000	324080000	280810000	413550000	400540000	232750000	235510000	179880000	164740000	203660000	247410000	270610000	234240000	312930000	227990000	400630000	5	6	5	7	6	9	10
A1BN54		Actn1	27.1088	26.4826	27.4395	26.9043	25.9329	26.5673	26.1959	27.0178	26.8351	26.7636	26.8227	24.7245	27.2914	27.6447	26.6094	26.4022	27.8135	27.4297	54	2	1	102,72	112490000	66964000	260970000	105590000	113250000	101980000	63185000	166120000	139310000	100140000	145050000	47259000	212210000	178330000	138460000	73604000	176700000	187330000	1	1	1	1	0	1	1
A1L3S7;Q8VHR5-2;Q8VHR5	Transcriptional repressor p66-beta	Gatad2b	26.9127	26.6525	26.3557	26.6878	27.0027	26.0827	27.2611	26.5407	26.3785	26.7621	26.9027	27.4078	26.8588	26.3635	26.5823	27.1409	26.5759	26.5832	7	7	7	63,638	145580000	78387000	108370000	103820000	115980000	68870000	174410000	128140000	102380000	166510000	151020000	197590000	106650000	95187000	77111000	119780000	91861000	42235000	5	4	5	4	4	4	5
E9PXY1;A2A432;A2A432-2;J3QJX0	Cullin-4B	Cul4b	28.9593	28.9594	28.7416	29.0985	28.4261	28.764	28.9	28.7568	28.8879	28.7072	28.5694	28.5293	28.9516	28.966	28.8492	28.9108	28.7022	28.6231	31	20	20	102,41	848170000	579140000	563170000	580910000	397170000	447040000	532730000	419060000	476510000	316610000	333970000	267690000	605540000	532230000	410750000	461470000	414790000	491510000	13	14	15	14	11	12	15
A2A4A6;Q62077	Phosphoinositide phospholipase C;1-phosphatidylinositol 4,5-bisphosphate phosphodiesterase gamma-1	Plcg1	28.47	28.5471	28.2987	28.3543	27.7066	27.8396	28.3585	28.4903	28.4031	28.3042	28.047	28.0251	28.3572	28.4542	28.5699	28.4405	27.8883	27.9979	23	23	23	148,53	389980000	243240000	392510000	404470000	280200000	362700000	369010000	328350000	371970000	289430000	150150000	305450000	547100000	584020000	269530000	380610000	239470000	228820000	12	9	15	13	12	14	11
A2A4J8;Q9CQ80;A8XY17;A2A4K0;Q9CQ80-2	Vacuolar protein-sorting-associated protein 25	Vps25	28.5808	28.856	28.8941	28.4854	28.7477	28.4912	28.7821	28.8443	28.8876	28.92	28.727	28.6043	28.6552	28.3933	28.8425	28.8802	28.818	28.7243	9	9	9	21,594	686350000	321910000	574870000	521830000	568990000	498130000	502790000	359480000	409420000	509980000	249970000	506460000	418700000	370730000	319080000	514170000	453740000	656380000	9	9	8	8	6	6	8
A2A4P4;A2A4P3;Q3THG9	Alanyl-tRNA editing protein Aarsd1	Gm27029;Aarsd1	27.2056	27.37	26.8214	27.5038	27.2346	27.4428	27.4402	26.7363	27.056	27.313	27.1388	27.0659	27.2981	27.3363	27.0963	27.4443	27.0789	27.3606	10	10	10	60,506	194110000	149440000	161070000	113220000	140810000	235080000	149740000	94387000	144880000	285000000	127240000	129550000	180870000	142400000	139120000	177450000	179750000	179310000	9	5	7	5	5	7	6
Q3TZ02;A2A517;Q9QX11-2;Q9QX11	Cytohesin-1	Cyth1	27.096	27.2875	26.9348	27.1335	26.8647	27.0978	27.4207	27.1521	26.8667	27.0918	26.5009	27.1077	26.6877	26.8427	26.6432	26.8281	26.7948	26.8667	7	7	3	46,448	404620000	117640000	104580000	126140000	85075000	139070000	381660000	106620000	102020000	120150000	67405000	123530000	106930000	97225000	82532000	67687000	104020000	115820000	1	0	1	0	0	0	1
A2A545;A0A0R4J194;Q8R3Z5-2;A2A542;Q8R3Z5-4;Q8R3Z5-3;A2A543;Q8R3Z5	Voltage-dependent L-type calcium channel subunit beta-1	Cacnb1	29.4597	29.6499	29.2773	29.4462	30.1761	30.2713	29.4377	29.2462	29.3532	29.4321	30.1438	30.2774	29.3566	29.4824	29.3361	29.216	30.3244	30.2445	21	21	17	57,817	620390000	805920000	667830000	758540000	1770200000	1380500000	492700000	701750000	698770000	732160000	1020000000	1418000000	882450000	645570000	742160000	550410000	1463000000	1229200000	8	10	10	8	12	9	6
A2A547;P84099	Ribosomal protein L19;60S ribosomal protein L19	Rpl19	33.0702	32.6035	32.9719	33.0627	33.1862	32.8558	32.98	33.1493	32.9739	32.9639	32.4569	32.6884	33.2125	33.4063	32.9232	32.9582	33.0752	33.0163	8	8	8	23,247	9732800000	6738600000	7307500000	10514000000	11179000000	8631200000	9627700000	8559700000	8306600000	8851200000	4859100000	7088800000	11639000000	12261000000	6606200000	8241300000	10028000000	9331400000	7	7	7	7	7	7	7
A2A5K2;P55065	Phospholipid transfer protein	Pltp	26.6637	27.0506	26.8567	26.9493	27.5388	27.5043	26.7793	26.9494	26.6414	26.8367	26.8812	27.1712	26.8972	27.0327	26.9302	27.0535	27.0886	27.1551	6	6	6	49,022	128710000	151560000	134170000	137070000	220790000	212410000	135480000	112800000	100380000	115060000	76035000	114860000	157940000	168300000	115450000	133170000	162130000	165660000	5	5	5	4	5	5	5
A2A5R2	Brefeldin A-inhibited guanine nucleotide-exchange protein 2	Arfgef2	29.0411	28.7724	29.0785	29.0354	28.7241	28.9635	28.9589	29.0688	29.1691	28.9396	28.9601	28.842	28.828	29.03	29.0724	28.9278	28.9897	29.0108	24	24	17	202,24	395570000	244150000	638160000	527280000	298950000	439150000	368830000	448300000	2635900000	652740000	222200000	304520000	497510000	336660000	402160000	441790000	336200000	425000000	8	10	12	12	7	8	13
A2A5R8;Q9DBE7;Q9Z108;A2A5S3;V9GX87	Double-stranded RNA-binding protein Staufen homolog 1	Stau1	29.9734	30.146	30.0022	29.7581	29.8704	30.2092	30.0225	30.1283	29.979	30.001	30.3254	30.1421	30.0628	29.9924	30.0041	30.0779	30.1925	30.2075	19	19	19	53,746	800700000	2351200000	706200000	743390000	708590000	1780500000	830460000	651180000	2436900000	727180000	713150000	1384200000	866300000	860510000	1764000000	803810000	1491600000	868340000	16	16	14	16	13	15	16
A2A5Y6;A0A0A0MQC7;P10637	Microtubule-associated protein;Microtubule-associated protein tau	Mapt	25.9679	26.0143	24.6153	24.7162	29.5428	29.8703	25.9305	26.4281	25.5144	24.8767	29.4055	29.4536	26.9803	24.9712	25.2413	25.3951	29.3277	29.4614	15	15	15	78,085	70375000	82543000	41076000	45945000	757800000	1003400000	21817000	22711000	64545000	42895000	700040000	714500000	9162100	11972000	41912000	61419000	719000000	797860000	3	4	3	2	8	12	1
A2A699;A2A699-2	Protein FAM171A2	Fam171a2	26.5216	24.8273	26.3299	26.4097	26.6207	26.6591	26.532	26.6123	26.248	26.5263	26.6566	25.46	26.3875	26.2903	26.3166	26.5978	26.5732	26.6072	7	7	7	87,486	55342000	45925000	130860000	34099000	153190000	103170000	83739000	102710000	116550000	81677000	126470000	34637000	64548000	52586000	72442000	81377000	209190000	116180000	3	2	6	2	4	3	3
A2A6K0;A2A6J8;P13412;A0A1B0GRY8	Troponin I, fast skeletal muscle	Tnni2	30.6052	30.3923	31.4534	30.539	31.1572	30.9639	30.8494	31.072	31.1828	31.0589	32.4238	31.7235	30.8383	30.8431	31.0504	30.9441	31.0129	31.1974	4	4	4	15,735	2034200000	1691300000	3377000000	2126100000	3955300000	3071400000	1903400000	2634300000	2583400000	1372100000	4698000000	4611300000	2122200000	2628200000	1748000000	1186400000	2563900000	2992500000	4	4	4	4	4	4	4
A2A6M1;Q9CZ28	Vacuolar-sorting protein SNF8	Snf8	27.0764	27.4226	27.0724	26.3453	27.2316	27.3908	27.4277	27.1808	27.1442	27.171	27.3087	27.4908	26.9363	27.0553	27.1248	27.1674	26.0389	27.4327	4	4	4	25,968	150620000	174480000	140710000	75524000	168050000	261520000	184580000	143290000	145460000	151900000	135290000	195670000	35741000	167740000	132800000	144290000	90316000	155900000	2	2	2	1	3	4	2
A2A6Q8;Q9CZ19;P09541	Myosin light chain 4	Myl4	32.6126	32.9455	32.5498	32.5582	33.5758	33.6414	32.7609	32.5716	32.6142	32.6229	33.8218	33.6688	32.6606	32.7517	32.5736	32.5704	33.6609	33.6447	12	11	11	21,045	7487700000	7805100000	6610200000	6927100000	15172000000	17086000000	7698600000	6542000000	6752600000	7116300000	12154000000	14681000000	6529900000	8679700000	6419600000	6807400000	11923000000	12588000000	11	10	11	11	10	11	11
A2A6T4;Q8R035;Q8R035-2	Peptidyl-tRNA hydrolase ICT1, mitochondrial	Ict1	26.8606	27.1512	26.695	26.484	26.8425	26.8528	27.2142	26.9896	26.8405	26.6306	27.0729	26.986	27.0466	26.9796	26.9284	26.8509	27.1288	27.5156	5	5	5	21,356	84731000	71037000	91426000	151730000	136720000	235760000	186940000	58490000	57230000	90426000	224330000	132000000	199580000	216790000	51115000	48272000	154360000	257740000	2	2	3	3	3	4	3
A2A7A7;Q8CFX1	GDH/6PGL endoplasmic bifunctional protein;Glucose 1-dehydrogenase;6-phosphogluconolactonase	H6pd	28.8222	29.032	28.7646	28.9046	28.3767	28.4934	28.9758	28.7657	28.8323	28.8385	28.2583	28.6111	29.0016	28.844	28.5512	28.9286	28.3731	28.3896	15	15	15	89,909	462880000	500420000	500880000	545770000	357860000	555990000	547240000	457760000	441600000	485160000	266960000	535560000	756780000	627890000	353360000	527140000	444850000	448200000	12	11	12	11	12	14	11
A6PW84;A2A7Q5;Q3V1T4;Q3V1T4-2;Q3V1T4-3	Prolyl 3-hydroxylase 1	Lepre1	29.1605	29.5047	29.2505	29.0539	28.8647	28.7261	29.2059	29.209	29.1698	29.2312	28.4398	28.3813	29.3668	29.5513	29.2614	29.3648	28.7428	28.7591	14	14	14	84,472	599050000	775400000	649000000	743070000	438280000	444150000	693570000	563390000	599130000	585110000	224130000	416230000	797730000	756620000	622280000	818700000	526040000	466600000	10	11	10	12	11	8	12
A2A7S7;Q91WQ3	Tyrosine--tRNA ligase, cytoplasmic;Tyrosine--tRNA ligase, cytoplasmic, N-terminally processed	Yars	31.8183	31.9901	31.7661	31.8442	31.4184	31.5009	31.9069	31.8248	31.7935	31.914	31.2358	31.3749	31.9494	31.9209	31.9457	31.9295	31.3412	31.4108	28	28	28	63,001	4021500000	4520300000	3880200000	4438300000	3193500000	2965700000	4285200000	3528400000	4147800000	4565800000	2198800000	2442300000	4222400000	4280000000	3777100000	4118400000	3068400000	3119000000	23	25	23	25	21	20	27
A2A7S8-2;A2A7S8;A2A7S8-4;A2A7S8-3	Uncharacterized protein KIAA1522	Kiaa1522	26.5018	26.6425	26.3896	26.4799	24.8208	25.7155	26.6472	26.6608	26.666	26.636	25.8247	25.983	26.8323	26.8458	27.1937	26.8375	24.4382	24.6782	9	9	9	110,65	187770000	76156000	83561000	161370000	1340900	42846000	103490000	80610000	151480000	118670000	10944000	30032000	128970000	143880000	92991000	127220000	31535000	22048000	8	4	5	8	1	4	5
E9QKA4;A2A8V8;A2A8V9;E9PUK6;Q52KI8-2;Q52KI8	Serine/arginine repetitive matrix protein 1	Srrm1	27.9935	27.5018	27.9487	27.7483	27.152	27.5149	27.3048	27.8769	28.0898	27.6475	27.7554	27.4744	28.0318	27.5622	27.906	27.6843	27.5875	27.8654	7	7	7	101,16	285920000	139750000	259440000	237460000	93392000	220040000	180440000	240430000	282040000	213990000	165770000	177310000	352300000	312560000	259230000	199430000	209160000	264530000	5	3	5	4	4	3	5
A2A9I0;O35166	Golgi SNAP receptor complex member 2	Gosr2	28.9147	29.0332	28.6113	28.6898	28.3893	28.4893	29.0394	29.0655	28.5832	28.8591	28.3761	28.7518	28.8141	28.7061	28.5531	28.6934	28.4512	28.171	5	5	5	19,571	682430000	535440000	451070000	758020000	313810000	545580000	611990000	585470000	495150000	720500000	188270000	318880000	595370000	429910000	395490000	650010000	249290000	165600000	5	5	5	5	4	4	5
A2A9Q2;Q8BHG1;A6PWC3	Nardilysin	Nrd1	31.2921	31.4939	31.19	31.376	31.4556	31.6433	31.3769	31.2188	31.2002	31.221	31.2498	31.4662	31.2266	31.3605	31.2083	31.3555	31.418	31.4909	42	42	23	140,62	3313700000	3159700000	2450100000	3473000000	3511600000	3169400000	2173800000	2368800000	2671100000	2929300000	2412600000	3072000000	2331200000	2922100000	3140800000	2087100000	2459700000	3286700000	19	19	20	20	21	21	19
A2AA71;Q3U2P1	Protein transport protein Sec24A	Sec24a	27.4188	27.7139	27.473	27.7248	27.1418	27.396	27.4398	27.3897	27.3685	27.3753	27.2281	27.5156	27.1104	27.3761	27.3798	27.6007	27.3759	27.2271	16	15	15	118,65	154470000	190660000	125120000	276830000	101060000	274200000	314740000	162800000	122500000	82614000	117380000	231040000	194260000	221510000	129510000	255220000	238940000	138820000	8	8	8	8	5	11	11
A2AA85;Q6NXN1-2;Q6NXN1	SUZ domain-containing protein 1	Szrd1	27.7521	27.8202	27.6387	27.64	27.5646	27.7086	27.8428	27.7305	27.718	27.7461	27.0336	27.7965	27.666	27.5686	27.8436	28.0726	27.5118	27.8867	5	5	5	16,277	217140000	258530000	244000000	302810000	286100000	319660000	226370000	253710000	269860000	234590000	88037000	219860000	145680000	191460000	269560000	293100000	118380000	116580000	4	4	4	4	5	4	3
A2AAJ9;A2AAJ9-2	Obscurin	Obscn	31.8253	31.9888	31.8085	31.7806	33.2112	32.7927	31.771	31.7614	31.7181	31.7564	33.289	33.2051	31.8667	31.8631	31.7451	31.6528	33.0508	33.1014	124	124	1	966,36	3570300000	2722400000	3530100000	3850600000	12972000000	8670600000	3307200000	2753300000	3659600000	3759800000	10479000000	11566000000	4262400000	3894800000	2636700000	2393700000	9167700000	11345000000	0	0	0	0	0	0	0
A2AAN0;O35250-2;O35250	Exocyst complex component 7	Exoc7	28.1624	28.388	28.0011	28.222	28.1273	28.3363	28.3418	28.1161	28.1152	28.3141	28.1276	28.2799	28.1295	28.2818	28.1147	28.363	28.2896	28.0598	19	19	19	78,505	252960000	366400000	230540000	391370000	228560000	393140000	315030000	328520000	262490000	317430000	148950000	249700000	551200000	505000000	305490000	350200000	284540000	324130000	9	12	10	10	8	11	8
A2AAY5	SH3 and PX domain-containing protein 2B	Sh3pxd2b	30.0263	30.2705	29.89	30.0139	30.0632	29.8732	30.1532	29.968	30.03	29.9817	29.6516	29.4571	30.1637	30.0462	30.0289	29.9862	29.6704	29.8276	24	24	22	101,52	1011800000	1181700000	889510000	1290100000	1387800000	1218300000	1350300000	927960000	964780000	1091200000	632790000	767520000	1346700000	1536800000	885950000	1144800000	895590000	1017500000	15	13	14	14	9	17	17
A2ABU4	Myomesin-3	Myom3	29.3394	29.6964	29.3239	29.3187	31.2616	30.6128	29.0843	29.2974	29.3456	29.4296	31.1536	30.948	29.4156	29.427	29.4121	29.1769	30.8373	30.8106	45	45	45	161,78	370290000	404270000	436630000	1316100000	3595400000	2326100000	296800000	341210000	415870000	385190000	1977700000	2386800000	578630000	1186800000	446170000	348970000	2545700000	2453100000	20	16	22	19	41	39	17
A2ABY3;Q922E4	Ethanolamine-phosphate cytidylyltransferase	Pcyt2	27.4767	27.0062	27.1344	27.1887	26.8655	26.8196	27.2493	27.2901	27.075	27.2783	26.3955	26.1602	27.2128	27.247	27.2465	27.7634	26.9595	26.7461	6	6	6	43,446	188330000	132650000	196260000	120380000	85659000	116740000	121510000	200160000	186470000	213720000	60290000	27884000	248690000	272360000	170140000	152320000	78705000	95848000	5	4	6	4	4	4	4
F8WHN4;A2ACC6;E9Q0J2;Q8BQZ4;Q8BQZ4-2	Ral GTPase-activating protein subunit beta	Ralgapb	26.2812	26.5433	26.4152	26.5315	26.3607	26.0831	26.5557	26.4079	26.5129	26.3262	24.9632	26.4604	26.2225	26.3616	26.2685	26.2178	26.3264	26.3356	5	5	5	166,17	91821000	108210000	77759000	105560000	31064000	71162000	78868000	98889000	103240000	75159000	19595000	94855000	86939000	78733000	75684000	109610000	81303000	84180000	4	4	5	4	1	3	3
A2ACG7;Q9DBG6	Dolichyl-diphosphooligosaccharide--protein glycosyltransferase subunit 2	Rpn2	32.0276	32.2127	32.1108	32.0981	31.8278	31.8737	32.2605	32.1778	32.2074	32.1931	31.9592	31.9235	32.2008	32.3015	32.0571	32.2159	31.7981	31.8865	21	21	21	67,501	5162200000	5038500000	4535400000	5307900000	3911000000	4055700000	5334600000	4418700000	5267700000	5304200000	3157600000	5246400000	5382000000	4817700000	4465500000	4736300000	4042300000	3953100000	19	20	16	18	17	19	18
A2ACH6;P82347	Delta-sarcoglycan	Sgcd	27.3132	27.1817	27.2307	27.056	27.1857	27.0704	27.1336	27.0268	26.5721	26.74	27.1494	27.2503	26.9813	26.7135	26.9795	27.0146	27.1183	27.1755	5	5	5	21,694	159390000	137310000	145260000	154920000	211480000	166030000	152530000	93293000	114140000	109770000	149090000	161260000	145760000	117320000	122760000	120400000	168750000	160900000	4	4	4	4	5	4	4
A2ACM0;Q8K4Q0	Regulatory-associated protein of mTOR	Rptor	28.7219	28.5406	28.5157	28.7424	28.8441	28.9392	28.8128	28.7236	28.8607	28.7017	28.725	28.973	28.4735	28.3759	28.7326	28.7506	28.6597	28.9528	19	19	19	149,5	605540000	402840000	328260000	562410000	689180000	745200000	438030000	338060000	386870000	492390000	281660000	618250000	486330000	426330000	317940000	423590000	420500000	437050000	13	14	11	11	15	16	10
Q3UR39;A2AD03;Q9QXG2	Rab proteins geranylgeranyltransferase component A 1	Chm	25.8438	25.5573	25.4334	25.9161	25.6223	25.8882	26.1112	25.1311	25.7257	25.5736	25.2434	25.5519	25.8213	25.814	26.8689	26.1325	25.5025	25.2156	3	3	2	69,14	61593000	62700000	48394000	69715000	60821000	68742000	78921000	25611000	39850000	50214000	10656000	12772000	61277000	55749000	18850000	68593000	49606000	34148000	2	2	2	2	2	2	2
F6WHL0;A2ADH1;Q9CQY5;F6TBV1;Q9CQY5-2;Q9CQY5-3	Magnesium transporter protein 1	Magt1	28.4162	28.3464	28.3008	28.4062	28.2531	28.2815	28.7292	28.5492	28.5175	28.4493	28.2084	28.1441	28.822	28.7671	28.4083	28.5649	28.229	27.9535	6	6	6	38,839	489710000	308170000	265540000	422510000	320170000	499320000	459500000	317120000	298490000	376880000	246590000	403300000	460670000	688990000	302980000	321040000	305150000	255590000	5	5	4	6	4	6	6
A2ADR8;Q8R3G1	Nuclear inhibitor of protein phosphatase 1	Ppp1r8	28.2082	28.8552	28.3145	28.3523	27.7493	27.5387	28.3331	28.3606	28.2838	28.4393	27.8686	28.3387	28.1401	28.4419	28.2447	28.2989	27.7184	27.5621	8	8	8	38,399	434010000	483030000	366000000	403230000	180550000	255350000	385450000	387840000	385730000	448110000	100900000	267150000	306430000	279750000	346560000	386200000	137290000	143630000	7	7	7	7	5	6	8
A2ADY9	Protein DDI1 homolog 2	Ddi2	28.1557	28.4491	27.843	28.1401	26.9964	27.813	28.2679	28.0813	28.1096	28.3198	27.673	27.6897	28.4624	28.3532	28.0713	28.0715	27.5333	27.6269	10	10	10	44,59	356160000	302210000	309810000	390540000	40953000	145000000	392910000	252640000	305870000	335160000	162170000	144840000	451910000	426110000	378900000	301360000	111120000	220040000	7	9	10	9	3	4	8
A2AE27;Q9DBT5	AMP deaminase 2	Ampd2	27.0813	27.2795	27.1848	26.9773	24.4536	26.3894	27.1475	27.0003	27.3809	27.2347	26.7803	26.6221	26.9508	26.8127	27.1478	27.4556	26.4755	26.741	10	10	10	94,695	161990000	145510000	116480000	186650000	14019000	85660000	101480000	125860000	202850000	152000000	36557000	237710000	105440000	149910000	166040000	158390000	88358000	113100000	6	7	6	6	1	5	5
A2AE89;P10649;F6WHQ7	Glutathione S-transferase Mu 1	Gstm1	33.6631	33.8122	33.7228	33.799	31.7801	31.8643	33.8825	33.7126	33.7126	33.6484	31.8791	31.5364	33.7498	33.6558	33.7069	33.6671	31.6167	31.6451	18	18	14	28,556	14379000000	14209000000	14731000000	18019000000	4120300000	4415000000	16068000000	12669000000	13054000000	14190000000	3204500000	3048100000	17651000000	16553000000	13576000000	13305000000	3146500000	2942200000	14	13	13	13	12	12	13
A2AEM2;Q99LI2	Chloride channel CLIC-like protein 1	Clcc1	26.5052	25.3676	26.9213	26.4464	26.5966	24.8717	26.3045	26.8082	26.5782	26.742	26.4298	26.566	26.4052	26.4977	26.4728	26.2985	26.6931	26.2247	5	5	5	61,239	74435000	37768000	115160000	80773000	98520000	45614000	99991000	113110000	119380000	127500000	88449000	98374000	118730000	91400000	139110000	103700000	46998000	64816000	2	2	4	3	4	1	3
A2AEW8;A2AEW9		Gripap1	28.5091	28.329	28.321	28.2932	28.3573	28.3146	28.1583	28.1912	28.3846	28.2874	28.2849	28.3484	28.3684	28.4428	28.4519	28.5983	28.4214	28.5291	20	20	1	95,912	340850000	381960000	380830000	352950000	378410000	318480000	283420000	393080000	382270000	380820000	305000000	329500000	311190000	336490000	480510000	393560000	365080000	395070000	0	0	0	0	1	1	0
A2AEX8;A2AEX6;P97447	Four and a half LIM domains protein 1	Fhl1	31.1037	31.1458	31.0584	31.2009	31.989	32.0465	31.3686	30.9215	31.022	31.1319	31.7235	31.7725	30.7997	30.7705	31.0424	31.0842	31.4292	31.5075	3	3	1	33,563	2612200000	1969000000	1719100000	3209500000	8260900000	4716300000	2849700000	1811000000	2042900000	2319800000	2186800000	3292600000	2290200000	2241000000	2033800000	2204600000	2443300000	2815200000	1	1	1	1	1	1	0
A2AFF6;O35638	Cohesin subunit SA-2	Stag2	26.276	26.4242	25.7702	26.3994	26.5588	26.1299	26.0504	26.4613	26.5845	25.3515	24.8023	25.9402	26.8403	26.1878	26.1659	25.6765	26.1477	26.098	10	10	8	145,7	84942000	95907000	54757000	92089000	143030000	48697000	62372000	86120000	135220000	84521000	30063000	55071000	23855000	102250000	71518000	44679000	54548000	57730000	3	3	3	2	3	1	3
A2AFQ0;Q7TMY8-3;Q7TMY8;Q7TMY8-4;Q7TMY8-2	E3 ubiquitin-protein ligase HUWE1	Huwe1	31.7637	31.9965	31.7603	31.7817	31.9954	31.9992	31.9577	31.8321	31.7628	31.7973	31.7491	31.9818	31.881	32.0036	31.7264	31.9179	31.9238	32.0331	77	77	77	482,69	4944600000	4292300000	6725200000	3650000000	3244100000	3624000000	6327500000	5845700000	5643500000	5393800000	1833700000	2840200000	3473300000	3451100000	3039200000	2799100000	2885500000	3187700000	58	53	56	54	49	57	48
A2AFQ9;E9PUU4;Q8BX17	Gem-associated protein 5	Gemin5	27.4764	27.2605	27.0543	27.2705	26.698	26.5916	27.1366	27.3249	27.2608	26.8916	27.1862	26.9487	27.5451	27.049	27.6031	27.1493	27.008	27.0415	15	15	15	166,52	134710000	215140000	148650000	206060000	156520000	114280000	93084000	230840000	180480000	121750000	106330000	81716000	161670000	107150000	246950000	201370000	145750000	77418000	6	10	10	9	6	7	6
A2AG30;O89114	DnaJ homolog subfamily B member 5	Dnajb5	26.9812	27.5409	27.2866	26.7955	27.2353	27.3094	26.9121	27.5107	27.0866	26.3078	25.1246	27.8947	26.2499	26.1855	26.1609	27.5388	25.4046	26.6885	8	7	7	43,018	126560000	190920000	162790000	101480000	147790000	103390000	85864000	196040000	182370000	78387000	569530000	480240000	70509000	57033000	73130000	122930000	0	74582000	4	4	4	3	3	3	2
A2AGL5;Q9D9K3	Cell death regulator Aven	Aven	25.508	25.5911	25.0955	25.6008	25.6581	25.4735	25.1682	25.4446	25.2542	25.4991	25.5996	25.7194	25.4562	25.6441	24.2963	25.937	25.1253	25.1743	5	5	5	24,072	45034000	41729000	31142000	45603000	64378000	45452000	22092000	28519000	38898000	34796000	38623000	64123000	82584000	72616000	16062000	9034000	47885000	50201000	2	2	3	2	3	2	1
A2AH75;Q60575-3	Kinesin-like protein KIF1B	Kif1b	28.644	28.4624	28.26	28.4714	28.486	28.3817	28.5203	28.4149	28.3396	28.5533	28.1095	28.3094	28.382	28.436	28.2916	28.4854	28.3459	28.3066	18	18	4	130,05	491910000	368650000	336720000	350870000	400040000	395600000	372000000	342140000	301340000	373540000	182970000	328140000	533850000	408560000	285380000	383140000	409320000	388760000	4	2	3	2	2	2	3
G3UZ34;A2AH85;O08810	116 kDa U5 small nuclear ribonucleoprotein component	Eftud2	30.7027	30.8336	30.431	30.5134	30.8268	30.3801	30.7696	30.5076	30.2979	30.4658	30.733	30.5816	30.6834	30.6688	30.4947	30.6399	30.5072	30.5065	35	34	34	108,34	2310500000	2034600000	1384300000	1674500000	2135200000	1653700000	1854000000	1456700000	1218700000	1637500000	1646200000	1915100000	1787200000	1904500000	1345100000	1420000000	1751300000	1608700000	25	28	23	27	26	24	27
A2AHJ7;A2AHK0;Q80UP3	Diacylglycerol kinase;Diacylglycerol kinase zeta	Dgkz	24.9527	26.5173	25.1506	25.0844	25.338	25.2916	25.1231	25.0911	25.7324	24.6138	24.3425	25.5729	25.1504	25.536	24.8117	25.5986	25.46	25.31	5	5	5	105,9	23319000	45006000	33776000	44210000	50642000	57322000	64554000	50577000	31199000	15519000	8321000	30700000	49127000	61723000	16391000	49678000	47115000	82499000	1	1	2	3	3	3	3
A2AHQ7;Q8BWJ3;Q6PE66	Phosphorylase b kinase regulatory subunit alpha, liver isoform	Phka2	25.135	25.3363	25.0253	25.0842	25.4725	25.3834	25.2342	25.2895	26.2446	25.5847	25.4575	25.1488	24.9692	25.1119	25.1729	25.1434	25.5343	25.244	5	5	5	133,81	34531000	14317000	29225000	48649000	52773000	63884000	37800000	35447000	11912000	23968000	31345000	32869000	31724000	36633000	30032000	32387000	60617000	62225000	2	1	2	3	2	3	2
E9QAT4;A2AIX1		Sec16a	29.8454	29.9481	29.7009	29.701	29.7175	29.6386	29.8071	29.7153	29.7192	29.6057	29.7406	29.8026	29.5635	29.8721	29.7569	29.7624	29.8512	29.7993	33	33	33	254,2	978980000	931500000	888200000	861090000	860200000	1039900000	1158200000	857700000	936120000	833430000	747600000	950140000	935920000	960080000	994660000	1069700000	959360000	1046400000	22	22	23	23	19	24	24
A2AJ15	Endoplasmic reticulum mannosyl-oligosaccharide 1,2-alpha-mannosidase	Man1b1	26.3186	26.8365	26.5315	26.6759	27.454	27.6518	26.7384	26.695	26.7693	26.8197	26.4885	27.353	26.3737	26.6573	26.5012	27.0739	26.8126	26.5802	8	8	8	75,149	148310000	90156000	144660000	152750000	236290000	202460000	140960000	110160000	123740000	162620000	52651000	113260000	50247000	84875000	98839000	162410000	82705000	85721000	4	3	6	5	5	2	4
A2AJ72;Q3TIX6		Fubp3	29.6686	29.8403	29.5611	29.7714	29.1605	29.0389	29.969	29.702	29.6334	29.6445	28.9745	29.0159	29.6861	29.7662	29.494	29.7995	28.9806	29.0931	20	19	19	61,447	898530000	970440000	948060000	1071500000	616500000	599800000	1197300000	687600000	717020000	795900000	383310000	301830000	1224000000	1144700000	771780000	1026400000	502350000	591030000	15	14	15	15	13	12	15
F7APP3;A2AJH3;O70311	Glycylpeptide N-tetradecanoyltransferase;Glycylpeptide N-tetradecanoyltransferase 2	Nmt2	25.267	25.4815	25.7883	25.5465	26.839	25.4545	25.6907	25.5377	25.2248	25.2901	25.3483	25.7686	25.3936	25.4942	25.5623	25.6137	25.1845	25.6434	9	5	5	56,537	37949000	36933000	55237000	49456000	33843000	68694000	46730000	42242000	34378000	36392000	40537000	65336000	62535000	77427000	21751000	41314000	32822000	67572000	3	3	2	3	2	2	3
A2AJI0;A8Y5P4;A2AJI0-2;A2AJI1;F6WF36	MAP7 domain-containing protein 1	Map7d1	30.4954	30.4909	30.4165	30.4113	30.7804	30.7733	30.2897	30.4833	30.2548	30.3179	31.0017	31.1377	30.7069	30.4435	30.5053	30.4986	30.9554	31.1263	25	25	25	93,275	1511000000	1397800000	1457200000	1779500000	2165000000	2335800000	1482200000	1356000000	1392800000	1421500000	1735200000	2534800000	1831300000	1544200000	1285800000	1415200000	2111300000	2478600000	21	22	21	20	21	19	21
A2AJP9;A8Y5Q0;A2AJQ0;Q3UV70	[Pyruvate dehydrogenase [acetyl-transferring]]-phosphatase 1, mitochondrial	Pdp1	28.9239	28.8799	28.8767	28.8298	29.6655	29.6421	28.9158	28.8246	28.7118	28.7332	29.2793	29.395	28.5823	28.6507	28.5404	28.583	29.4656	29.304	15	15	15	63,835	514920000	439630000	541840000	533360000	1005100000	823920000	530750000	433630000	355400000	398670000	534460000	736570000	475570000	520900000	258960000	346610000	956100000	889870000	9	9	10	10	13	11	9
A2AKD7;Q61234	Alpha-1-syntrophin	Snta1	28.4889	28.5223	28.5178	28.5091	28.7864	29.0974	28.4294	28.3429	28.743	28.5079	29.1823	29.2531	28.4821	28.4335	28.4508	28.5693	29.0322	28.9828	12	11	11	53,282	493900000	391680000	439110000	400480000	451050000	627640000	367950000	281970000	422870000	435510000	789810000	728190000	423350000	253910000	357160000	343700000	601750000	594700000	6	6	7	6	6	7	6
A2AKG8;E9PYJ6	Focadhesin	Focad	27.4976	27.7266	27.6631	27.4814	27.4727	27.5879	27.6945	27.6251	27.5659	27.6005	27.4645	27.6478	27.4526	27.6544	27.582	27.6002	27.4197	27.3949	17	17	17	198,95	259570000	208010000	170610000	169740000	238870000	260240000	265420000	199560000	223390000	188140000	85071000	175240000	270520000	275020000	192600000	183540000	143700000	192340000	12	11	10	11	11	11	12
A2AKH7;Q8JZX5;Q9D1G5	Leucine-rich repeat-containing protein 57	Lrrc57	27.0618	27.4649	26.9669	27.3424	27.5026	27.569	27.4489	26.9992	27.3765	27.1206	27.1477	27.388	27.526	27.8037	27.3301	27.1984	27.4314	27.4661	6	6	6	24,132	200810000	212060000	158230000	173480000	228220000	143680000	185640000	132230000	130940000	183550000	169680000	302980000	111840000	152450000	142440000	126190000	227270000	175260000	5	5	5	4	4	2	4
A2AKU9;Q8C2Q8;Q91VR2;A2AKV2;A2AKV3	ATP synthase subunit gamma;ATP synthase subunit gamma, mitochondrial	Atp5c1	32.724	32.8088	32.7922	32.8767	32.8768	33.0611	32.8724	32.9087	32.8429	32.7459	32.9394	33.2436	32.5854	32.4436	32.8399	32.7447	32.8749	32.9711	11	11	11	32,77	6517100000	6785800000	7838900000	9143900000	10381000000	12595000000	6846200000	7014700000	6741300000	7395800000	7058300000	10579000000	8480600000	7730100000	6537100000	7102500000	10405000000	10600000000	11	11	11	11	11	11	11
A2AKV6;Q8K1E6;A2AKV7	Alpha-ketoglutarate-dependent dioxygenase alkB homolog 3	Alkbh3	27.1108	27.6224	27.515	26.9572	27.6262	27.6364	27.3772	27.2374	27.124	27.1611	27.6837	27.4047	27.101	27.5013	26.7336	27.0569	27.1806	27.1546	5	5	5	33,301	156700000	197740000	156520000	193130000	239920000	222810000	112420000	115680000	169020000	190710000	146300000	157420000	215060000	123060000	140040000	152610000	194170000	203690000	5	4	4	5	5	4	2
A2AKW0;Q5HZI9;A2AKV9;G3UYJ3	Solute carrier family 25 member 51	Slc25a51	27.032	27.1195	26.8761	27.0394	27.1768	27.1029	27.3577	26.9967	26.9704	27.0092	26.9519	27.2175	26.6607	26.8565	27.0543	27.0804	26.9598	27.1421	6	6	6	35,489	135290000	235030000	134450000	169030000	207230000	130260000	90682000	148420000	69252000	65527000	125710000	244060000	148390000	173210000	61291000	68353000	161960000	192480000	4	5	4	5	3	3	3
A2AL12;Q8BG05	Heterogeneous nuclear ribonucleoprotein A3	Hnrnpa3	31.8936	31.8856	31.9335	31.532	32.0721	31.8326	31.7178	31.795	31.7764	31.7132	32.3264	31.8316	31.7741	31.6796	31.4482	31.3907	31.8439	31.87	13	10	1	34,476	5266000000	4404600000	3673000000	3991200000	6095500000	3777900000	4457000000	3857100000	3754500000	3967200000	3801200000	4354500000	3215700000	3415100000	2863100000	3575700000	3207500000	3058600000	1	1	0	1	1	1	1
A2AL50;Q8C0I1;H3BKN2;A2AL49	Alkyldihydroxyacetonephosphate synthase, peroxisomal	Agps	29.0575	29.2576	29.1825	28.9935	29.6601	29.6199	29.1022	29.4035	29.1996	29.0131	29.752	29.9474	29.0285	29.1062	29.0125	29.2351	29.7465	29.6352	16	16	16	74,342	642970000	741520000	607000000	414670000	759640000	1110600000	582750000	609210000	565520000	580220000	853080000	1150400000	570900000	558550000	433290000	675430000	976340000	979690000	13	14	13	11	12	14	14
A2AL85;Q8BSY0;Q8CBM2	Aspartyl/asparaginyl beta-hydroxylase	Asph	29.5398	29.6492	29.3186	29.387	29.1665	29.2096	29.5355	29.5085	29.5182	29.6222	29.0743	29.2106	29.4949	29.5274	29.4139	29.6424	29.2553	29.177	21	21	19	81,467	818230000	688720000	748070000	834010000	765620000	731950000	875450000	686960000	705680000	854850000	374650000	533820000	1090000000	1033400000	678680000	751510000	755220000	683650000	15	14	17	15	14	16	16
A2ALW5;A2ALW5-2	DnaJ homolog subfamily C member 25	Dnajc25	27.1152	27.5752	27.5812	27.3533	25.5134	27.1422	27.4667	27.4234	27.7107	27.4575	27.6295	27.2381	27.3055	27.2608	27.6769	27.3388	27.1784	25.5922	6	6	6	41,937	115910000	186900000	218820000	255170000	33338000	115130000	300880000	247580000	273270000	186890000	120810000	149580000	135820000	106320000	182090000	190740000	83507000	69850000	3	5	4	5	1	3	6
A2AMM0	Muscle-related coiled-coil protein	Murc	31.3426	31.5379	31.6042	31.4281	31.7303	31.6595	31.535	31.5482	31.6568	31.6303	32.1335	32.1196	31.627	31.3438	31.6066	31.5022	31.6622	31.6816	13	13	13	41,008	2924900000	2954800000	3079100000	2726100000	4242800000	4556000000	3298600000	3103100000	3281100000	3633800000	3723800000	4736500000	3893100000	2964100000	3126900000	3185800000	3838500000	4175700000	11	11	12	13	13	12	11
A2AMQ5;Q99L43;Q6PBC0;F6S4G2	Phosphatidate cytidylyltransferase;Phosphatidate cytidylyltransferase 2	Cds2	28.3398	27.7948	28.3341	28.5933	29.4604	29.7035	28.2131	27.9713	28.5175	28.1856	29.2382	29.8105	28.5858	28.2017	28.1395	28.5355	29.6231	29.6969	8	8	8	49,293	377530000	300810000	342840000	489440000	932990000	1022600000	327100000	223780000	388740000	348700000	465420000	773160000	482740000	460460000	324280000	308420000	826150000	866130000	6	6	6	7	7	6	6
A2AMY5;Q91VX2	Ubiquitin-associated protein 2	Ubap2	30.1888	30.4646	30.0906	30.1402	30.19	30.1918	30.2816	30.2203	30.1575	30.1667	30.1381	30.3231	30.1799	30.319	30.1387	30.2671	30.3007	30.3167	19	19	19	117,83	1209400000	1207200000	921570000	1462600000	1511300000	1868900000	1357900000	995670000	1196600000	1146800000	855180000	1403100000	1510900000	1550200000	985160000	1144600000	1582900000	1662900000	14	14	13	15	15	17	15
A2AN08-3;A2AN08;A2AN08-5	E3 ubiquitin-protein ligase UBR4	Ubr4	32.4277	32.5487	32.3233	32.4847	32.505	32.5844	32.5276	32.4313	32.3842	32.5272	32.4555	32.556	32.4042	32.5763	32.3651	32.5111	32.4621	32.4848	124	124	124	570,29	6305500000	5647400000	5127600000	6743300000	6788700000	7216900000	6354200000	5682200000	6087400000	6376300000	4662300000	6952500000	6607300000	7077600000	5491300000	5886300000	6278700000	6638900000	94	91	93	93	91	96	100
A2AN37;P52623;F7CBX2	Uridine-cytidine kinase;Uridine-cytidine kinase 1	Uck1	25.3274	25.2512	26.1555	26.0656	25.7703	25.7057	25.4431	26.776	24.3391	24.9795	25.1254	25.6938	24.9864	25.4973	25.7021	25.4205	25.6892	25.5608	5	4	4	31,669	57277000	46601000	34585000	65840000	73522000	46173000	52974000	30724000	22709000	46185000	15639000	63468000	24628000	57353000	26302000	55128000	68282000	35017000	3	3	2	3	3	2	3
I7HJQ8;A2AP74;Q8BIF0-2;Q8BIF0	CD99 antigen-like protein 2	Cd99l2	26.4746	26.5427	26.19	26.5235	26.4906	26.8799	26.7064	26.2355	26.328	26.2608	25.1952	26.1661	26.9819	27.1169	26.6014	26.3984	24.9704	27.2682	2	2	2	20,092	115000000	104370000	87424000	121050000	96356000	125810000	126290000	85728000	74962000	95609000	0	81776000	169230000	141090000	85817000	74854000	73216000	147070000	2	2	2	2	2	1	2
A2AP78;O54879	High mobility group protein B3	Hmgb3	28.6239	28.6217	28.5803	28.7247	27.7272	28.2793	28.4617	28.4989	28.3765	28.526	27.7299	28.2293	28.9406	29.1686	28.1848	28.4374	27.9693	28.2737	4	4	4	18,311	506360000	437170000	508660000	569150000	168450000	241220000	507960000	476180000	489090000	455820000	108060000	190760000	466270000	455720000	388220000	410730000	169150000	221670000	3	4	3	4	2	3	4
Q3U8S1;A2APM5;A2APM3;A2APM4;E9QKM8;Q80X37;A2APM1;A2APM2;P15379-2;P15379-3;P15379-6;P15379-11;P15379-5;P15379-10;P15379-9;P15379-4;P15379-8;P15379-7;P15379	CD44 antigen	Cd44	30.5361	30.1012	30.3845	30.5114	31.0164	30.9006	30.5413	30.6486	30.398	30.3998	30.449	31.0278	30.8684	30.5279	30.439	30.5332	31.204	31.1049	7	7	7	40,263	1822300000	1088900000	1383700000	1468800000	2380300000	2708900000	1832200000	1464400000	1418900000	1264100000	1732300000	2120600000	2098900000	1565000000	1224500000	1322400000	2259600000	2745000000	6	6	6	5	5	6	6
A2APX3;P21460	Cystatin-C	Cst3	27.563	28.0089	27.6243	27.382	27.664	27.7165	27.4887	27.6214	27.6213	27.3668	27.3912	27.7533	26.7348	27.1655	27.2918	27.3674	27.4668	27.4037	3	3	3	11,141	230220000	258170000	213970000	219550000	292600000	269490000	169120000	162210000	173170000	187290000	134600000	231070000	152470000	181560000	105420000	181820000	210080000	210920000	3	3	3	3	2	3	2
E9QAU4;A2AQ25-2;A2AQ25;A2AQ25-4;A2AQ25-3;D3Z781;A2AQ25-9;A2AQ25-6;A2AQ25-5	Sickle tail protein	Etl4;Skt	28.2893	28.1171	28.08	28.0492	28.1941	28.6187	28.0228	28.1896	28.1325	28.1511	28.1188	28.6597	28.3319	27.9898	28.1873	28.1677	28.481	28.6489	22	22	22	218,44	256780000	288600000	339100000	255290000	386950000	471830000	281450000	410460000	385970000	300040000	196120000	414320000	175030000	233880000	418280000	311550000	437970000	344910000	11	10	13	11	13	14	12
A2AQ43;A2AQ44;A2AQ42;A2AQ45;A2AQ41;Q80TY0-2;Q80TY0-3;Q80TY0;F6VVN1;Q80TY0-4;Q80TY0-5	Formin-binding protein 1	Fnbp1	26.1106	26.6158	25.7666	26.3209	26.11	26.4978	25.1131	26.1892	26.5989	25.8401	25.0021	24.9031	26.3154	26.7544	26.2279	26.4415	26.1476	26.1421	5	5	3	64,628	55176000	108690000	15025000	75783000	115780000	177230000	57684000	44211000	70423000	27988000	34122000	16072000	121240000	147090000	65354000	103670000	46045000	92945000	3	3	1	3	2	3	2
A2AQB2		Neb	26.3432	26.651	28.1474	25.9438	28.7447	29.3462	25.9584	26.2514	25.7198	25.556	30.4899	30.0678	26.1356	26.0512	26.0223	25.6589	29.6662	29.5907	131	10	9	353,16	79435000	46692000	205960000	69648000	1250500000	737570000	42913000	31430000	52679000	41691000	1370300000	846110000	36279000	89211000	18454000	39560000	774590000	1083900000	4	4	6	4	7	7	4
A2AQJ5;A2AQJ6;Q8BXN9;Q8BXN9-2;A2AQJ7;Q8BXN9-3	Transmembrane protein 87A	Tmem87a	27.234	27.807	27.411	27.1295	27.3824	27.4491	27.4031	27.4273	27.6336	27.5854	27.6828	28.1868	27.5914	27.2502	27.5204	27.6622	27.3434	27.4168	5	5	5	63,809	131460000	180700000	187010000	195550000	232920000	258460000	234330000	183660000	198830000	236490000	180360000	305720000	255410000	235890000	126310000	205900000	221420000	183720000	3	4	4	5	5	5	5
A2AQN4;Q9QXG4;A2AQN5	Acetyl-coenzyme A synthetase, cytoplasmic	Acss2	29.7919	30.3183	29.941	30.0132	30.3805	30.5985	29.9691	30.1135	30.3561	29.8249	29.8763	30.2975	30.3307	30.2984	30.1391	30.0719	30.4231	30.3721	10	10	10	80,386	234250000	201130000	245240000	193600000	5767500000	4202200000	210300000	261550000	394930000	166170000	120720000	208350000	1639000000	3665100000	206850000	205710000	4401400000	2329000000	7	7	7	7	5	6	7
A2AR26;Q3UDF0		Slc2a6	26.7781	27.3462	26.698	26.6905	27.7953	28.0913	26.7542	26.4638	26.6082	26.9291	27.6391	28.0497	26.6991	26.8466	26.1767	27.1193	27.9133	27.9679	6	6	6	48,547	110990000	129140000	70077000	160050000	462560000	409300000	108490000	43455000	50992000	84086000	163100000	291710000	163440000	102170000	43927000	90033000	305850000	284740000	5	4	3	5	5	5	4
A2ARP8;Q9QYR6;Q9QYR6-2	Microtubule-associated protein 1A;MAP1A heavy chain;MAP1 light chain LC2	Map1a	31.1574	31.3549	31.098	31.0966	31.3668	31.2158	31.0863	31.2272	31.146	31.0984	31.2316	31.3118	31.1821	31.1973	31.1543	31.2791	31.3288	31.4064	57	56	56	325,88	2583400000	2400500000	2043700000	2848600000	2915800000	3102600000	2507400000	2228000000	2377000000	2328600000	1789900000	3026200000	2961100000	2911000000	2104300000	2645200000	2889000000	3034800000	45	39	36	42	35	45	39
A2AS98;P28660;P28660-2	Nck-associated protein 1	Nckap1	30.7578	30.7745	30.8421	30.7445	30.4971	30.55	30.812	30.7776	30.7764	30.8062	30.4512	30.6137	30.807	30.877	30.7114	30.6187	30.5114	30.5711	36	36	35	129,51	2360400000	1524800000	2022700000	2390600000	1958100000	1834100000	1879400000	1800600000	1893400000	1818900000	687300000	1544000000	2379500000	2210400000	1549000000	1632500000	1576500000	1715700000	32	29	31	32	26	28	30
A2AST1;E9Q8Q6		Ccdc141	31.2973	31.4123	31.0978	31.202	32.1122	31.8111	31.3048	31.1991	31.1716	31.3295	32.2761	32.2262	31.0728	31.0439	31.0655	31.1739	32.0239	32.0537	58	58	58	164,9	2523700000	2692800000	2188200000	2729500000	5889700000	4715000000	2753300000	2099200000	2287300000	2332900000	4866900000	5769700000	2549900000	2593200000	1940800000	2158800000	4371500000	4404200000	43	39	41	41	45	44	41
A2AT37		Upf2	26.9976	27.2375	27.0639	27.0985	26.8219	27.3935	27.0107	27.0014	27.0233	27.2487	26.8529	27.1251	27.5416	26.9467	27.2152	27.3301	27.2	27.2493	13	13	13	147,55	97092000	156240000	144020000	220640000	163840000	240490000	187200000	106950000	111800000	184710000	104390000	113520000	296630000	123560000	155220000	192310000	100580000	85048000	6	7	7	7	7	8	7
A2ATI9;Q99JX3;Q99JX3-2;A2ATI8;A2ATI6	Golgi reassembly-stacking protein 2	Gorasp2	30.5208	30.676	30.7873	30.6538	30.704	30.4606	30.5595	30.8065	30.7926	30.6074	30.3878	30.7164	30.7296	30.0423	30.8505	30.5263	30.6195	30.7589	9	9	9	45,026	1899500000	1488400000	1944200000	1536300000	1820500000	1819100000	1690200000	1988200000	2055900000	1923300000	1254000000	1892700000	1537800000	1259100000	1995700000	1727700000	1297100000	1423300000	8	8	8	7	6	9	7
A2AUC9	Kelch-like protein 41	Klhl41	32.4116	32.8059	32.4749	32.5132	34.0777	33.8756	32.6205	32.5142	32.4376	32.4727	34.2966	34.3012	32.3836	32.254	32.2048	32.3601	33.9056	33.8007	19	19	19	68,189	6521300000	6298700000	4293300000	6809300000	23811000000	19554000000	6537600000	4803900000	4925000000	5287100000	15747000000	20832000000	7407100000	6518700000	4548600000	5887800000	19565000000	17536000000	15	12	12	13	15	18	15
A2AUD5;Q9CYZ2;Q3TAI4;V9GWU5	Tumor protein D54	Tpd52l2	31.1196	31.4609	31.345	31.152	31.14	31.4939	31.2511	31.2463	31.3024	31.2581	31.3488	31.4201	31.4744	31.2439	31.2935	31.2193	31.2788	31.3436	12	12	3	25,067	2355600000	2634900000	2749700000	2843600000	3026200000	3073000000	3108400000	2479600000	2651900000	2751300000	2074400000	2738700000	2628000000	2975300000	2379300000	2627200000	2920400000	2940300000	3	3	2	3	3	2	3
A2AUK8;A2AUK5;Q9Z2H5-2;Q9Z2H5;A2AUK7;Q9Z2H5-3;A2AUK6	Band 4.1-like protein 1	Epb4.1l1;Epb41l1	26.9171	27.4125	26.6186	26.5942	27.4481	27.2655	26.766	26.8984	26.1908	26.2766	26.5047	27.1587	26.5815	26.9695	26.68	26.5257	26.9286	26.9256	11	10	5	96,852	138860000	170080000	96706000	66484000	203810000	250800000	79901000	92879000	46475000	85334000	74348000	203690000	126620000	237600000	38110000	105300000	104880000	165920000	2	3	2	3	2	4	3
A2AUR3;Q60866-2;Q60866;A2AUR5	Phosphotriesterase-related protein	Pter	26.8888	27.6273	27.0329	27.2007	27.8054	28.14	27.6002	27.3106	27.3359	27.3783	26.9135	27.474	27.4867	27.6246	27.1604	27.4991	28.0627	27.9944	9	9	9	35,855	132370000	221690000	144270000	168470000	224030000	322430000	267150000	171140000	127200000	172600000	64719000	113460000	238640000	249390000	97470000	212810000	328270000	367980000	4	5	5	3	4	5	7
A2AVJ7;Q99PL5	Ribosome-binding protein 1	Rrbp1	32.7233	32.854	32.7997	32.8742	31.867	31.9784	32.7775	32.8547	32.8948	32.7716	31.9642	32.0485	33.048	32.9121	32.9427	32.9247	32.0089	31.9955	46	46	46	158,39	8120400000	7235700000	7279400000	8902000000	4454700000	4683400000	7439900000	7872300000	8996700000	7716400000	3643500000	3932600000	10098000000	9062600000	8806600000	8411200000	4257900000	4546200000	43	39	41	41	39	40	40
A2AW05;Q08943;Q08943-2	FACT complex subunit SSRP1	Ssrp1	28.2468	28.3907	28.1831	28.083	28.1907	28.198	28.0408	28.0178	28.1554	28.2446	27.9846	28.2568	28.0906	28.2535	27.869	28.2266	28.146	28.0683	14	14	14	71,527	421420000	288770000	364350000	387310000	234960000	349650000	305310000	324780000	295490000	217130000	229970000	294050000	365630000	373690000	294700000	266800000	311930000	309430000	12	10	11	12	7	10	11
A2AW86;Q60767	Lymphocyte antigen 75	Ly75	26.3971	27.0496	26.0796	26.7427	25.274	26.2499	26.7131	26.3166	26.6787	26.2112	25.1399	26.7303	26.6328	25.9803	26.2496	26.6773	27.064	26.581	5	5	5	197,38	69327000	89080000	87806000	96322000	235710000	115050000	75153000	65740000	82886000	50009000	125930000	211610000	119180000	55246000	53772000	76200000	193080000	198620000	3	3	3	3	1	3	3
A2AWA9;A2AWA9-2;A2AWA7	Rab GTPase-activating protein 1	Rabgap1	29.2948	29.4995	29.1071	29.3016	28.942	29.2387	29.3333	29.2228	29.277	29.2091	29.1146	29.2842	28.9585	29.2004	29.1711	29.4232	29.1161	29.0033	20	20	19	120,8	858610000	717650000	569930000	754440000	598200000	681050000	641140000	717770000	614440000	560650000	469680000	814300000	616580000	710980000	498810000	658300000	440370000	591210000	15	14	13	14	13	13	15
A2AWN8;P59326	YTH domain-containing family protein 1	Ythdf1	28.8002	28.9247	28.3631	28.6257	28.5835	28.5091	28.7182	28.3504	28.5249	28.6849	28.0152	28.3188	28.7651	28.956	28.7624	28.7025	28.7046	28.5679	13	10	8	63,899	530930000	433000000	288720000	486050000	435060000	411600000	470670000	393690000	444470000	525480000	185530000	341330000	537550000	463620000	449040000	408930000	449010000	409150000	7	7	7	7	6	5	6
A2AWP6;A2AWP8-3;A2AWP8-2;A2AWP8-4;A2AWP8;A2AWP8-5;F6S3V7	Rho guanine nucleotide exchange factor 10-like protein	Arhgef10l	26.3937	26.3763	26.5988	26.5295	26.8276	26.7544	26.2817	26.8662	26.5269	26.1654	26.4014	26.1469	26.3908	26.4127	26.655	26.3613	26.3017	26.5335	8	8	7	113,98	112010000	97681000	114300000	111320000	93870000	125080000	96845000	128270000	113460000	94689000	45593000	71989000	110220000	66984000	87902000	71900000	81360000	118900000	4	4	5	4	4	4	4
A2AWT6;A2AWT7;A2AWT5;P25976-2;P25976	Nucleolar transcription factor 1	Ubtf	26.8197	26.9634	26.0567	25.7947	28.3275	27.9362	26.6123	25.7668	25.8396	26.1388	27.5125	27.7178	26.7884	25.8016	26.0951	26.0102	28.5884	27.6105	12	12	12	85,009	125100000	121380000	84566000	64552000	355120000	324880000	91150000	54352000	49861000	86819000	212710000	222620000	167880000	55334000	65031000	66956000	367070000	226600000	4	5	4	2	10	8	4
A2BDX3	Adenylyltransferase and sulfurtransferase MOCS3;Molybdopterin-synthase adenylyltransferase;Molybdopterin-synthase sulfurtransferase	Mocs3	26.1023	26.2682	26.2577	25.9651	26.6168	26.0807	26.384	26.7191	26.5495	26.2284	26.6938	26.3825	26.1542	26.0565	26.4021	26.5181	26.3043	26.7123	4	4	4	49,374	54828000	26348000	45889000	51929000	277860000	157200000	70917000	97674000	61478000	53614000	76881000	77923000	78410000	44988000	42933000	43786000	165420000	216400000	3	2	3	3	4	4	3
A2BE28-2;A2BE28	Ribosomal biogenesis protein LAS1L	Las1l	26.5653	26.0637	25.9432	25.513	26.4884	26.4357	25.8216	26.672	25.6563	26.0748	27.2312	27.4741	26.3646	25.8284	25.227	26.8703	24.8062	26.0803	10	10	10	87,577	145290000	114380000	67823000	94877000	76552000	56997000	107460000	49963000	30470000	108340000	113160000	145130000	73355000	74978000	7233100	161150000	9671100	39655000	5	4	3	4	4	3	4
A2BGI8;Q9D868-2;Q9D868	Peptidyl-prolyl cis-trans isomerase;Peptidyl-prolyl cis-trans isomerase H	Ppih	27.2958	27.5574	27.3908	25.536	26.356	26.8157	27.4312	27.3228	27.2918	27.3915	26.3489	26.1327	26.9912	26.7827	27.1424	27.0901	26.3943	26.8003	5	5	5	17,233	171980000	160860000	222170000	136610000	105730000	71425000	172090000	236550000	180530000	166870000	60424000	55369000	172940000	128400000	159960000	140180000	48964000	124350000	3	3	4	2	3	2	3
A2BGN7;Q9D8X0	Protein MANBAL	Manbal	25.3745	24.2864	24.9704	25.2113	24.5262	24.6555	24.7269	25.0481	25.5352	25.4212	24.9246	25.314	25.4411	25.2391	25.1778	25.6418	25.2472	24.6281	1	1	1	9,3679	46930000	18887000	32787000	43521000	28469000	30346000	28823000	33606000	47015000	44491000	26489000	42181000	52805000	43938000	33877000	50715000	41341000	28278000	1	1	1	1	1	1	1
A2RTH5;A0A0U1RNF2		Lcmt1	26.6971	27.1447	26.6798	27.2235	26.6855	27.0017	27.3614	26.7365	26.6418	26.5642	26.7529	27.1194	26.8458	27.214	26.9208	27.0536	26.4246	26.8824	8	8	8	38,192	104900000	149700000	104300000	148600000	185280000	234950000	154720000	132700000	59710000	89789000	74035000	75294000	209120000	176190000	85947000	111080000	147080000	125150000	3	4	4	4	4	6	4
A3KFU5;Q6PHQ9;Q91YZ8;D3Z5M2;A3KFU8		Pabpc4;Gm10110	31.1621	31.3254	30.863	31.1261	31.4875	31.5863	31.3444	31.1041	31.0645	31.2003	31.1885	31.6737	31.1588	31.2231	31.0134	31.1133	31.6943	31.6186	28	19	18	69,43	2518500000	2390600000	1712700000	2475500000	3833100000	3853000000	2918100000	2157400000	2127600000	2677400000	1944100000	3729300000	2862400000	2744000000	1898700000	2050800000	3756000000	3653500000	18	15	16	16	16	17	17
A3KG93;Q6ZQ88;G8JL40	Lysine-specific histone demethylase 1A	Kdm1a	26.7385	26.9324	26.7509	26.8658	26.6422	26.4393	26.7295	27.0636	26.768	26.9182	26.4779	26.2963	27.1435	26.9602	27.1337	26.7553	26.5154	26.7575	10	10	10	94,658	104940000	141220000	88153000	58904000	114790000	94608000	181140000	131640000	103900000	152450000	78633000	95321000	246410000	152260000	105900000	121010000	88555000	85179000	4	5	3	2	5	4	5
A3KGB4	TBC1 domain family member 8B	Tbc1d8b	28.1496	28.2638	27.9725	28.0869	27.8203	27.9393	28.0742	28.0597	28.1224	28.3165	27.6647	27.9102	27.9269	28.2328	28.1072	28.2393	27.3748	27.9573	18	18	18	127,89	428610000	363640000	314710000	309290000	293360000	163830000	409250000	331100000	334130000	315730000	152610000	190600000	211540000	384160000	343610000	263720000	111010000	160930000	15	13	14	11	10	9	14
A3KGR9;Q9D8V0-4	Minor histocompatibility antigen H13	H13;Hm13	29.521	29.6901	29.0888	29.333	29.9769	29.3764	29.4669	29.2093	29.0921	29.3439	29.8225	29.7506	29.428	29.5726	28.6631	29.4889	29.4237	29.4517	7	7	2	38,174	852940000	522620000	204070000	908870000	1423500000	893970000	904410000	271950000	251290000	682970000	900410000	1048700000	886050000	783780000	639660000	877770000	923320000	852330000	1	1	1	1	2	2	1
E0CY24;E0CXL4;B7ZNY3;F6S7Z1;G3XA13;A5D6P2;Q99NH2;E9PYJ2;E0CX45;F6TSJ9;E0CXR8;E0CZE2;E0CZ83;Q99NH2-3;Q99NH2-2;A0A0R4J1Y4;F6UGU7;Q99NH2-5;Q99NH2-4;Q4JJC0	Partitioning defective 3 homolog	Pard3	25.9679	26.1888	25.4432	25.8761	25.7953	26.0227	26.0238	25.6686	25.7023	25.9496	26.0028	26.3093	25.5009	25.6123	25.8359	26.0313	26.122	25.9087	9	9	9	138,96	79541000	61993000	41143000	95268000	57077000	93511000	45902000	41223000	61432000	81213000	50976000	93268000	43668000	53230000	78197000	58181000	76748000	44684000	4	4	4	5	3	4	2
A6H5Z3;A6H5Z3-2	Exocyst complex component 6B	Exoc6b	27.2069	27.0675	26.9918	27.2313	26.7955	26.9075	27.146	27.1332	27.2148	27.1583	26.9174	26.8998	27.204	27.0835	27.3013	27.3664	26.9007	26.8162	8	8	8	94,128	252700000	124310000	94731000	181570000	195270000	121580000	159830000	135100000	149310000	165860000	54499000	38486000	244490000	238470000	118720000	175210000	137490000	116010000	6	5	6	6	6	5	6
A6H611;A0A286YDC5	Mitochondrial intermediate peptidase	Mipep	26.668	26.5255	26.4582	26.5741	26.9721	26.8986	25.438	26.0937	26.3063	25.143	24.6975	26.8731	26.2985	26.0141	26.2853	26.1961	26.7676	26.3812	9	9	9	80,851	110980000	114200000	88885000	82287000	102450000	135730000	58800000	60152000	82922000	47584000	36814000	104610000	80247000	114940000	58497000	133380000	83066000	152010000	5	6	4	5	5	4	2
A6H630;A6H630-2	UPF0364 protein C6orf211 homolog		27.8576	27.9253	27.9098	28.0522	27.6722	27.7776	27.9524	27.8688	27.9972	27.8359	27.4814	27.4487	28.1003	27.7813	27.9982	27.8686	27.5715	27.7387	12	12	6	50,548	244900000	251080000	279130000	323860000	263520000	261390000	196910000	247850000	246510000	307480000	110840000	172010000	361980000	305210000	283530000	232030000	176590000	200700000	4	5	4	2	3	3	2
A7VK13;Q91V57	N-chimaerin	Chn1	26.9909	27.4308	27.1643	24.7596	27.3405	27.5164	26.9775	27.4416	27.3411	27.5054	27.3865	28.026	27.1377	27.4812	27.2913	27.4973	27.6954	27.6202	7	7	7	46,555	191190000	182970000	164940000	80948000	257410000	275250000	252580000	159900000	180110000	179760000	99258000	199760000	218690000	191690000	162170000	102640000	144300000	239260000	5	3	5	3	5	6	7
B0QZN5;P63044	Vesicle-associated membrane protein 2	Vamp2	26.8085	26.1199	26.9063	26.6058	27.9639	27.4875	26.7021	26.6103	27.1059	26.7588	26.6786	26.8935	26.745	26.1363	26.8182	26.443	27.1977	27.1963	4	1	1	17,862	124930000	93528000	107480000	119260000	353480000	231160000	149930000	92964000	128760000	103860000	112900000	127440000	143090000	97731000	103950000	94606000	202580000	182010000	1	1	1	1	1	1	1
B0R091;P61022	Calcineurin B homologous protein 1	Chp1	29.3013	29.5677	29.3918	29.2127	29.1625	29.294	29.2108	29.2838	29.2982	29.3318	28.8337	29.0863	29.3328	29.0842	29.3092	29.2495	29.2658	29.2036	10	10	10	21,997	745970000	718570000	631430000	762510000	753050000	651220000	604770000	626200000	699070000	760030000	340460000	619300000	709270000	777530000	609900000	665340000	482800000	692230000	8	8	7	8	7	8	7
B0R0S4;Q8VCH5;A2AUF7	Rab9 effector protein with kelch motifs	Rabepk	26.4237	26.4388	26.7221	26.7489	27.1166	27.2541	26.7054	26.7638	26.8675	26.5226	25.6475	26.4646	27.587	27.2233	26.9734	26.5229	27.5725	27.1818	4	4	4	40,207	94479000	97544000	113850000	135900000	165260000	220180000	118690000	131300000	128810000	101990000	12011000	38759000	79155000	188280000	132120000	108070000	223660000	204850000	3	3	3	3	3	4	3
B1APX2;Q3UE31	Uncharacterized protein KIAA0930 homolog	5031439G07Rik	25.0019	24.9027	25.2021	25.104	25.0173	24.9415	24.3691	25.2409	25.2096	24.9901	25.3594	25.28	25.0181	25.1111	25.2826	25.6935	24.7653	24.9799	3	3	3	50,235	36290000	38250000	45843000	50329000	18795000	49546000	56752000	46073000	30212000	37691000	16686000	20756000	9094200	39186000	18745000	41441000	40509000	41782000	3	3	3	3	2	3	3
B1AQF4;Q9D7X3;Q3V2Y9;H3BKL8;H3BKD1	Dual specificity protein phosphatase 3	Dusp3	30.6197	30.9102	30.8007	30.6793	31.5205	31.4464	30.5009	30.6675	30.9283	30.7483	31.5763	31.246	30.7692	30.8117	30.8261	30.5294	31.1668	31.2377	6	6	6	23,223	1826000000	1852700000	1659600000	1867700000	3465600000	3424300000	1634500000	1666100000	1757800000	1851900000	2122000000	2731000000	2486200000	1995100000	1963600000	1531100000	2556800000	3075900000	5	5	5	5	5	6	5
B1AQY9;B1AQZ0;Q8CHH9;Q8CHH9-2;B7ZC46	Septin-8	2008-09-01	30.0221	30.2662	29.8814	30.0882	28.9949	28.9201	29.9622	29.7699	29.8563	29.9624	28.9588	29.2683	29.6292	29.5711	29.7297	29.8619	28.6922	28.8948	13	10	10	51,145	1402100000	1164600000	1124500000	1140300000	575180000	480610000	1132300000	910540000	1004500000	1135900000	365100000	604430000	1003400000	985660000	813740000	1034700000	279750000	365000000	9	7	9	6	7	7	7
Q3TET1;Q3UI47;B1AQZ2;P28741	Kinesin-like protein KIF3A	Kif3a	28.5292	28.6013	28.2636	28.5182	28.3687	28.447	28.7129	28.6099	28.3869	28.6456	28.3372	28.3767	28.4759	28.4844	28.7192	28.6067	28.4239	28.437	17	16	15	79,444	395370000	450110000	340430000	381960000	441660000	394740000	441630000	300450000	346830000	414990000	194030000	321260000	493660000	554810000	252200000	463280000	473980000	420420000	11	11	10	12	11	10	10
Q0VF62;B1AR74;Q8CCN5;F7C0F2;B1AR76;F7CPM1	Breast carcinoma-amplified sequence 3 homolog	Bcas3	26.8295	27.1805	27.1725	26.9985	27.0772	27.0129	27.0376	27.3021	27.0131	26.9159	26.973	27.0666	27.0984	27.0009	27.2058	26.9229	26.9552	27.0423	8	8	8	99,464	74155000	129080000	242270000	136860000	125540000	173410000	86367000	231590000	126910000	56705000	102490000	132570000	172760000	186000000	140550000	135150000	168980000	211910000	3	5	6	5	6	7	4
B1ARU1		Macf1	30.2243	30.5223	30.1719	30.1213	30.3466	30.1624	30.186	30.164	30.0705	29.8617	30.3254	30.2116	29.8822	30.2061	30.3008	30.0518	30.2608	30.1987	247	8	0	663,28	1491200000	1247800000	1205200000	1386200000	1710100000	1509100000	1457400000	1108000000	1182900000	1094600000	1008800000	1146000000	1136300000	1500900000	1145000000	1235700000	1434100000	1402500000	0	0	0	0	0	0	0
B1AT82;Q9D0M1	Phosphoribosyl pyrophosphate synthase-associated protein 1	Prpsap1	28.5811	28.5451	28.5178	28.5852	28.563	28.432	28.8102	28.6801	28.7651	28.5771	28.1115	28.4936	28.5702	29.1367	28.5755	28.7304	28.3596	28.2602	13	13	12	42,467	473230000	290120000	408970000	619220000	546340000	279460000	639130000	483130000	433860000	418660000	276730000	295760000	474550000	522270000	434650000	454620000	304100000	198950000	9	9	8	10	7	7	10
B1AT92;Q60631;Q60631-2	Growth factor receptor-bound protein 2	Grb2	29.6991	29.7937	29.7692	29.6691	29.6101	29.6255	29.6478	29.7097	29.7614	29.7178	29.6428	29.3968	29.7824	29.666	29.5951	29.7635	29.6431	29.7266	13	13	13	23,587	960900000	1000900000	909720000	1014200000	948760000	964540000	1142600000	783400000	913680000	1065700000	696150000	694600000	987690000	943600000	771030000	783730000	643000000	712730000	11	10	10	12	9	10	10
B1AV77;B1ATI0;P47740	Aldehyde dehydrogenase;Fatty aldehyde dehydrogenase	Aldh3a2	29.8305	29.9728	29.7289	29.848	29.828	30.0607	29.9995	29.872	29.8797	29.7982	30.1469	29.9817	29.8373	29.6779	30.0839	29.9241	29.9835	29.7471	15	14	14	54,33	1033200000	945170000	997670000	1132400000	1071000000	1477700000	1245500000	912640000	827670000	1082500000	894940000	1064900000	1124400000	1017600000	945760000	975380000	978630000	855980000	13	12	14	13	11	13	13
B1ATV0;Q9WVD4	H(+)/Cl(-) exchange transporter 5	Clcn5	28.4043	28.396	28.3817	28.371	27.8376	28.1076	28.6161	28.5754	28.6011	28.6287	27.8051	27.9123	28.2775	28.414	28.5577	28.562	27.7028	27.8198	13	13	13	90,705	360950000	368480000	376140000	433920000	268820000	308660000	382520000	388900000	431140000	438240000	188040000	223080000	404010000	354060000	377810000	362150000	177450000	271320000	9	10	10	10	7	8	8
B1ATZ0;B1ATZ1;Q3UMA3;Q99LI8	Hepatocyte growth factor-regulated tyrosine kinase substrate	Hgs	30.8096	31.064	30.7376	30.8268	30.9126	30.8056	30.9153	30.9053	30.865	30.8105	30.4227	30.4326	30.7867	30.9472	30.8239	30.7658	30.714	30.6288	18	18	18	85,778	2187800000	2176000000	1825400000	2249800000	1919100000	2009600000	2402600000	1809200000	1636800000	1858900000	1068500000	1751300000	2234400000	2232000000	1977900000	1936200000	1541100000	1751700000	16	17	16	16	12	13	17
B1AU74;Q9CWP6-2;Q9CWP6-3;Q9CWP6;Q9CWP6-4	Motile sperm domain-containing protein 2	Mospd2	27.629	27.9747	27.3721	27.8887	28.0002	27.9339	27.8746	27.6432	27.6423	27.9378	27.8231	27.5816	27.7214	27.9939	27.8875	27.9485	27.831	27.9213	6	6	6	59,81	233710000	265130000	197750000	259000000	239240000	293680000	257780000	225970000	242960000	264800000	221840000	222440000	300220000	214180000	231720000	243150000	247710000	248910000	5	5	5	5	5	6	5
B1AU75;Q99MD9;B1AU76;Q99MD9-2	Nuclear autoantigenic sperm protein	Nasp	29.0085	29.0756	28.8056	28.9599	28.1266	28.2724	28.9101	28.9136	28.9676	28.872	28.4907	28.4866	28.6655	28.7261	28.7276	28.8969	28.4376	28.2875	15	15	15	84,012	383000000	376230000	397010000	750580000	296070000	557160000	576280000	412290000	378940000	353230000	214810000	384340000	643950000	575630000	421530000	471410000	495120000	610420000	9	7	10	9	6	9	9
B1AUN2;B1AUN3;Q3UKV0		Eif2b3	28.9244	29.0974	28.7802	28.9358	29.0318	28.9566	29.0791	28.9084	28.9895	28.9228	28.8057	28.6096	28.8103	28.9794	28.8093	29.0142	28.9271	28.8312	13	13	13	50,488	635130000	528140000	461380000	548730000	524210000	532940000	608380000	574680000	670500000	609910000	353320000	442970000	507630000	407930000	472920000	629690000	470530000	341180000	12	12	11	10	8	9	10
B1AUY7;Q9QY36;B1AUY8	N-alpha-acetyltransferase 10	Naa10	29.5389	29.906	29.7934	29.5803	29.8372	29.6677	29.7373	29.71	29.4752	29.5823	29.1692	29.3348	29.6412	29.5918	29.5804	29.6974	29.5961	29.7565	9	9	3	26,318	767640000	794620000	851020000	839060000	914310000	918820000	1089900000	953280000	899020000	908430000	620340000	506490000	940460000	903870000	977210000	942670000	702480000	779290000	0	1	1	1	2	1	0
B1AV75;Q3UJP5	Protein C8orf37 homolog	2610301B20Rik	26.8954	27.175	27.3277	27.0962	27.2136	26.9861	27.2217	27.3189	27.1805	27.1854	26.6377	26.8389	26.7714	26.9625	27.1258	27.0624	26.741	26.4107	4	4	4	23,935	70359000	153810000	192380000	159160000	148230000	162870000	166040000	176240000	168620000	110090000	80098000	114700000	122400000	167410000	123250000	157600000	140810000	106390000	2	3	3	2	2	3	2
B1AVZ0	Uracil phosphoribosyltransferase homolog	Uprt	29.1361	28.8471	28.7766	28.9349	28.8852	28.7771	29.1649	28.901	28.9397	28.988	29.0159	28.9124	29.0191	29.019	28.9933	28.9064	28.6694	29.0594	10	10	10	34,278	509140000	491040000	492040000	601160000	537470000	487290000	558680000	541060000	597250000	551890000	479140000	628970000	574240000	517490000	525080000	604700000	369140000	455430000	8	8	9	8	7	7	8
B1AWE0;Q6PFA2;B1AWE1;B1AWD8;B1AWD9;O08585	Clathrin light chain A	Clta	31.1568	31.2303	30.8884	31.2443	30.1228	30.3231	31.4081	31.094	30.892	31.109	29.8268	30.2978	30.9051	31.3898	30.7713	31.1216	30.2789	30.4589	7	7	7	23,478	3039600000	1554900000	1873500000	3209200000	1646600000	1817700000	3067100000	2352300000	1830900000	2327600000	671080000	1690600000	2594400000	2819700000	1775100000	2159400000	768380000	1491200000	7	5	5	6	6	7	7
B1AXP6;B1AXP6-2;B1AXP6-3;B1AXP6-4	Mitochondrial import receptor subunit TOM5 homolog	Tomm5	29.6871	29.4195	29.1557	29.6972	29.4762	29.0918	29.8201	29.4149	28.7526	29.9507	27.9697	28.8888	28.2843	29.209	29.4744	29.8868	28.989	28.568	3	3	3	6,0372	727290000	729610000	551100000	830210000	918780000	884450000	1075400000	860460000	341600000	858600000	126900000	529520000	313570000	673180000	663700000	1091400000	725700000	348810000	3	2	2	3	3	2	3
E9PV45;B1AY13	Ubiquitin carboxyl-terminal hydrolase;Ubiquitin carboxyl-terminal hydrolase 24	Usp24	28.2694	28.2699	27.8612	28.3417	28.6702	28.2497	28.1609	28.1091	28.1387	28.1144	28.3904	28.5245	28.1888	28.3024	27.9289	28.0529	28.3775	28.405	27	27	27	294,13	299620000	359810000	258340000	367110000	420170000	338580000	262590000	369000000	300090000	406010000	280220000	327330000	352790000	356370000	204980000	340400000	268940000	436340000	11	14	11	10	15	12	9
B1AZ15;B1AZ14;Q3UMF0-3;Q3UMF0-4;Q3UMF0-2;Q3UMF0	Cordon-bleu protein-like 1	Cobll1	28.0532	27.8995	28.1705	28.2289	28.2765	28.5257	28.1523	28.0559	28.0288	28.0243	28.0462	28.3538	28.4633	27.8898	28.3652	28.2799	28.6009	28.3336	22	22	22	133,27	218370000	227720000	274100000	312700000	453760000	519210000	223030000	287760000	401870000	212820000	273320000	365230000	275850000	472160000	226960000	249990000	486280000	347660000	9	11	12	11	12	13	9
B1AZ46;Q8BKX1-4;Q8BKX1-3;Q8BKX1-2;Q8BKX1	Brain-specific angiogenesis inhibitor 1-associated protein 2	Baiap2	27.6395	27.131	27.6657	27.2848	26.7749	26.7524	27.0083	27.6114	27.2601	27.3527	25.8752	26.1746	27.7131	27.9924	27.7056	27.5428	26.8035	26.648	11	11	11	57,681	160070000	143840000	235380000	110420000	109300000	162630000	211850000	196470000	251080000	177950000	18293000	29860000	180930000	326050000	155550000	188820000	193870000	167870000	8	8	8	5	3	5	8
D3YWD3;B1AZA5;B1AZA8	Transmembrane protein 245	Tmem245	26.4681	26.6542	26.5885	26.824	26.9552	27.1002	26.8736	26.4387	26.5813	26.6527	26.9713	26.9671	26.6228	26.9094	26.6269	26.8741	27.539	26.8834	6	6	6	97,73	129880000	103670000	82874000	160000000	158510000	146480000	131420000	70507000	83677000	95725000	114400000	168460000	136080000	142710000	107990000	113270000	135250000	138050000	5	4	3	4	4	3	4
B7ZNS2;B1AZP2-3;B1AZP2;B1AZP2-2;E9PUF2;I1E4X0;F6YMR0	Disks large-associated protein 4	Dlgap4	29.8441	29.7622	29.4369	29.4155	30.0946	29.7793	29.3543	29.3878	29.5076	29.6108	29.9644	30.3114	28.9543	29.1881	29.5251	29.3928	29.7123	30.0009	11	11	11	106,17	897590000	582870000	597480000	887500000	1371900000	1112200000	252520000	868520000	1068200000	878810000	1113500000	830150000	836850000	845340000	638180000	768420000	1360100000	759290000	10	7	8	9	10	9	7
B1B1D8;Q9D773;B1B1D7	39S ribosomal protein L2, mitochondrial	Mrpl2	27.4688	27.0166	28.172	27.6529	28.077	27.9393	27.6108	27.5298	27.8249	27.52	27.9231	28.2264	27.8601	27.5311	27.9632	27.4712	27.7677	28.1076	8	8	8	33,099	177900000	156500000	129090000	285310000	294170000	322830000	298720000	204890000	161050000	131660000	235040000	348500000	292820000	270310000	184330000	239100000	268580000	311400000	5	5	4	6	6	6	7
B2KGA7;Q505B7;Q505B7-2	Protein archease	Zbtb8os	27.2731	27.4135	26.7075	27.2287	27.0652	27.6784	25.4962	26.5447	26.7264	25.1953	26.0257	26.864	27.3239	27.7383	24.8944	25.409	25.2663	27.2096	5	5	5	19,58	174130000	155380000	96559000	166710000	165870000	225450000	110940000	112060000	92829000	96199000	61891000	132110000	241670000	212930000	34405000	100890000	1252300	194090000	2	3	3	3	3	3	1
B2KGR2;O89112	LanC-like protein 1	Lancl1	28.9639	29.2104	28.6784	29.0159	29.0986	29.033	29.066	28.6833	28.9856	29.042	28.2919	28.7991	28.7554	29.0001	28.775	29.0557	28.8817	28.8502	6	6	6	19,656	486100000	674840000	505250000	504960000	870500000	555890000	574920000	473030000	705870000	545820000	248480000	467240000	391400000	606030000	355110000	522020000	478460000	460750000	4	5	5	4	5	5	5
B2M1R6;P61979-3;P61979-2;P61979;H3BLL4;H3BKD0	Heterogeneous nuclear ribonucleoprotein K	Hnrnpk	33.9205	34.1483	34.0341	33.8198	33.3792	33.3367	33.8883	33.9543	33.9028	33.8932	33.5718	33.3086	33.7938	33.8095	33.8941	33.8256	33.5008	33.3947	24	24	24	48,562	19488000000	19825000000	19562000000	18356000000	11357000000	11782000000	17618000000	14597000000	14959000000	17523000000	11286000000	12660000000	16919000000	16207000000	13512000000	16745000000	11377000000	11035000000	23	24	21	21	19	20	21
D3Z5B1;B2RPU8;Q9D1L0	Coiled-coil-helix-coiled-coil-helix domain-containing protein 2, mitochondrial	Zbed5;Chchd2	28.1463	28.3056	27.8685	27.8486	28.3073	28.2017	28.0818	28.2813	27.8684	28.1031	28.2562	28.424	27.8168	27.9416	27.9731	27.9538	28.0091	28.2519	1	1	1	19,183	320220000	318810000	233120000	246450000	373380000	340350000	272990000	305360000	253910000	288620000	275650000	386420000	286370000	312340000	245400000	253030000	281320000	316700000	1	1	1	1	1	1	1
B2RQ71;E9PWR4;B7ZMZ7		Dip2c	27.6446	27.851	27.4476	27.722	27.9846	28.023	27.8693	27.4343	27.3591	27.4263	27.7646	27.8017	27.6506	27.95	27.4196	27.8674	28.0039	27.8119	21	21	15	170,92	197070000	232330000	208890000	292150000	206080000	486390000	256050000	166040000	151090000	189610000	136470000	260090000	251420000	246760000	98738000	266190000	228530000	359300000	9	10	10	10	5	12	9
E9QAI5;B2RQC6;G3UWN2;B2RQC6-2	CAD protein;Glutamine-dependent carbamoyl-phosphate synthase;Aspartate carbamoyltransferase;Dihydroorotase	Cad	31.1398	31.3468	31.3182	31.2701	30.1554	30.42	31.5115	31.404	31.3696	31.3537	30.1116	30.4197	31.3355	31.4056	31.2804	31.5553	30.3077	30.409	52	52	52	236,25	2694300000	2685900000	2536800000	3332400000	1507400000	1527700000	3311300000	2716600000	2322600000	3213100000	620250000	1456100000	3186200000	3281000000	2527000000	3145500000	1097800000	1254800000	44	43	43	47	31	34	43
B2RQS1		Strn3	30.9789	31.2054	30.8828	30.9566	31.1428	30.8849	31.0402	31.0731	31.079	30.8904	31.2087	30.9487	30.9401	31.0921	31.0135	31.0008	30.8686	30.9006	20	20	1	77,731	1883700000	1892400000	2069000000	2239400000	3404000000	2829900000	2033800000	2065500000	1807400000	1963500000	1761600000	2577800000	2456200000	2851600000	1498600000	1941100000	2666300000	2578900000	0	0	0	0	1	1	0
E9QNG1;B2RR82;Q9Z0R6;Q9Z0R6-2;A0A1W2P775	Intersectin-2	Itsn2	28.1975	28.1854	27.8193	28.2714	27.7902	27.8738	28.5114	27.6883	27.9004	28.3245	27.8475	28.0728	27.9016	28.3973	28.2114	28.4059	28.0026	27.8883	17	15	15	188,78	375770000	368920000	113530000	306610000	160610000	470230000	461750000	316130000	265460000	487040000	347100000	194090000	215050000	424550000	217300000	325730000	207410000	222970000	9	9	5	7	5	8	10
K3W4L0;B2RRE2;E9QAX2;Q9JMH9-1;Q9JMH9;Q9JMH9-6;E9Q405;A0A1C7ZN10;Q9JMH9-5;Q9JMH9-7;Q9JMH9-2;Q9JMH9-4	Unconventional myosin-XVIIIa	Myo18a	32.484	32.6411	32.4037	32.4113	32.8222	33.0125	32.413	32.3985	32.4375	32.3502	33.0782	32.9709	32.4829	32.5214	32.5133	32.5401	33.019	32.9917	75	75	10	230,99	6565500000	5733700000	5235400000	6003600000	9025100000	10796000000	6116400000	5287000000	5148000000	5479700000	7367300000	8382100000	7139500000	7214800000	5404200000	6622900000	9463700000	9426300000	6	4	6	7	7	7	7
B2RRF0;A0A1W2P7Y1;P35822	Receptor-type tyrosine-protein phosphatase kappa	Ptprk	26.432	26.621	25.9271	26.6132	26.7038	27.2495	26.6633	26.0581	26.6532	26.1727	26.7784	26.9795	26.2517	26.5032	26.2908	26.2376	27.0718	26.775	12	12	12	163	92537000	59514000	50285000	88359000	173180000	207490000	134240000	74948000	50985000	67074000	62068000	180930000	86348000	92490000	52075000	74966000	189910000	174110000	6	4	5	6	8	8	7
E9PWI6;B2RSU7;Q8CHG3;E0CYI9	GRIP and coiled-coil domain-containing protein 2	Gcc2	28.3086	27.8463	27.8429	28.3298	28.168	27.9608	28.1269	27.837	28.0797	28.0712	27.9599	28.7127	27.9626	28.1045	28.2893	28.2416	28.2147	28.1198	26	26	26	190,73	295550000	330850000	225310000	332170000	280440000	389730000	513130000	181180000	226790000	292350000	136360000	258760000	339550000	440570000	312340000	270320000	288100000	399620000	11	14	13	13	10	16	10
B2RUE8;A0A0A6YWM8		Map4k4	27.301	27.1543	26.9493	27.1086	26.8977	26.0675	27.1587	27.6007	27.0392	27.1809	26.5167	26.4677	27.034	27.229	27.1678	27.3183	25.04	25.8677	34	3	3	139,06	187140000	149860000	130520000	176870000	144030000	74363000	161000000	185440000	138710000	102490000	76033000	98438000	169390000	181010000	130830000	165860000	66067000	76321000	3	3	2	3	2	1	3
B2RUJ2;B7ZNX6;Q80TH2-1;Q80TH2;Q80TH2-2	Protein LAP2	Erbb2ip	28.6839	28.6985	28.7102	28.4531	28.6832	28.1056	28.5792	28.6151	28.856	28.5422	28.4537	28.3799	28.5268	28.6843	28.5561	28.7627	28.3362	28.5357	25	25	25	145,09	567690000	400410000	458090000	624540000	339280000	272770000	472050000	370450000	440710000	338120000	195050000	298030000	576070000	589210000	322660000	411230000	369850000	393070000	16	16	16	16	10	11	14
B2RUR8	OTU domain-containing protein 7B	Otud7b	28.2705	28.4783	28.1425	28.4212	28.1743	28.4249	28.4134	28.254	28.2597	28.1778	28.3442	28.1767	28.0447	28.5626	28.3114	28.35	28.3692	28.1917	16	16	16	91,982	351970000	340650000	330060000	401310000	474860000	446540000	389220000	272880000	287140000	367370000	256510000	300950000	340440000	372360000	335790000	402480000	266920000	331910000	12	11	11	11	12	12	12
B2RVL6	Zinc finger CCHC domain-containing protein 24	Zcchc24	26.5428	25.9149	26.7902	26.6768	25.4014	24.8333	27.088	26.4536	26.2732	26.4816	25.87	25.8841	26.551	26.5568	26.4057	26.6491	25.9178	25.5542	3	3	3	26,96	94259000	79674000	109970000	134770000	44688000	39094000	119120000	111580000	99974000	77307000	46497000	55636000	129270000	146090000	81932000	86409000	82925000	23138000	2	2	2	3	2	1	2
B2RXC1	Trafficking protein particle complex subunit 11	Trappc11	26.8616	26.5274	26.7714	26.8976	26.5472	26.8263	26.753	26.478	26.7479	27.0066	26.9295	26.8532	26.6942	26.6024	26.7981	27.0244	26.7624	26.8376	11	11	11	128,39	190460000	90496000	87161000	195290000	71021000	146980000	60540000	85613000	70587000	128130000	93455000	98801000	146570000	182330000	89415000	111140000	150260000	179170000	7	6	5	7	5	6	3
B7ZWM8;B2RXP1;E9QAU9;Q8BVU0	Leucine-rich repeat and calponin homology domain-containing protein 3	Lrch3	26.6555	26.0908	26.1708	26.5888	25.6073	25.7199	26.2712	26.367	26.3919	26.5774	25.215	25.9003	26.285	26.0057	26.6487	26.2288	25.897	25.9443	5	5	5	76,286	125900000	78067000	85714000	121840000	52409000	42218000	94314000	88217000	96097000	106230000	7660900	44740000	76964000	74209000	98625000	68005000	57714000	65701000	4	4	4	4	3	2	4
B2RXS4	Plexin-B2	Plxnb2	31.0865	31.2532	30.9285	31.0328	30.6353	30.8968	31.1285	31.0243	31.0058	31.004	30.7622	30.7964	30.9548	31.0816	30.9693	31.0068	30.763	30.8463	39	39	39	206,23	2323300000	2326600000	2163000000	2823600000	1949700000	2359200000	2306700000	2249200000	2087400000	2104000000	1180800000	1509400000	2807800000	2992700000	1802400000	2173000000	1807500000	2044100000	32	34	33	35	31	31	31
B2RY04	Dedicator of cytokinesis protein 5	Dock5	28.0269	28.0187	27.5011	27.7251	26.7822	26.2954	27.863	27.5102	27.4775	27.9225	26.6331	26.6686	27.1822	27.6355	27.2822	27.7867	26.1418	26.1742	24	24	24	214,43	346280000	264100000	186210000	280440000	93113000	97272000	287450000	188770000	157900000	325340000	85922000	106200000	137000000	231330000	138930000	191060000	41309000	52374000	14	13	10	15	5	5	15
B2RY56	RNA-binding protein 25	Rbm25	30.4629	30.5277	30.4124	30.1839	30.1244	29.825	30.2899	30.4364	30.1309	30.2358	30.2242	30.0746	30.23	30.2101	30.3592	30.3037	30.1046	29.8583	20	20	20	99,551	1166900000	866160000	964000000	1436700000	681750000	773470000	1100300000	928460000	801760000	1093200000	749280000	852940000	1094100000	3842500000	799060000	779340000	714550000	5092400000	17	13	13	18	9	15	16
B7FAU9;Q8BTM8;B7FAV1	Filamin-A	Flna	36.4082	36.4132	36.4286	36.3614	35.0616	35.063	36.3464	36.4133	36.46	36.3696	35.1252	35.0789	36.3644	36.4076	36.4308	36.3534	35.065	35.1264	113	101	101	280,5	98290000000	86606000000	88676000000	99100000000	41499000000	40463000000	95151000000	86548000000	92361000000	91868000000	27949000000	37073000000	108960000000	110320000000	83392000000	86891000000	37070000000	39354000000	97	89	94	93	84	81	93
B7ZC22;O70139;B7ZC21	cAMP-dependent protein kinase inhibitor gamma	Pkig	29.4946	29.6429	29.0496	29.5059	29.1503	29.3521	29.6599	29.5365	29.8227	29.3144	28.8673	29.3591	29.5741	29.5176	29.429	29.204	29.2669	29.5291	3	3	3	7,4829	771760000	815920000	709420000	846800000	707350000	784690000	815920000	777070000	969360000	697530000	353420000	583860000	872750000	1014200000	672810000	590230000	642510000	712860000	3	3	3	3	3	3	3
B7ZCU4;B7ZCU3;B7ZCU0;J3QNK8;Q8CBW3-2;Q8CBW3-4;Q8CBW3-3;Q8CBW3;B7ZCU2;B7ZCU5;Q8CBW3-5	Abl interactor 1	Abi1	28.9877	29.249	29.0221	28.9721	28.7945	28.8873	29.2253	29.0816	29.0334	28.998	28.5888	28.7445	28.9699	28.9586	29.0082	28.9483	28.5099	28.4345	10	10	8	49,138	648600000	559070000	643820000	556190000	431860000	615070000	578220000	527060000	497110000	637570000	372340000	486830000	573650000	456870000	612050000	516340000	334530000	328070000	5	4	6	6	5	4	5
B7ZMP1;B7ZMP1-2	Probable Xaa-Pro aminopeptidase 3	Xpnpep3	28.2013	28.2856	27.8454	28.1671	28.1715	28.2978	28.1551	27.9404	28.166	28.2559	27.9545	28.2278	28.032	28.0547	28.0363	27.9346	28.3915	28.1101	9	9	9	56,677	272560000	358570000	259250000	390620000	403180000	383850000	377160000	201300000	221680000	279960000	311030000	356770000	249940000	302370000	202610000	208160000	349200000	317710000	6	7	7	7	7	6	8
B7ZNL2;Q78ZA7	Nucleosome assembly protein 1-like 4	Nap1l4	31.5425	31.8911	31.4274	31.5162	31.8467	31.705	31.6287	31.5029	31.4831	31.5921	31.2436	31.7106	31.5716	31.6797	31.3324	31.5428	31.6534	31.5491	12	12	6	43,934	3521800000	3654000000	2798500000	3601700000	4953900000	3941600000	3313400000	3213100000	2363900000	3458000000	2131000000	2829200000	3861100000	4235000000	2981200000	2171300000	3882300000	3556300000	6	6	6	6	6	6	6
Q91VU7;B7ZNL8		Pus7	27.5007	27.6627	27.5515	27.4469	26.6126	27.0164	27.4212	27.5153	27.5707	27.6484	27.1118	27.3234	27.2929	27.1487	27.2663	27.5963	26.9992	26.8806	11	11	11	74,792	159670000	277000000	250500000	197060000	108440000	91295000	181970000	213680000	207140000	226110000	91750000	130650000	169660000	246640000	134940000	218270000	61356000	135350000	6	9	8	5	4	5	7
B8ZXI1;Z4YJE9;B8ZXI1-2	Queuine tRNA-ribosyltransferase subunit QTRTD1	Qtrtd1	26.4325	26.5462	26.3026	26.3639	25.8922	26.4073	26.293	26.474	26.3776	26.2174	25.7952	26.2964	26.4425	26.4021	26.5003	26.4461	25.8369	26.3764	5	5	5	46,288	59552000	168410000	120750000	79256000	50144000	42272000	90694000	111210000	95383000	126060000	27739000	59644000	71224000	86441000	57999000	68775000	15220000	18550000	2	5	4	3	2	2	4
B9EHJ3;P39447;A0A0U1RPW2	Tight junction protein ZO-1	Tjp1	32.0416	32.1498	32.0186	32.0057	31.5485	31.4915	32.0843	32.0146	31.9733	32.0185	31.3917	31.4807	32.1566	32.0295	32.0814	32.1124	31.5251	31.5897	68	68	68	188,85	6028700000	3946900000	3317700000	5523000000	2418700000	2647700000	5756400000	3064100000	4464900000	4649800000	4949600000	2379900000	4830500000	4403100000	4494200000	4967000000	2559600000	2831300000	58	56	50	55	40	46	56
B9EHK9;Q9QY80	Very-long-chain (3R)-3-hydroxyacyl-CoA dehydratase 1	Ptpla	27.5851	27.0722	27.3988	27.8328	28.0583	28.0447	26.9733	27.4654	27.1243	26.8992	27.2264	28.5759	27.6197	27.606	27.3622	27.1004	28.2471	28.3704	3	3	3	28,523	183080000	206630000	129800000	280540000	367910000	346370000	132820000	226870000	155940000	150600000	109460000	398090000	227970000	216180000	105790000	149300000	334910000	299550000	3	2	3	3	3	3	2
B9EJ54;A0A0J9YUD5		Nup205	27.7514	27.4421	27.7441	27.7114	28.6394	27.9539	27.965	27.6484	27.8803	27.8137	28.8619	28.646	27.8037	27.5631	28.2798	27.7234	28.433	28.4222	27	27	27	227,46	222950000	78090000	208230000	210680000	619020000	324660000	219090000	153890000	200960000	187010000	562230000	523080000	264280000	168000000	176100000	230880000	400450000	456270000	9	8	9	11	17	12	11
B9EJR8		Heatr2	26.5952	27.0428	27.0395	27.0494	27.2612	27.0593	26.817	26.8145	26.9445	26.8028	26.9222	26.9416	26.6636	26.7671	27.201	27.0956	27.0784	27.3923	14	14	14	93,85	108290000	94875000	74750000	122030000	344510000	229080000	130410000	91292000	94734000	82526000	105520000	75180000	111540000	113830000	121540000	166300000	184590000	242330000	5	5	4	5	11	8	7
B9EKI3;D6RJK7	TATA element modulatory factor	Tmf1	27.8661	27.9799	27.9952	27.855	28.1684	28.0863	28.0839	27.861	27.9422	27.884	27.9231	28.1391	28.0528	28.2874	28.0298	27.9096	28.1237	27.9848	21	21	21	121,8	267450000	181310000	174370000	287610000	381230000	474680000	219150000	238440000	176080000	172710000	133070000	316410000	416630000	426230000	264960000	218440000	401840000	360920000	11	8	8	11	13	16	10
B9EKJ3;Q80TL7-2;Q80TL7	Protein MON2 homolog	Mon2	27.823	27.9809	27.816	27.8376	27.9107	27.9233	27.7812	27.8454	27.8954	27.939	27.8084	27.8799	27.7976	27.946	27.9823	27.9961	27.9032	27.6708	19	19	19	188,35	267780000	301630000	275140000	214780000	108230000	288390000	268520000	251970000	277910000	300340000	188320000	165510000	339510000	363440000	288710000	316720000	159880000	255120000	12	12	12	10	5	12	11
C0HKG6;C0HKG5			28.1581	28.4287	26.4966	28.0622	27.2615	27.4058	28.0487	27.4203	27.6506	27.9338	26.411	26.5236	27.7243	27.7753	27.8934	28.0327	27.3171	26.8373	4	4	4	29,608	304620000	297540000	193750000	319850000	190250000	188960000	271590000	205370000	240580000	238100000	81308000	106670000	234030000	241240000	212240000	242400000	144760000	149090000	4	4	4	4	4	4	4
D3YTP8;Q9CY46;Q9QXA5;A0A1B0GRR9	U6 snRNA-associated Sm-like protein LSm4	Lsm4	28.7549	29.0148	28.9224	28.6311	28.5042	28.0837	28.721	28.9726	28.7112	28.7263	28.5131	28.5515	28.5501	28.2539	28.7706	28.7795	28.1137	28.1782	3	3	3	11,072	551140000	522400000	367700000	504230000	482250000	260920000	341140000	577600000	464620000	525550000	234320000	448870000	509790000	254690000	518670000	344230000	330650000	375120000	3	3	3	3	3	3	3
F6WZH1;D3YTR5;D3YTR4;Q9Z2D8-2;Q9Z2D8	Methyl-CpG-binding domain protein 3	Mbd3	26.7203	27.0123	26.7027	26.4703	26.6756	26.3717	26.7369	26.6905	26.4804	26.7428	26.4365	27.2566	27.3281	27.1611	26.6359	26.8137	26.5676	26.6291	4	4	4	20,445	114430000	129300000	100560000	104700000	104670000	76434000	139450000	130260000	76492000	112220000	79835000	140420000	243250000	230860000	88586000	95958000	129070000	123740000	3	3	4	3	3	3	4
D3YWT0;D3Z569;D3YTS1;Q9R0P6	Signal peptidase complex catalytic subunit SEC11A	Sec11a	28.3168	28.4402	28.6326	28.496	28.1223	28.3229	28.2351	28.545	28.7998	28.4067	29.1625	28.2528	28.7829	28.5115	28.7772	28.3647	28.254	28.298	8	8	8	19,569	452610000	279840000	428700000	577630000	339030000	501810000	294810000	300450000	399570000	374050000	410230000	334340000	595090000	481940000	483470000	292320000	352510000	359010000	7	7	7	7	6	7	6
D3YTX1;Q91V88;Q91V88-2;Q91V88-3;Q91V88-4;D3Z4D3	Nephronectin	Npnt	26.5829	26.9418	26.4775	26.8215	28.455	27.93	26.8637	26.5151	26.6162	26.2147	27.9525	28.1488	27.3669	26.4965	26.8523	26.1059	28.0131	27.7993	8	8	8	50,04	96879000	182600000	108070000	106530000	352170000	329050000	69745000	87327000	134590000	47544000	250350000	277620000	156890000	153650000	105370000	74491000	291980000	281860000	6	5	5	4	5	5	3
D3YU08;B2RQK7;Q8BWB1	Synaptopodin 2-like protein	Synpo2l	31.5701	31.7491	31.3283	31.51	32.132	31.4964	31.4888	31.3657	31.2524	31.3647	32.1991	32.1425	31.5379	31.5649	31.1739	31.169	31.8402	31.8262	24	23	23	79,127	3054800000	3121000000	2912700000	2934700000	5596100000	3583300000	2598800000	2734200000	2697500000	2800400000	4454800000	5342300000	3378100000	3246400000	2168600000	2191200000	4346800000	4266200000	19	19	20	19	23	21	19
D3YU12;Q8K2T1;G5E8S7;Q8K2T1-2;Q8K2T1-3	NmrA-like family domain-containing protein 1	Nmral1	28.9623	29.181	29.19	28.963	28.6121	28.9473	29.2906	28.9776	28.9667	28.4349	28.7957	28.5075	28.8652	29.2155	29.0757	28.97	28.9395	28.7145	9	9	9	33,081	529870000	646610000	329180000	363610000	182820000	770360000	646160000	469910000	629360000	599170000	544410000	445160000	575360000	665700000	584540000	586870000	541100000	528420000	6	6	8	7	4	4	6
D3YU17;Q8VCM8	Nicalin	Ncln	30.0091	30.2963	30.1378	30.1315	29.7147	29.9646	30.1785	30.142	30.007	30.1107	29.8114	29.8616	30.0037	29.918	30.0404	30.287	29.901	29.8187	17	17	17	62,779	1292200000	1150600000	1131600000	1331200000	756060000	1224500000	1248800000	1048300000	1140100000	1054300000	738450000	1065700000	1219800000	1220800000	1153100000	1332200000	1155100000	1030100000	13	13	13	13	10	14	13
E9QP59;D3YU56;Q9WU40;Q9WU40-2	Inner nuclear membrane protein Man1	Lemd3	27.7694	27.4804	27.8319	27.695	27.1488	27.4414	27.1946	27.879	28.0976	27.6189	27.3077	27.5804	27.4419	27.7231	27.6622	27.6444	27.3076	27.3023	13	13	13	100,16	326630000	258500000	204680000	197990000	150860000	182290000	163740000	302300000	186460000	191160000	100670000	288420000	231930000	240590000	164500000	174770000	176720000	166750000	11	10	9	9	6	7	7
D3YU58;Q9WVM3	Anaphase-promoting complex subunit 7	Anapc7	26.3197	26.7186	26.4288	26.4738	26.1248	26.4042	26.5866	26.5109	26.3658	26.512	25.8444	26.5571	26.5433	26.5999	26.4555	26.4914	26.4615	26.5235	8	8	8	56,167	59659000	77899000	93472000	129710000	68844000	114780000	133300000	106480000	57860000	112700000	34255000	57622000	167160000	101760000	89183000	140520000	75374000	124730000	3	4	4	5	4	7	6
D3YUE2;Q61398;A0A0G2JE29;D3YZE3;D3YWH0	Procollagen C-endopeptidase enhancer 1	Pcolce	26.6827	26.9978	26.9685	26.9879	27.3528	27.5779	25.8791	24.5528	26.0761	25.9527	26.522	25.9931	27.979	27.3617	27.9767	27.3119	27.8906	27.8746	8	8	8	53,134	111350000	99827000	105660000	254360000	221530000	172880000	77105000	20097000	48377000	77564000	75649000	93125000	272650000	187330000	196370000	259260000	240880000	233370000	4	4	4	6	5	5	3
D3YUM1;Q91YT0;D3Z1U9	NADH dehydrogenase [ubiquinone] flavoprotein 1, mitochondrial	Ndufv1	30.7208	30.8406	30.6824	30.6261	31.3472	31.3741	30.609	30.6146	30.5033	30.516	31.7633	31.7634	30.1802	30.6517	30.3293	30.4938	31.3657	31.2464	15	15	15	49,913	1945700000	1347200000	1491700000	2021400000	3695500000	3523200000	1592300000	1632100000	1614000000	1162100000	2328500000	4018100000	1364000000	1791200000	1124700000	1626000000	3509800000	2985700000	14	12	14	14	13	15	13
D3YUN3;F6QC77;Q9WUZ5	Troponin I, slow skeletal muscle	Tnni1	31.7069	31.7997	31.8227	31.9037	32.6074	32.2441	31.7192	31.9217	31.9514	31.7969	33.1269	32.6365	31.8774	32.2603	32.0066	31.9609	32.3482	32.1815	6	6	6	19,843	3906000000	3760600000	3924600000	4676700000	7631800000	6310500000	4008400000	3352000000	4109600000	4176900000	5724100000	8025100000	4402700000	5776800000	3557600000	4291200000	6423900000	5645900000	5	5	5	5	6	6	5
D3YUP1;Q9WVG6-2;Q9WVG6	Histone-arginine methyltransferase CARM1	Carm1	29.3614	29.4599	29.2955	29.316	28.6886	29.0274	29.4397	29.3942	29.4369	29.4198	28.806	28.7969	29.3047	29.5277	29.3607	29.3605	28.8545	28.9144	12	12	12	70,322	918880000	685530000	612210000	817020000	585950000	546620000	760900000	667610000	616020000	660150000	414600000	533660000	958770000	759520000	580260000	684930000	424750000	467130000	11	11	10	11	9	9	11
D3YUR8;Q9ERY9	Probable ergosterol biosynthetic protein 28	0610007P14Rik;ORF11	25.4804	24.8474	26.8957	25.5201	25.537	26.791	26.6518	26.9179	26.6494	26.7012	27.4378	26.5856	25.1003	25.1017	26.8413	26.7025	26.9163	24.4073	2	2	2	6,2363	77045000	77159000	128420000	117390000	0	133570000	123720000	127140000	107710000	103060000	122230000	79291000	134640000	156020000	118600000	101390000	154660000	41914000	1	1	2	1	0	2	2
D3YUX2;Q8VBX6-2;Q8VBX6;Q8VBX6-4;B2RQR2	Multiple PDZ domain protein	Mpdz	25.8954	25.0245	25.5429	25.8263	25.6805	25.9027	25.9564	25.903	25.6998	25.7879	26.049	25.7436	25.8956	25.625	25.0956	25.5577	26.0851	26.1209	8	8	7	218,8	64842000	19914000	40986000	78838000	46346000	65059000	91409000	63230000	57944000	40551000	55750000	84516000	59202000	53949000	39077000	65339000	30282000	56330000	4	3	3	5	3	5	6
D3YUY3;F8WI18;P70182;P70182-3;P70182-2	Phosphatidylinositol 4-phosphate 5-kinase type-1 alpha	Pip5k1a	25.8624	27.1257	26.7636	26.7209	27.2151	26.823	27.0777	27.1898	27.1435	27.0505	26.1834	26.5815	26.6951	26.691	27.1203	27.1013	26.7398	26.9282	8	8	8	55,36	46652000	187920000	178440000	119450000	191860000	94253000	183420000	147510000	100830000	159640000	60626000	148210000	166500000	111520000	58813000	133820000	72117000	91101000	3	3	6	4	4	4	5
Q3TDT0;D3YUY7;Q9R1R2	Tripartite motif-containing protein 3	Trim3	27.5852	27.9121	27.0237	27.3951	27.4336	27.4492	27.6612	27.248	27.1935	27.6966	27.4169	27.6872	27.669	27.694	27.4593	27.7363	27.3903	27.6725	10	10	10	78,271	230930000	191470000	147430000	225830000	226890000	186680000	267890000	143980000	215800000	210460000	153790000	112340000	245760000	238330000	191610000	211520000	225320000	194330000	8	5	6	9	6	6	8
D3YVM8;O55102	Biogenesis of lysosome-related organelles complex 1 subunit 1	Bloc1s1	25.9357	26.9577	26.9536	25.8069	26.1192	26.8192	26.5898	26.6642	26.8168	26.7717	26.529	26.4429	26.2802	26.4282	26.6982	26.8374	26.6447	26.3574	5	5	5	13,9	53828000	167040000	91389000	61143000	117400000	116420000	130080000	103410000	104790000	153920000	21739000	61607000	71749000	76794000	104500000	154700000	96796000	69654000	2	4	2	3	3	3	3
D3YVS1		Smtn	27.6974	26.6068	26.5843	26.6553	27.1827	27.4501	26.7831	26.3612	27.4926	27.9943	27.5475	27.4466	27.4413	26.3353	26.8783	26.4281	27.3205	27.0735	10	5	5	47,573	272150000	107940000	157440000	134530000	158770000	174950000	111670000	63862000	206610000	316770000	170170000	264050000	230230000	84735000	176560000	147780000	179180000	172380000	4	3	5	5	4	4	3
D3YVW2;Q8BXA1	Golgi integral membrane protein 4	Golim4	29.4885	28.6542	29.0646	29.3984	29.0855	28.9139	29.4065	28.868	29.1915	29.3089	28.5862	28.8564	29.3395	29.5818	29.7533	29.5663	28.8658	29.0779	17	17	17	79,904	756770000	539050000	570100000	756880000	804180000	565950000	906450000	447040000	635550000	656610000	282360000	463070000	838130000	561510000	833080000	797710000	542550000	517140000	12	11	10	14	13	12	14
D3YVZ9;P58059	28S ribosomal protein S21, mitochondrial	Mrps21	28.0682	28.3825	27.7111	27.9273	27.4488	27.7735	27.8872	27.9803	27.8257	27.8603	24.8337	28.0783	27.4048	27.578	28.226	25.6378	27.6849	27.5242	2	2	2	5,1089	314660000	308620000	212800000	282630000	199780000	270240000	242670000	253300000	231310000	241480000	103760000	317400000	188010000	215320000	322220000	101600000	221730000	201940000	2	2	2	2	2	2	2
D6RCX5;D3Z0X8;D3YW54;Q9CWE0	Mitochondrial fission regulator 1-like	Mtfr1l	27.9908	27.9698	27.5766	27.8669	27.4421	27.2196	27.9889	27.5701	27.9627	28.0625	27.2476	27.6369	26.9442	27.1268	27.984	27.9595	26.8157	27.5603	4	4	4	22,422	264020000	250330000	232860000	269730000	214240000	186110000	373500000	196450000	198880000	258790000	124310000	251140000	105250000	180600000	227300000	233220000	149050000	163920000	3	3	4	3	2	3	3
D6RGM8;D3YWH4;D3Z6X7;Q9DBU0;D3YYW1;D3Z279	Transmembrane 9 superfamily member 1	Tm9sf1	27.1707	27.38	27.3507	27.3421	27.3275	27.0915	27.1294	27.2965	27.2688	27.2743	26.9684	27.0977	27.4188	27.3463	27.1304	27.3298	27.1692	27.215	7	7	7	47,339	181650000	218450000	251680000	202610000	183990000	120350000	133830000	157930000	129940000	154510000	168380000	127680000	142480000	153070000	148980000	172690000	102620000	154530000	6	5	6	6	5	4	5
D3YWI4;E9Q1I6;F8WHT5;G3UVW1;P19258	Protein Mpv17	Mpv17	26.6816	26.7556	27.4514	26.4047	26.9803	26.4402	26.3972	27.0488	26.9417	26.8305	26.2546	26.2781	27.2177	26.3042	26.7777	25.786	25.3084	26.3943	4	4	4	18,049	138440000	121220000	157390000	119910000	188460000	112820000	110500000	121260000	123120000	98546000	58158000	79884000	113400000	103970000	90080000	80430000	69008000	114900000	4	3	3	4	3	3	3
D3YWK1;Q80W47	WD repeat domain phosphoinositide-interacting protein 2	Wipi2	27.2589	27.1713	27.0417	26.9762	26.8708	26.8458	27.5361	27.2328	27.0865	27.4494	26.7556	27.1396	26.7577	26.9362	26.7108	26.9216	26.821	26.6455	5	5	5	46,434	221810000	75267000	224500000	101910000	165240000	172190000	349120000	208210000	92860000	200390000	134760000	145510000	200340000	106100000	104360000	107900000	127360000	152160000	3	2	3	2	4	4	3
D3YWX2;E9Q803;Q9R0I7;F6YTL8	YLP motif-containing protein 1	Ylpm1	26.7112	26.818	27.0893	27.2768	26.8509	26.3142	27.5876	26.6473	26.8548	26.7238	27.0887	26.8291	27.4502	27.1734	26.9389	27.102	27.2487	26.5725	13	13	13	241,05	174010000	120790000	113560000	115960000	115620000	64141000	162560000	95295000	123330000	138270000	84283000	89026000	242300000	212070000	102550000	252840000	195260000	74486000	8	7	5	4	5	3	5
D3YZN4;D3YXB7;Q3ULF4	Paraplegin	Spg7	27.0528	27.3949	27.0838	27.018	26.8253	26.9283	27.1201	26.7713	26.4085	27.2323	27.0053	27.5633	26.6759	26.8501	26.1388	26.8388	26.9239	26.8701	10	10	10	75,002	234980000	220540000	111270000	199390000	70056000	151210000	208170000	82965000	73249000	75416000	158320000	156700000	71753000	177510000	77239000	82020000	110190000	140540000	6	6	4	5	3	5	4
S4R1M2;D3YXK2	Scaffold attachment factor B1	Safb	28.9226	28.9165	28.7529	28.5027	29.3244	28.8338	28.3955	28.3897	28.2035	28.3044	29.8435	29.4608	28.8099	27.9949	28.5653	28.3487	29.1278	29.1776	17	17	17	105,32	529170000	539660000	421840000	371700000	697800000	592670000	379800000	245200000	229580000	473660000	826920000	819020000	584020000	317190000	221820000	300030000	739640000	617560000	13	15	13	10	11	13	12
D3YXP6;Q9D1G2;Q9D1G2-2	Phosphomevalonate kinase	Pmvk	27.3608	27.4668	27.0318	27.4717	26.4645	26.7758	27.6275	27.2806	27.2636	27.4592	26.1447	25.9351	27.9043	27.6921	27.8048	27.6572	26.6413	26.0406	5	5	5	17,942	320760000	384380000	97268000	331070000	68930000	63587000	178590000	111490000	90393000	392380000	92209000	83246000	187330000	167190000	200340000	116480000	87452000	32506000	4	3	4	4	3	2	3
D3YXZ3;Q91YS4;O88448	Kinesin light chain 2	Klc2	31.4138	31.5377	31.16	31.3866	31.6806	31.689	31.4273	31.2859	31.223	31.4019	31.4063	31.8085	31.4157	31.3182	31.363	31.3178	31.5792	31.6308	30	30	23	68,176	3103700000	2548000000	2555900000	3254100000	3828300000	4097800000	3259000000	2525700000	2884700000	3031600000	2180800000	3514400000	3270500000	3086600000	2520800000	2403900000	3769100000	3319200000	18	14	19	16	21	19	17
F6T9K1;D3YY09;Q9D6N5;D3YYC2;G3UXH5	Dr1-associated corepressor	Drap1	27.597	27.7009	27.6069	27.6058	27.4773	27.4917	27.4765	27.6861	27.5092	27.6045	27.3599	27.3659	27.4695	27.4917	27.7118	27.3755	26.9651	27.1482	4	4	4	19,971	247590000	257580000	233030000	253530000	125570000	213160000	73493000	221540000	212620000	240150000	157660000	181640000	183730000	220470000	238920000	188860000	126110000	70218000	4	4	4	4	3	3	3
D6RH49;D3YYB0;Q6ZWY3	40S ribosomal protein S27;40S ribosomal protein S27-like	Rps27l	30.9043	31.3293	31.0004	31.072	31.494	31.1883	31.1386	30.9884	31.0421	30.8713	30.9469	31.0528	30.9417	31.4222	31.368	31.0255	31.1639	31.1943	3	3	1	8,6191	2184400000	2797300000	2231200000	2465200000	3288800000	2613700000	2445000000	2170600000	2281800000	2114900000	1631100000	2390800000	2072500000	2866200000	2464900000	2365200000	2458300000	2594400000	1	1	1	1	1	1	1
D3YYE1;D3Z7M9;O35381;F6UFG6	Acidic leucine-rich nuclear phosphoprotein 32 family member A	Anp32a	31.0134	31.2116	30.8936	30.9662	29.8326	30.3385	30.9302	31.0829	31.0663	31.0046	30.61	30.1802	30.6589	30.9837	30.8382	30.9365	30.1715	30.0477	7	7	6	22,954	2514200000	2647100000	1625100000	2148200000	1684400000	1734700000	1412000000	2870800000	1551800000	1416700000	671140000	1483900000	2898600000	2967400000	1970300000	2225100000	1791300000	1422600000	5	6	4	4	4	4	5
D3YYN7;Q6PIE5	Sodium/potassium-transporting ATPase subunit alpha-2	Atp1a2	28.8433	28.612	28.3408	28.2962	31.3497	30.506	28.018	27.9054	28.096	28.5699	30.7774	30.8548	28.2579	29.1529	28.5304	28.4326	30.6353	30.7498	33	21	20	103,58	515100000	189500000	229800000	245050000	3139100000	1767500000	218600000	142900000	119940000	288360000	1468600000	1771900000	523060000	516360000	271490000	1600000000	1893700000	1812500000	12	6	7	8	19	15	8
D3YYT0;P15116	Cadherin-2	Cdh2	30.6973	30.8842	30.7035	30.5194	30.1812	30.2491	30.6969	30.7821	30.6494	30.6023	30.379	30.2552	30.3952	30.2229	30.6817	30.6217	30.0324	29.9745	23	23	23	93,856	1754800000	1987700000	1871000000	1844100000	1362600000	1310700000	1939300000	1784900000	1704400000	1510400000	993380000	1118700000	1679700000	1711800000	1625000000	1744800000	1127500000	863300000	15	16	18	15	13	15	16
D3YYT1;Q922P9	Putative oxidoreductase GLYR1	Glyr1	27.4412	27.7278	27.4071	27.4771	26.8204	26.9506	27.4543	27.5707	27.4998	27.298	27.5605	27.1474	27.4632	27.2679	27.2515	27.2807	26.797	26.7484	10	10	10	60,435	237330000	226690000	174650000	266520000	137350000	139680000	170190000	173330000	202110000	216650000	192540000	143920000	199160000	170750000	157110000	100310000	78296000	93620000	7	5	6	5	5	4	6
D3YYU8;A0A0B4J1L4;A0A0A0MQG1	Obscurin-like protein 1	Obsl1	31.1007	31.4201	31.1009	30.9804	31.3375	31.2493	31.0535	31.0987	31.0927	31.1183	31.4668	31.3099	30.7981	30.9793	31.0605	31.0408	31.2414	31.2226	35	35	29	197,93	2513900000	2648600000	2389000000	2200800000	3387400000	2782000000	2270500000	2105500000	2245600000	2302600000	2581600000	2660800000	2256700000	2308000000	2086400000	2197400000	2767600000	2724600000	24	24	25	24	26	26	26
D3YZ09;Q9CY66-3;Q9CY66-2;Q9CY66	H/ACA ribonucleoprotein complex subunit 1	Gar1	27.2982	27.5728	26.8901	27.2492	27.4002	27.1286	27.4525	26.9918	27.0785	27.2064	27.4903	27.4477	27.0925	27.0253	26.4684	27.388	27.5269	27.1989	4	4	4	20,448	161300000	135700000	158050000	216040000	194020000	200150000	226370000	154970000	124230000	160420000	182500000	190440000	151710000	138580000	79564000	122820000	185900000	145620000	3	2	3	4	3	4	4
D3YZ61;Q9ES30	Complement C1q tumor necrosis factor-related protein 3	C1qtnf3	28.0386	26.4923	28.559	27.8016	27.1715	27.7771	25.782	27.3095	27.942	27.5452	28.3534	28.5953	28.828	29.1001	28.9119	27.4558	27.2829	29.0659	5	5	5	34,984	370840000	416980000	404700000	346880000	186620000	273650000	43922000	229670000	248270000	222220000	248010000	202720000	572500000	392430000	468600000	323190000	204310000	230350000	5	4	5	5	4	4	4
D3YZB3;Q9D2G5-6;Q9D2G5-5;D3YZB4;D3YZB2;F8WHD8;Q9D2G5-4;Q9D2G5-2;Q9D2G5;D3YWM9;E9Q4P5;D3Z6E7;F7BI35;Q9D2G5-3	Synaptojanin-2	Synj2	25.6242	26.0264	26.2892	25.7462	25.461	26.2199	25.9483	26.1376	26.1923	25.988	25.6689	26.4406	24.0591	26.0922	25.929	25.8752	25.5186	26.1251	6	6	6	113,67	31805000	65157000	76798000	81721000	28969000	79684000	64269000	66913000	75849000	54575000	35088000	113020000	22656000	66462000	78108000	45919000	22672000	107860000	3	3	3	4	2	3	4
E9Q4Q2;D3YZC9;D3YZD0;Q64213-2;Q64213-3;Q64213;D3YVH4	Splicing factor 1	Sf1	29.8838	29.9935	29.6339	29.7871	29.6019	29.3311	29.6026	29.7396	29.6581	29.8283	28.9398	29.4881	29.9677	29.957	29.7889	29.8855	29.297	29.3712	11	11	11	59,698	1005800000	1081200000	1027800000	858610000	842440000	779550000	732230000	752380000	934740000	874780000	366700000	749180000	1405900000	1205800000	1029300000	1006500000	588030000	662140000	7	8	8	7	6	6	6
D3Z442;D3YZD8;Q8R0P4;D3YWY5;D3Z1Q3;Q8R0P4-2	Mth938 domain-containing protein	Aamdc	29.2839	29.1864	29.3465	28.7369	29.2396	29.2341	29.1574	29.7855	29.4266	29.2684	29.2241	29.266	28.8933	28.6619	29.0244	28.7579	29.1672	29.4781	7	7	7	15,242	632340000	285250000	353180000	620450000	1303800000	961590000	539900000	439500000	356060000	1303900000	246840000	627480000	775740000	429770000	376920000	352900000	1005300000	1053700000	3	1	3	5	6	5	3
D3YZP9	Coiled-coil domain-containing protein 6	Ccdc6	28.9069	29.0259	28.8482	28.8866	28.6264	28.6901	28.9122	28.8264	28.6707	28.8539	28.7585	28.5634	28.781	28.8271	28.8621	28.9116	28.519	28.7182	13	13	13	52,938	729070000	356940000	513850000	735660000	452680000	498190000	644700000	404060000	415670000	561680000	322150000	512220000	546440000	528850000	356810000	476660000	324450000	348520000	12	9	10	11	9	9	11
D3YZX8;P49962	Signal recognition particle 9 kDa protein	Srp9	28.4352	28.9455	28.5059	28.4563	28.4482	27.9232	28.858	28.6209	28.5601	28.6665	27.3524	27.8869	28.3668	28.5906	28.6087	28.7759	28.1079	28.1338	3	3	3	7,5567	461350000	343830000	408100000	380720000	456960000	314780000	411710000	404150000	280230000	440630000	80528000	281080000	474310000	480220000	437360000	487790000	337760000	329190000	3	3	3	3	3	3	3
E9Q7G1;D3YZZ5		Tmed7	29.4223	29.4535	29.3717	29.7396	29.5252	29.8439	29.8326	29.6091	29.514	29.3879	28.8896	29.6824	29.4503	29.5228	29.242	29.437	29.9205	29.3995	4	4	4	21,276	853770000	773480000	799960000	1024800000	1029700000	1258600000	778590000	461000000	487010000	788840000	469910000	952640000	566450000	1050300000	710320000	322330000	1271900000	926680000	4	3	4	4	3	3	3
D3Z041;P41216	Long-chain-fatty-acid--CoA ligase 1	Acsl1	29.1474	29.4415	28.969	29.2135	30.4798	30.6542	29.412	29.045	28.7927	29.0245	30.3841	30.6611	29.0078	28.8991	28.9264	29.3568	30.5034	30.3528	22	22	19	78,034	593230000	598130000	471870000	700700000	1853300000	1989600000	680220000	404170000	467570000	511890000	1355000000	2047500000	535610000	474420000	526540000	492580000	1605400000	1457700000	12	11	11	13	15	16	10
D3Z0F5;O88545	COP9 signalosome complex subunit 6	Cops6	30.5834	30.8012	30.5445	30.4962	30.423	30.5407	30.5855	30.675	30.6014	30.5288	30.5391	30.4964	30.3449	30.3342	30.4602	30.5566	30.5364	30.4848	9	9	9	33,591	1639700000	1711500000	1075300000	1675400000	1728300000	1919700000	1574900000	1101100000	1700300000	1814700000	1125200000	1536100000	1842700000	1866700000	1226100000	1721200000	1804200000	1786200000	9	8	9	9	9	9	9
D3Z0L4;Q9D9P1;Q9CRB9	MICOS complex subunit Mic19	Chchd3	29.9939	28.8947	30.3061	30.2313	30.1513	29.8145	29.4264	29.7924	30.1365	29.5048	30.7022	30.5633	30.1819	29.5709	30.2811	29.386	30.0602	30.2941	8	8	8	22,452	536920000	635860000	1455100000	927010000	1883600000	1372700000	691320000	1097800000	818270000	288800000	1642000000	1974300000	1336600000	1063900000	830800000	670350000	1490200000	1530400000	6	6	6	6	7	8	8
D3Z0M6;O88485-2;O88485;Q3TYJ3	Cytoplasmic dynein 1 intermediate chain 1	Dync1i1	27.822	27.5029	27.7646	27.8232	27.1227	27.5133	27.6933	27.9209	28.1839	27.8342	27.1529	27.8902	27.7184	28.1317	28.1057	27.871	27.5891	27.5309	8	6	6	72,889	372220000	258450000	194260000	216650000	132970000	197290000	161520000	319100000	343950000	386850000	63489000	229680000	191090000	228480000	301820000	303850000	166860000	163480000	6	5	6	5	5	6	5
D3Z0M9		Ddx23	30.1034	30.129	29.7793	29.8002	29.6893	29.1889	30.2673	30.0096	29.8275	30.099	29.789	29.8171	29.9967	29.8676	29.7995	30.154	29.6189	29.5703	24	24	24	95,493	1520100000	1246300000	808380000	1271500000	664210000	551060000	1420800000	894310000	915130000	1427400000	608120000	740560000	1264700000	1198400000	925920000	1397800000	644680000	719490000	18	18	18	20	13	13	18
D3Z0N2;D3Z0E9		Sorbs2	27.1053	26.0713	27.0846	26.6245	27.8631	27.1458	27.3027	26.9984	27.1107	27.1905	27.6369	27.7772	26.4131	27.0263	26.6136	27.1204	27.1782	27.3376	4	3	3	6,2678	186030000	91661000	108700000	125570000	367140000	168940000	130700000	96193000	108180000	145440000	198690000	221970000	127980000	100370000	101380000	137210000	148800000	201320000	3	3	2	2	3	2	2
E9PWB1;D3Z4N0;D3Z0X5;Q6PDH0;Q6PDH0-2;F6RUK9;F6RYD0;E9Q307;E9PWW4	Pleckstrin homology-like domain family B member 1	Phldb1	28.5573	29.1172	28.7048	28.9143	28.5226	28.7991	28.9238	28.7915	28.8234	28.9616	28.5523	28.3529	29.0233	29.0696	28.9929	29.0636	28.9569	28.8588	24	22	22	145,04	492840000	591000000	583810000	644090000	219980000	519960000	593420000	469860000	560750000	623670000	200560000	324660000	633410000	576030000	544240000	629110000	411710000	517930000	15	14	15	16	8	14	15
D3Z125;E9PUA7;D3Z7X7;F8WHQ1;Q62393-2;Q62393-3;Q62393	Tumor protein D52	Tpd52	28.3172	27.1072	28.0626	28.1004	28.5056	28.439	28.2536	28.0053	28.0363	27.8968	27.8823	27.8728	28.2247	28.0601	28.1352	28.1625	28.2818	28.3462	6	6	1	19,417	388750000	123540000	382190000	366530000	481160000	444750000	217270000	176960000	361520000	224170000	260570000	198180000	457940000	206710000	295860000	222080000	285190000	437960000	1	0	1	1	0	1	0
D3Z191;Q80X71;D3Z0M2;D3Z6E0	Transmembrane protein 106B	Tmem106b	27.8538	28.2964	27.3319	27.9944	27.501	27.7697	28.2867	27.9174	27.9415	27.2577	27.5691	27.2904	28.3636	28.1682	28.2129	28.0377	27.4155	27.4532	6	6	6	20,738	158760000	328080000	267980000	125450000	201840000	132710000	197980000	433840000	446120000	97253000	171830000	95760000	521980000	457160000	348010000	139780000	238020000	196520000	6	3	4	5	2	4	5
D3Z194;F8WH20	Oxysterol-binding protein	Osbpl3	29.2057	29.4638	29.0755	29.2665	29.3946	29.4256	29.2562	29.1247	29.0582	29.147	28.9686	29.0696	29.1332	29.2444	29.2467	29.1651	29.4622	29.4651	18	18	2	96,551	652700000	708600000	673650000	607010000	864230000	1046300000	612190000	479970000	544710000	612320000	475120000	565590000	796100000	782150000	501690000	435230000	786220000	866030000	2	2	2	2	2	2	2
D3Z1H9;Q9JL62;D3Z1H8	Glycolipid transfer protein	Gltp	28.356	28.3687	28.7605	28.0546	28.5834	28.4734	28.1977	28.8064	30.4185	30.1813	29.1048	28.4645	28.0962	27.5731	30.5841	28.5975	28.1354	28.2065	6	6	6	21,535	158000000	179070000	99626000	143980000	283350000	240040000	214260000	103230000	1810200000	2147700000	901540000	162910000	161480000	78371000	2165000000	207830000	159370000	115450000	3	4	3	3	4	5	5
D3Z1Z8;D3Z5N2;P54227	Stathmin	Stmn1	30.1601	30.0107	30.1397	30.1146	29.6783	29.5808	30.1403	30.1075	30.2062	30.0128	29.0008	29.2716	30.2618	30.1344	30.3642	29.9265	29.6474	29.5641	6	6	4	11,729	1056200000	659260000	1242600000	1453100000	913000000	1050400000	1285200000	842490000	1235100000	1163500000	334350000	489940000	1710000000	1356400000	1410000000	1243500000	1003800000	911290000	4	4	4	4	4	3	4
D3Z2E3;F6R6F1;E9Q632;O54916-3;O54916-4;O54916	RalBP1-associated Eps domain-containing protein 1	Reps1	26.9729	27.303	27.1683	27.0418	27.1951	27.1025	27.0052	27.1799	27.3892	27.212	27.0597	27.1197	27.1615	27.1071	27.1985	27.3064	27.3271	27.392	7	7	7	76,826	106820000	149180000	196970000	205680000	183590000	175450000	152830000	112380000	213130000	132560000	106270000	162110000	99751000	136210000	186810000	160340000	156620000	171000000	3	3	5	6	3	6	5
D3Z2J4;Q64362;D3Z632	AKT-interacting protein	Aktip	26.192	26.4634	26.3684	26.3677	25.9551	25.9305	25.8669	26.1305	26.2289	26.4667	25.9711	26.2478	25.9882	26.3029	26.2479	26.2272	25.9721	26.2255	5	5	5	32,941	58558000	66006000	45899000	131510000	105640000	88062000	81674000	19799000	47181000	87587000	56739000	60579000	106370000	95548000	89787000	87695000	83706000	70853000	3	3	3	4	4	3	4
D3Z2K2;Q9CR88	28S ribosomal protein S14, mitochondrial	Mrps14	27.4328	24.4408	26.9079	27.2424	28.0446	27.7797	27.3472	26.8559	27.3632	27.5478	27.1923	28.1838	27.9643	27.4811	27.2082	27.2483	28.0396	27.7708	3	3	3	14,279	224210000	89873000	159920000	256390000	335820000	276410000	201460000	68640000	206710000	218640000	108100000	306770000	321500000	174800000	121450000	132340000	307480000	202490000	3	1	3	3	3	3	3
D3Z2W0;E9QM75;Q9WUU8-2;Q9WUU8-3;Q9WUU8	TNFAIP3-interacting protein 1	Tnip1	26.6655	27.046	26.5976	26.9151	26.666	26.7615	27.1592	26.8827	26.9068	26.8448	26.0694	26.5769	26.7932	26.6738	26.682	26.7538	26.9857	26.5962	6	6	6	72,938	263030000	199730000	50386000	105100000	61524000	95115000	146300000	114260000	206030000	118290000	56510000	98701000	69236000	58941000	155780000	107530000	96660000	81988000	5	5	2	3	2	3	4
D3Z2Z1;F8WIA1;Q922J3;Q922J3-2;D3Z3M7;F6RCU2;Q8C0S5	CAP-Gly domain-containing linker protein 1	Clip1	31.0948	31.2715	30.8746	30.9919	30.9935	30.867	31.0405	30.9702	30.9783	31.0062	30.7584	30.9668	31.1143	31.0768	31.2062	31.1494	30.9568	30.9985	50	50	32	160,01	2666100000	2389000000	2084900000	2297400000	2337600000	2238300000	2352300000	2076800000	2317100000	2183600000	1130100000	1882100000	2769700000	2551000000	2501300000	2386300000	1928600000	2553400000	20	20	23	22	23	22	23
D3Z3A0;Q9DCL8	Protein phosphatase inhibitor 2	Ppp1r2	28.6936	29.3144	28.9897	29.0004	29.2047	29.5167	28.8031	29.0498	28.9457	28.8856	28.7245	28.9009	29.2939	28.98	28.9104	28.6822	29.4552	29.4079	5	5	4	21,919	360180000	421230000	565760000	453540000	802840000	1011000000	281970000	629030000	580300000	575860000	339000000	511320000	758190000	714130000	602360000	457190000	727110000	687050000	3	2	4	3	4	4	3
D3Z3F1;Q9D824-4;Q9D824-3;Q9D824-2;Q9D824	Pre-mRNA 3-end-processing factor FIP1	Fip1l1	27.5255	27.7083	27.5203	27.3324	26.8881	26.8763	27.8798	28.0215	27.3975	26.6725	27.4269	27.0842	27.6404	27.3139	27.4221	26.0666	26.9862	27.0983	6	6	6	46,449	127280000	87753000	565080000	117760000	37589000	78210000	76300000	539490000	153370000	124120000	40488000	99447000	166240000	149420000	480950000	22370000	43413000	99434000	4	3	3	4	2	4	3
D3Z3Q3;Q921U8-2;Q921U8;Q921U8-4;Q921U8-3	Smoothelin	Smtn	28.4495	26.3094	28.4743	28.427	27.5873	27.8604	27.4214	28.4516	28.4674	28.5322	28.403	28.358	29.0143	28.5088	29.0513	28.2302	28.2073	28.5205	11	11	6	103,04	380060000	256920000	313150000	383870000	322760000	426740000	223960000	335080000	375420000	328660000	266620000	464220000	478920000	435990000	353210000	308830000	391100000	413910000	5	4	6	5	3	4	3
D3Z456;Q99N95	39S ribosomal protein L3, mitochondrial	Mrpl3	28.4468	28.8508	27.7867	28.1894	28.4699	28.3837	28.2433	28.3973	28.3633	28.3678	28.0705	28.3762	28.3168	28.5538	28.2558	28.3323	28.4703	28.3833	9	9	9	33,994	438460000	465540000	241900000	359810000	328990000	434970000	349650000	320520000	337260000	343220000	172610000	330310000	434600000	421570000	300890000	440260000	380450000	327190000	7	8	7	8	7	8	7
D3Z4B2;Q9CWZ7	Gamma-soluble NSF attachment protein	Napg	28.9077	29.1112	28.5789	29.0644	28.758	28.7894	29.0186	28.8399	28.9345	28.9225	28.8318	28.8437	28.9909	29.0368	28.8945	29.1042	28.7627	28.8706	14	14	14	39,366	538330000	572460000	496060000	567500000	478820000	663170000	724590000	461300000	481880000	472860000	344950000	321340000	574010000	556660000	464150000	541090000	520550000	594990000	10	11	11	10	11	13	11
D3Z4C9;Q9CQY6;D3Z4D6	Ubiquinol-cytochrome-c reductase complex assembly factor 2	Uqcc2	27.6791	27.5263	27.7102	27.6036	28.4258	28.2992	27.7204	27.7803	27.6618	27.5607	28.5351	28.0833	27.6615	27.5914	27.6657	27.8159	28.0771	28.1245	5	5	5	15,363	189030000	155940000	178480000	192970000	642540000	275680000	206750000	517290000	465700000	173250000	214470000	264950000	180410000	160650000	312940000	181210000	215080000	237780000	3	3	3	3	4	3	3
D3Z6H3;D3Z4E5;Q9WUB4	Dynactin subunit 6	Dctn6	28.1676	27.9113	27.842	28.05	27.6521	28.1086	27.965	28.0689	28.1308	28.122	26.9514	27.5945	28.2107	28.2187	27.9052	28.0414	28.0839	27.9523	3	3	3	20,041	307430000	294420000	315240000	410490000	232730000	142970000	266100000	301220000	390920000	347000000	91980000	200670000	318500000	335840000	271610000	325320000	123670000	257090000	3	3	3	3	2	2	3
D3Z4I3	RNA-binding protein 24	Rbm24	29.8006	29.7924	29.6495	29.948	29.7085	29.5616	29.8674	29.6175	29.5578	29.7059	29.3696	29.8346	29.3956	29.3803	29.7058	29.7025	29.3691	29.5933	7	7	1	24,822	1177500000	809280000	786440000	1357100000	619680000	835890000	999960000	903390000	776440000	830540000	547830000	1074000000	732030000	1178200000	733750000	1018900000	558110000	646650000	1	1	1	1	1	1	1
D3Z4J9;Q05BC3-2;Q05BC3;Q05BC3-3;D6RII3	Echinoderm microtubule-associated protein-like 1	Eml1	28.6159	28.6927	28.6532	28.5946	28.739	28.7473	28.6758	28.6868	28.5917	28.5203	28.2628	28.3973	28.7765	28.755	28.6125	28.5216	28.6646	28.7253	17	17	16	88,327	487060000	403470000	423860000	510070000	447490000	501080000	459090000	393470000	454410000	443830000	263220000	370140000	472630000	519280000	494810000	438120000	403570000	387430000	13	13	13	14	9	13	13
D3Z4L9;Q61333	Tumor necrosis factor alpha-induced protein 2	Tnfaip2	26.435	26.3652	25.8715	26.5317	25.9305	25.8156	26.5078	26.2135	26.2567	26.1825	26.0598	25.8804	26.6518	26.5189	26.529	26.6733	26.374	26.1324	5	5	5	79,933	108630000	72764000	49948000	121070000	61861000	84137000	108410000	50652000	89739000	70577000	28238000	54679000	136550000	125030000	85539000	104130000	101060000	92329000	4	3	3	5	3	5	5
D3Z4P2;P59481;A0A0A6YX25	VIP36-like protein	Lman2l	26.6986	26.5221	26.7366	25.9466	26.748	26.3157	26.891	26.7831	26.5336	24.3985	26.4273	26.2376	26.2925	26.5438	26.3422	26.2262	26.7238	26.4401	5	5	5	41,152	47640000	45037000	134330000	37584000	193670000	185380000	28560000	121780000	78674000	28426000	37048000	127310000	61634000	72257000	61234000	33764000	181340000	155280000	4	3	4	4	3	4	2
D3Z4S3	Putative peptidyl-tRNA hydrolase PTRHD1	Ptrhd1	26.6094	26.7248	26.1106	26.0599	26.6602	25.889	25.9498	27.4212	27.3356	26.6165	27.6912	25.4537	26.9955	26.8622	25.8092	26.1321	26.1561	27.2688	3	3	3	16,037	105640000	104590000	89101000	72892000	121840000	84729000	53966000	210220000	100370000	98741000	294520000	63686000	102320000	121650000	49028000	62286000	59109000	101880000	2	2	2	2	2	2	1
D3Z4V1;Q922V4;F8WI31	Pleiotropic regulator 1	Plrg1	28.8321	29.1859	28.785	28.8063	28.7542	28.2715	28.8979	28.5529	28.6446	28.8773	28.2696	28.4123	28.7697	28.7734	28.7244	28.9166	28.5577	28.4964	11	11	11	56,059	545100000	479050000	515150000	617040000	501460000	364280000	646480000	323700000	476350000	478020000	205350000	292440000	597920000	663320000	295890000	500640000	378100000	328050000	10	7	9	9	7	6	9
D3Z512;P56542;D3Z5U3	Deoxyribonuclease-2-alpha	Dnase2a;Dnase2	28.7962	29.4801	28.8927	28.7259	27.2529	26.66	29.0082	28.9769	28.8443	28.9108	26.4441	26.769	28.193	28.3304	28.7928	28.5547	26.5465	26.5054	6	6	6	36,51	504070000	710250000	509320000	477170000	203590000	123250000	531710000	466080000	519530000	463940000	114680000	84137000	364860000	354870000	410170000	423940000	112490000	77562000	5	5	5	5	5	4	5
D3Z5I1;Q3UPF5;Q3UPF5-2	Zinc finger CCCH-type antiviral protein 1	Zc3hav1	27.58	27.4985	27.3724	27.4619	26.0533	26.8746	27.2883	27.3707	27.3482	27.6937	26.176	26.7231	27.804	27.7728	27.8213	27.7517	26.8297	27.1663	9	9	9	112,53	207870000	260380000	177290000	236670000	26686000	67368000	210820000	196160000	216140000	254710000	58293000	53035000	301070000	279120000	217590000	189790000	84779000	129450000	6	7	6	7	2	4	8
D3Z5T2;Q9D0L7-2;Q9D0L7	Armadillo repeat-containing protein 10	Armc10	27.7155	28.0043	27.7777	28.0169	27.8215	27.5848	28.0152	27.8743	27.7755	27.7747	27.3565	27.5006	27.8156	27.9704	27.7367	27.7445	27.862	27.6775	5	5	5	25,81	317270000	280110000	322030000	264100000	265100000	150130000	339050000	264720000	290590000	272690000	123270000	223010000	238330000	252510000	174510000	193170000	222940000	194730000	5	5	5	4	4	4	5
D3Z645;Q9QZ88;Q9QZ88-2;D3YYD5	Vacuolar protein sorting-associated protein 29	Vps29	30.6315	30.7941	30.5672	30.5754	29.4108	29.6481	30.5425	30.6962	30.8926	30.7094	29.3942	30.0226	30.6746	30.7765	30.5209	30.5638	30.0705	30.0415	7	7	7	16,137	1678000000	1727200000	1394800000	1792200000	994360000	988560000	1609000000	1826800000	2035500000	1674300000	536670000	831330000	2084500000	2057600000	1438800000	1490700000	1327400000	1260500000	7	7	7	7	5	7	6
E2QRQ3;D3Z6D2;Q8CJ67-3;Q8CJ67-2;Q8CJ67;Q8CJ67-4	Double-stranded RNA-binding protein Staufen homolog 2	Stau2	26.4391	26.6019	26.3347	26.1851	26.9729	26.3981	26.4849	26.468	26.5037	26.491	27.0212	27.0831	26.3606	26.2496	26.5505	25.9772	26.6375	26.9808	9	9	9	51,996	119410000	81071000	45879000	71159000	389170000	95305000	37813000	45185000	92084000	81198000	89565000	165600000	97140000	47577000	27617000	0	128790000	207710000	6	6	3	4	7	5	2
D3Z6I4;Q921W4;D3YZD6;Q921W4-2;D3YU21;F7BGV1	Quinone oxidoreductase-like protein 1	Cryzl1	27.8443	28.1121	27.8116	27.6248	27.3432	27.9902	27.9142	27.2108	27.6301	27.5224	27.1539	27.2232	27.5906	28.217	27.4817	27.7549	27.1928	26.9264	6	6	6	37,007	302800000	286830000	236020000	307480000	145900000	173760000	356080000	180970000	213260000	247220000	44315000	96167000	284490000	362930000	231590000	288560000	77713000	91684000	5	5	6	5	5	4	5
D3Z6W2;Q06180-2;Q06180	Tyrosine-protein phosphatase non-receptor type;Tyrosine-protein phosphatase non-receptor type 2	Ptpn2	26.3207	26.8394	26.7244	26.3295	26.9704	26.7832	25.4227	26.4842	26.6031	26.6007	26.4196	26.2416	26.4771	26.3838	26.3231	26.7553	26.5106	26.5783	7	7	7	42,291	108010000	58997000	114690000	138290000	79374000	162180000	34193000	63518000	46024000	120420000	177290000	130260000	167960000	56954000	64600000	99959000	75707000	69237000	5	3	5	7	3	5	3
D3Z729;D3Z730;Q3UUT0;G3X9H1;Q0P688;D3YUV9;Q8BMB3;M0QWD1	Eukaryotic translation initiation factor 4E type 2	Eif4e2	28.5688	28.5722	28.3116	28.6603	28.2605	28.6918	28.6289	28.6643	28.5721	28.1886	28.2258	28.3167	28.4182	28.8668	28.6094	28.4164	28.577	28.4631	9	9	9	27,12	350590000	440140000	315000000	492790000	404050000	607800000	401770000	325280000	298950000	265730000	277150000	378560000	475280000	435210000	463050000	345690000	550090000	328640000	6	7	7	7	7	8	8
D3Z780;Q61749;Q61749-2	Translation initiation factor eIF-2B subunit delta	Eif2b4	29.077	29.2567	29.3207	29.1778	28.8863	29.2711	28.9857	29.3712	29.3874	29.0917	29.2482	29.4269	29.3803	29.5334	29.3416	29.1861	29.4144	29.4949	13	13	13	62,352	557650000	493400000	624920000	608820000	726390000	785950000	682370000	587400000	709030000	549950000	537300000	729130000	783190000	985250000	640510000	511070000	729940000	840340000	9	9	8	9	11	11	11
H7BWX9;D3Z794;P61957;G3UZX6	Small ubiquitin-related modifier 2	Sumo2;Sumo3	31.1455	31.333	31.0547	31.0393	30.3235	30.5689	31.1484	31.0652	31.0107	31.1068	29.7853	29.9908	30.8249	31.0161	30.7775	31.346	30.2617	30.5334	2	2	1	6,0139	2702300000	2188400000	2013900000	2629900000	2033800000	1982600000	2207400000	1662600000	2121300000	1872800000	658320000	1339100000	2507700000	2457700000	1764100000	2487200000	1689800000	1924000000	1	1	1	1	1	1	1
D3Z795;Q9JK23	Proteasome assembly chaperone 1	Psmg1	27.5511	27.1565	26.9126	26.7666	26.1929	25.9392	26.2699	26.8529	26.6513	26.5412	26.6048	26.5671	27.8847	26.9842	27.2052	26.5895	26.3797	26.905	5	5	5	30,54	179680000	144640000	134820000	104070000	103210000	56647000	165410000	175890000	113510000	109520000	79922000	66315000	135090000	156510000	207320000	68202000	81105000	136140000	3	3	3	2	3	2	4
D3Z7A7;Q6ZPF4-2;Q6ZPF4	Formin-like protein 3	Fmnl3	27.8151	28.1749	27.5132	28.013	26.4299	27.4511	28.1694	27.7813	27.8117	27.6444	26.6469	27.033	27.852	28.0913	27.8252	27.8358	27.2354	27.2686	12	12	9	116,92	258800000	336820000	280350000	228120000	37685000	91814000	385440000	272010000	308350000	267110000	69181000	129050000	274740000	210920000	267310000	304750000	69766000	81860000	5	6	8	4	1	3	6
D3Z7C0;Q9Z2Q5	39S ribosomal protein L40, mitochondrial	Mrpl40	28.1743	28.465	28.0825	28.4075	28.2548	28.1309	28.1884	27.8288	27.6875	28.1238	28.4256	29.0087	28.0232	28.228	28.0609	28.0453	28.026	28.2495	7	7	7	19,378	259240000	371110000	276200000	421130000	534250000	413180000	340220000	231280000	262190000	209030000	207670000	371100000	359480000	414100000	182260000	297480000	392030000	405540000	5	5	5	6	7	6	6
D3Z7E5;Q2NL51	Glycogen synthase kinase-3 alpha	Gsk3a	27.4471	27.4716	27.3811	27.3614	27.3005	27.4878	27.5274	27.3085	27.5382	27.241	27.2444	27.2223	27.177	27.1898	27.2006	27.3515	27.379	27.2926	9	6	6	51,245	125820000	211660000	137050000	202850000	266400000	271130000	139520000	107030000	123190000	104840000	76548000	168240000	284260000	192310000	81375000	154500000	304040000	267160000	3	5	4	3	5	4	3
D3Z7P3;D3Z7P4	Glutaminase kidney isoform, mitochondrial	Gls	29.981	30.1456	30.0643	29.8498	29.877	29.5051	29.9379	30.1292	29.9772	29.9728	29.94	29.5526	29.8275	29.671	29.8742	29.9076	29.3174	29.3201	19	19	4	73,963	1224900000	931070000	1115200000	1139300000	1295500000	1043200000	976360000	1149400000	1054100000	1148600000	700790000	583370000	1199200000	882130000	1054800000	970000000	762410000	695000000	4	4	2	4	3	3	4
D3Z7P3-2	Glutaminase kidney isoform, mitochondrial	Gls	26.9968	27.248	27.0623	27.0504	27.025	26.8362	27.1331	27.2286	26.7003	26.9106	26.318	27.2679	26.9428	27.0293	27.2647	27.0336	26.7851	26.3896	17	2	2	65,994	159000000	166360000	93933000	179820000	120990000	184550000	175690000	116470000	124120000	141680000	0	182740000	204140000	236270000	127430000	87388000	140920000	131910000	2	2	2	2	2	2	2
D3Z7V3;H7BX64;Q3URD3-2;Q3URD3;F8WIH0;F6YCM8;Q3URD3-5;F6UV57;Q3URD3-4;Q3URD3-3	Sarcolemmal membrane-associated protein	Slmap	27.3325	26.8605	26.8126	27.0178	27.2061	27.1726	27.151	26.8573	26.3707	26.9655	26.9274	27.4859	26.8067	26.95	27.0795	27.0735	27.2421	27.3669	14	14	14	90,72	169510000	150590000	129080000	252590000	168960000	272390000	255510000	35416000	78212000	102330000	125400000	146710000	199940000	103680000	73217000	84092000	150050000	122420000	5	3	6	8	3	5	6
D4AFX7;G3X922		Dnajc13	30.3349	30.6273	30.1803	30.351	30.3492	30.1239	30.54	30.2836	30.3274	30.3023	29.8807	30.0139	30.2546	30.3524	30.1057	30.3859	29.8807	29.9544	55	55	55	255,06	1389600000	1785500000	1327000000	1513800000	1555900000	1199900000	1593900000	1321600000	1461700000	1334800000	672790000	1053900000	1565400000	1757400000	1211900000	1233400000	1041000000	1056900000	35	41	39	37	37	36	37
D5MCW4;Q9CQ89	Protein CutA	Cuta	25.3241	28.6794	25.0604	28.6075	28.3643	28.3878	28.59	28.4034	28.2272	28.7147	27.8548	28.6417	28.1672	28.5615	25.9826	28.5082	26.3117	28.3774	4	4	4	16,453	150440000	315020000	102820000	211730000	347790000	313760000	331730000	165320000	152620000	178130000	1887900000	213480000	160910000	217560000	112390000	279030000	161010000	170200000	2	3	1	2	3	3	3
E0CZE8;E0CXR0;E0CX98;Q9D2C7	Bax inhibitor 1	Tmbim6	27.5016	27.5835	27.5545	27.7798	27.6102	27.5411	27.8361	27.7314	27.7947	27.5496	27.3634	27.6811	27.7107	27.3088	27.4913	27.3598	26.9825	27.0279	2	2	2	3,8054	242420000	236570000	223080000	274730000	136210000	213780000	243110000	233850000	258930000	231920000	155350000	219230000	216850000	168360000	195000000	175920000	77178000	72457000	2	2	2	2	2	2	2
E0CXA9;Q6PEB6;G8JL35;E0CYJ0	MOB-like protein phocein	Mob4	28.1756	28.1221	28.2473	28.3362	28.6288	28.3126	28.7799	28.8892	28.4499	28.7551	27.7492	28.6945	28.3553	28.4591	28.1587	28.676	28.6682	28.5877	3	3	3	23,513	367140000	339480000	251740000	407600000	562730000	430050000	531160000	303910000	391180000	482080000	191650000	241520000	375820000	466440000	311440000	437300000	498370000	381760000	2	2	2	2	2	2	2
E0CXW2;E9PUK2;Q80V03-2;Q80V03	Uncharacterized aarF domain-containing protein kinase 5	Adck5	26.7167	25.9252	26.1438	26.091	26.9191	26.5418	26.1157	26.492	26.4824	26.0326	26.1547	26.5773	26.3101	26.4237	25.348	26.2435	26.3434	24.3872	8	8	8	64,421	112080000	94427000	113850000	102660000	102980000	101860000	100130000	119520000	105800000	56881000	70122000	79096000	78146000	47282000	35857000	68793000	66771000	31881000	4	5	6	4	3	4	6
E0CYB9;Q6PCP5	Mitochondrial fission factor	Mff	29.1871	29.2321	28.9209	29.0183	29.2273	29.31	29.0767	29.0604	29.2713	29.1718	29.5573	29.4664	29.1379	28.7155	29.0697	28.9651	29.3678	29.2818	11	11	2	35,878	690980000	423790000	567340000	590150000	828830000	789350000	579820000	644880000	636140000	544850000	594130000	852070000	645320000	519610000	543710000	441850000	712280000	767920000	1	1	2	1	2	2	1
E0CYH4;Q8C6G8	WD repeat-containing protein 26	Wdr26	28.534	28.6518	28.7601	28.5105	28.6025	28.5292	28.8192	28.819	28.6337	28.7233	28.7479	28.7731	28.6475	28.6895	28.4939	28.7168	28.7245	28.6693	12	12	12	68,879	349700000	246810000	376470000	430460000	900950000	496040000	404540000	339680000	334490000	396010000	479620000	677880000	469930000	422690000	311170000	396630000	487000000	461060000	10	7	8	10	12	10	8
E0CYM1;E0CYH7;Q6P6L0-3;Q6P6L0	Filamin A-interacting protein 1-like	Filip1l	27.5754	27.4142	27.0297	27.3629	27.6804	27.8047	27.2903	27.3878	27.0462	27.2625	26.6773	27.2835	27.673	28.0335	27.4197	27.5189	27.1955	27.493	11	11	11	101,92	206210000	184410000	149820000	230350000	207270000	168990000	161270000	175190000	137210000	197270000	73463000	139010000	312530000	209110000	214400000	263510000	142130000	188060000	7	8	7	9	5	5	8
F7D432;E9PWE0;E0CYV0;P23506;P23506-2;F6V9F1	Protein-L-isoaspartate O-methyltransferase;Protein-L-isoaspartate(D-aspartate) O-methyltransferase	Pcmt1	30.5294	30.7914	30.4442	30.5037	30.5232	30.6271	30.5596	30.3228	30.4084	30.6296	30.4295	30.8046	30.5058	30.2391	30.3183	30.5466	30.4872	30.6119	10	10	10	29,167	1723400000	1535700000	1666100000	1803600000	1954900000	1690200000	1680800000	1362700000	1576200000	1678600000	1200400000	1391500000	2084100000	1597600000	1217500000	1500400000	1449400000	1705400000	8	9	9	8	8	7	7
G3XA21;E0CZ22;D3Z624		Mroh1	24.7465	26.8108	26.5939	26.3653	27.266	27.4771	26.328	26.6966	26.6621	26.5623	24.0325	26.6249	26.9586	27.2656	26.9568	26.8795	27.6704	27.5256	6	6	6	180,82	7009600	58143000	100130000	69606000	240410000	315820000	56140000	57603000	59979000	82058000	215070000	281750000	27952000	270780000	75776000	73065000	170790000	300240000	1	3	4	3	4	5	3
E0CZ72;P28740-2;P28740;P28740-1;F8VQ42	Kinesin-like protein KIF2A	Kif2a	29.1312	29.3877	28.9636	29.0402	28.8832	28.6686	28.9166	28.9988	29.0323	28.9676	28.4415	28.8171	28.8383	28.994	29.1537	29.0515	28.8401	28.7977	15	15	15	83,86	668710000	675830000	468420000	644390000	570370000	467810000	578510000	581870000	548520000	570020000	296690000	485720000	451930000	575740000	672060000	585620000	375440000	343310000	12	11	10	11	11	12	12
E0CZ78;P48453-2;P48453;G3X8U7;E9Q6P2	Serine/threonine-protein phosphatase;Serine/threonine-protein phosphatase 2B catalytic subunit beta isoform	Ppp3cb	30.749	30.7146	30.3935	30.6431	30.7544	31.0306	30.7474	30.5901	30.6609	30.7517	30.5408	31.0141	30.6659	30.6421	30.7057	30.8189	30.9067	30.8263	15	15	9	59,074	1697600000	1700000000	1433700000	1487400000	2269600000	2604600000	1526800000	1621400000	1781900000	1117100000	1243800000	2389200000	1740100000	1586700000	1875600000	2734600000	2222400000	2114800000	7	8	6	7	7	8	7
E0CZE0;Q8VBW6	NEDD8-activating enzyme E1 regulatory subunit	Nae1	30.5245	30.6852	30.5653	30.4973	30.499	30.6344	30.5622	30.4873	30.4433	30.4273	30.3882	30.6052	30.2735	30.5531	30.3182	30.4483	30.5542	30.5308	16	16	16	57,619	1800800000	1487500000	1443100000	1649900000	1924300000	1990200000	1601500000	1316500000	1418700000	1470800000	1192400000	1739500000	1559300000	1730600000	1206300000	1466700000	1656900000	1753200000	15	13	13	14	14	15	13
E9PUQ9;F7AC58;E2JF22;F6PYU5	Piezo-type mechanosensitive ion channel component 1	Piezo1	26.9642	26.6276	27.085	26.8747	26.8899	27.2495	27.0679	26.7613	26.8034	26.863	26.6667	26.8967	27.09	27.0999	27.211	26.9676	26.9014	26.872	12	12	12	291,99	191830000	57191000	148370000	138510000	181800000	128390000	195410000	140270000	96347000	90223000	99199000	115900000	163310000	158700000	136390000	161330000	108290000	131760000	8	5	7	7	8	6	7
F6U6U5;F6S7W6;E9PU87;Q6P4S6;F6U8X4;Q6P4S6-2	Serine/threonine-protein kinase SIK3	Sik3	26.2886	26.2169	26.2649	26.3568	26.0137	26.6087	25.8237	26.0433	25.8687	26.3384	25.253	26.2325	26.0214	25.7963	26.1932	26.1258	26.3209	26.6162	4	4	4	134,76	60120000	86025000	87371000	99964000	68907000	75113000	84297000	78478000	64987000	85448000	26683000	105610000	92319000	56471000	46809000	50570000	69557000	153810000	2	3	3	3	2	2	3
E9PUA2;Q5BLK4;A0A286YDD7	Terminal uridylyltransferase 7	Zcchc6	26.6151	26.7208	26.3745	26.6305	26.6749	26.4177	26.522	26.3616	26.7418	26.8921	26.1725	26.3927	26.548	26.8422	26.328	26.6623	26.702	26.5312	11	11	10	167,15	151810000	109070000	50246000	132790000	103130000	91440000	161980000	116480000	127970000	104390000	52151000	99502000	175130000	79844000	166330000	82334000	50917000	73732000	6	5	2	5	3	2	5
E9PUE7;Q5SSL4-4;Q5SSL4;Q5SSL4-2;Q5SSL4-3	Active breakpoint cluster region-related protein	Abr	30.4665	30.5479	30.3304	30.3869	30.4717	30.5133	30.549	30.4088	30.5136	30.4821	30.1518	30.212	30.4752	30.5209	30.4796	30.4457	30.4576	30.5222	23	23	22	92,486	1577100000	1265700000	1437000000	1621000000	1778100000	1850200000	1722200000	1343400000	1366700000	1374400000	893160000	1443000000	1923200000	1675500000	1350800000	1281100000	1677800000	1804100000	16	15	16	18	15	17	18
E9PUF7;Q61210-5;Q61210-2;Q61210;Q61210-4;Q61210-3;F6ZN61	Rho guanine nucleotide exchange factor 1	Arhgef1	29.0489	29.2524	29.1375	29.2008	29.2128	28.8705	29.2832	29.0856	29.115	29.0058	28.6687	28.7998	29.2094	29.2834	29.0744	29.2264	28.815	29.0369	25	25	25	108,69	754630000	582270000	693520000	1097200000	693560000	576480000	546360000	594690000	649070000	455220000	293940000	345460000	679630000	860040000	458740000	517890000	381140000	517730000	17	14	16	22	11	13	15
E9PUK3;E9PUI5;Q8K012-2;Q8K012;A0A0G2JFM9	Formin-binding protein 1-like	Fnbp1l	25.2908	25.0824	26.9214	24.0212	24.6569	24.9849	25.8147	26.7038	26.2671	26.8624	26.3465	25.188	26.6667	26.7383	26.8765	26.3139	26.4855	26.4777	9	9	9	63,974	101080000	68207000	134430000	94959000	43650000	36769000	134460000	131600000	66339000	110660000	47693000	20754000	181230000	186580000	54434000	48639000	61191000	68406000	4	4	5	5	2	3	6
Z4YJU8;E9PUQ5;Q921M4-2;Q921M4	Golgin subfamily A member 2	Golga2	30.9766	31.0055	30.8246	31.0156	31.2336	30.8111	30.822	30.8533	30.8655	30.8829	30.975	30.9015	31.0079	31.145	30.8632	30.8943	31.0529	31.0291	25	25	25	108,69	2566200000	1850300000	2095400000	2337100000	2254300000	2064100000	1950700000	1991700000	2087000000	1990400000	2670000000	1907200000	2307000000	2090600000	1840800000	1762900000	2977300000	2035300000	22	19	23	21	19	19	21
E9Q1M6;E9PUR0		Ankhd1	26.1479	26.0132	25.7038	25.8678	25.7236	25.7141	26.0873	25.8354	25.9081	26.3106	26.0709	25.8288	26.191	26.1548	25.8469	26.2789	25.8903	26.1318	19	9	9	263,4	95414000	31557000	54468000	77000000	22331000	90604000	91785000	77451000	73537000	66701000	39850000	37663000	143000000	71428000	59914000	123250000	3800100	20525000	6	3	6	5	3	5	5
E9PUR2		Myo18a	28.3505	28.2326	28.2772	28.2566	28.5399	29.0145	27.9175	28.3485	28.7185	28.192	29.213	29.4114	28.5211	28.3585	28.5822	28.1974	29.0126	29.0507	9	7	7	31,908	351170000	274980000	340750000	357950000	451010000	710100000	254750000	317470000	501030000	355830000	435270000	813620000	217240000	532340000	248840000	279160000	663710000	554590000	5	5	6	6	4	6	5
E9PV12;G3X914;Q9D5V5;E9Q6Z0	Cullin-5	Cul5	30.5103	30.8609	30.6886	30.5639	30.3798	30.4061	30.6912	30.7147	30.6225	30.6273	30.4075	30.3438	30.2302	30.5333	30.6218	30.5339	30.3954	30.231	30	30	30	95,85	1767400000	1600100000	1844100000	1866300000	1511000000	1654000000	1957500000	1868300000	1869500000	1776100000	1015100000	1068100000	1627400000	1271200000	1764000000	1578000000	1428800000	1213800000	25	26	26	24	23	22	23
E9PV41;E9PXV7;O08808;F6XC54;D3Z074	Protein diaphanous homolog 1	Diap1;Diaph1	29.795	30.017	29.8524	29.9345	30.1486	30.3048	29.9687	29.968	29.9457	29.8739	30.1309	30.2557	29.8678	29.9097	29.797	29.9709	30.1069	30.3198	30	30	30	140,4	795420000	1058200000	1110000000	1320500000	1362700000	1840500000	976530000	827460000	960670000	793140000	973130000	1452000000	1270000000	1169200000	762400000	987650000	1377100000	1451800000	19	20	17	22	21	25	18
E9PV44;O35143	ATPase inhibitor, mitochondrial	Atpif1	30.0392	29.5635	31.7124	29.4852	30.0245	31.2922	29.8567	30.5017	30.4734	31.5655	30.8687	30.6378	29.9499	30.4976	31.4641	30.2832	30.5395	31.3464	5	5	5	8,7887	1458100000	1193200000	2950900000	1080200000	1182200000	2701900000	1318700000	1823200000	1867800000	3059700000	1370100000	1491300000	1311000000	2488400000	2109500000	1310400000	1471800000	2256800000	5	4	5	5	3	4	4
E9PVA6;Q80XR8;J3QK07;D3Z1I2;F7BIK4;F6U8T2		Git2	27.6673	27.8519	27.1433	27.606	27.2636	27.1666	27.8455	27.8602	28.0037	27.977	27.2042	27.689	28.1707	27.7807	27.7441	27.8547	27.253	27.4163	10	8	2	84,456	293430000	290450000	213270000	346180000	151650000	79916000	322260000	247130000	285990000	315170000	85147000	282210000	228750000	234910000	164410000	298140000	36444000	46115000	1	1	1	2	1	0	2
E9PVA8		Gcn1l1	32.4937	32.646	32.4831	32.4699	32.217	32.2871	32.6213	32.4293	32.4405	32.5168	32.0568	32.1793	32.4934	32.6053	32.4866	32.6143	32.2116	32.2217	105	105	105	293,02	7213500000	6321400000	6233700000	7370900000	5798100000	5951800000	7303000000	5361300000	5810700000	6472800000	3190500000	4258300000	8052900000	7932000000	5512200000	6407900000	5038600000	5001500000	85	83	86	87	80	82	82
E9PVC7;O35495-2;O35495;O35495-3	Cyclin-dependent kinase 14	Cdk14	26.2302	26.3449	26.4859	26.561	25.433	25.9566	26.2532	26.2865	26.2847	26.1459	26.2032	25.5453	26.4221	25.7578	26.4229	26.8859	25.9418	25.8928	9	8	7	50,471	92865000	152670000	103690000	138890000	15265000	16846000	121380000	71755000	72247000	123460000	2689200	20309000	68843000	112390000	73387000	74614000	29315000	32549000	4	4	3	3	3	1	4
F8WJC1;E9PVM1;E9PVM3;Q6P1Y8;E9Q2C4;Q3URI3	Type II inositol 3,4-bisphosphate 4-phosphatase	Inpp4b	25.5864	26.4543	25.4392	25.4133	26.4701	25.788	26.0096	25.8494	25.0205	25.7162	25.698	25.9546	25.3869	26.2467	25.5689	25.4528	25.5589	25.7795	5	5	5	91,615	62197000	102940000	46637000	28133000	58793000	81334000	28565000	24923000	33719000	64344000	60689000	79858000	51884000	16538000	15432000	52466000	69036000	54135000	3	4	3	2	2	4	3
E9PVN6;Q9D6K5-2;Q9D6K5-4	Synaptojanin-2-binding protein	Gm20498;Synj2bp	27.3603	27.2353	26.9352	27.2269	27.7636	27.5162	27.1658	26.9456	27.0275	27.1448	27.6973	27.2225	27.2165	26.8358	27.0854	27.1163	27.3599	27.4467	6	6	0	20,443	115170000	88049000	118460000	126910000	211310000	187040000	77992000	287360000	276220000	120390000	179660000	163080000	160510000	106680000	264140000	107220000	149180000	184610000	0	0	0	0	0	0	0
K3W4P7;Q497X0;F6WVU1;J3QPS3;E9PVV8;Q61006-2;Q61006;Q61006-3;Q61006-4	Muscle, skeletal receptor tyrosine-protein kinase	Musk	25.66	25.8776	25.9107	26.0875	25.9942	26.2138	26.2541	25.8987	25.7996	25.6429	24.3307	26.0557	25.8374	25.5592	25.8793	26.4119	25.9814	25.9297	6	6	6	96,606	54050000	56869000	71006000	80287000	60674000	90287000	75431000	95390000	44177000	49250000	18285000	83491000	48502000	16293000	67256000	66936000	70741000	79533000	4	4	3	3	3	3	3
E9PVY8;B1ARU4;E9QA63;Q9QXZ0;A0A0A0MQA6	Microtubule-actin cross-linking factor 1	Macf1	35.171	35.3866	35.063	35.153	35.2751	35.2537	35.2318	35.1848	35.1153	35.1394	35.275	35.4111	35.0084	35.1366	35.0826	35.1219	35.2658	35.2501	314	313	1	831,87	41991000000	40067000000	36993000000	43447000000	46866000000	49902000000	42675000000	38270000000	37070000000	38556000000	34225000000	46377000000	39992000000	43182000000	33354000000	35908000000	43946000000	43431000000	0	0	0	1	1	1	1
Q3TF41;Q8BSH9;E9PW66;P28656	Nucleosome assembly protein 1-like 1	Nap1l1	31.2382	31.5945	31.4378	31.273	30.9737	30.8819	31.3349	31.4035	31.4239	31.3173	30.8131	31.2924	30.9286	31.1667	31.236	31.1931	30.7574	30.7133	8	6	6	42,732	2701200000	2884600000	2455900000	2869000000	2235800000	2404200000	1823000000	2340500000	2678700000	2466500000	1440300000	3286300000	3658900000	2971000000	2317900000	3017000000	1712200000	1953200000	4	4	4	4	4	4	3
E9Q4G7;E9PWB2;Q8BK63;H7BXB1;E9Q3W1;Q8BK63-2;E9Q2U6	Casein kinase I isoform alpha	Csnk1a1	29.5635	29.8001	29.5042	29.4883	29.1991	29.7312	29.3283	29.4448	29.4332	29.2708	28.8374	29.1479	29.5396	29.6476	29.4887	29.6542	29.4962	29.4281	15	15	15	38,767	672630000	1054200000	963320000	833880000	519700000	887690000	645490000	918410000	803930000	693470000	588090000	542200000	724740000	1005600000	968640000	652890000	615390000	580270000	13	13	14	13	12	11	13
E9PWC8;E9PZR3;E9QAN2;Q61183;Q61183-2;Q61183-4;Q61183-3;A0A0R4J244;F7CXD5;F6VTN8	Poly(A) polymerase alpha	Papola	25.5768	25.7744	25.3375	25.4368	25.2094	25.2353	25.4685	25.5092	25.4351	24.8036	25.6129	25.3199	25.1296	25.5391	25.301	25.6977	25.4779	24.1948	8	8	8	77,519	70674000	82934000	81738000	42252000	30578000	31227000	34706000	36388000	43941000	29776000	6306300	30226000	43273000	39125000	57572000	34012000	26024000	40770000	4	4	5	3	2	3	3
E9PWE8;Q3TT92;Q62188	Dihydropyrimidinase-related protein 3	Dpysl3	33.8337	34.0426	33.8578	33.851	32.7356	32.7641	33.9718	33.8091	33.8727	33.8841	32.7684	32.6566	33.6954	33.7678	33.7893	33.8251	32.6167	32.6779	35	35	30	73,884	17513000000	17254000000	15060000000	17007000000	6931700000	7802700000	17283000000	14363000000	16244000000	18305000000	5525700000	7219700000	14914000000	16305000000	14435000000	15248000000	6511100000	6278600000	27	26	26	26	23	25	26
Q3TDW6;E9PWH3;Q3TIZ5;E9QPX0;Q9DBR4-3;Q9DBR4-2;Q9DBR4;F6V8Y6	Amyloid beta A4 precursor protein-binding family B member 2	Apbb2	25.6856	26.2617	25.0922	25.8992	24.5598	26.0092	26.5885	25.8873	25.7845	26.1228	25.9171	25.7854	26.0772	26.6	26.1394	26.1825	25.9148	25.8686	6	6	6	80,43	60753000	73937000	20225000	43878000	15501000	82158000	126370000	44096000	69529000	57919000	33504000	45937000	99844000	121100000	84064000	101970000	46367000	63811000	4	3	2	3	2	3	5
E9PWQ3;J3QQ16;A0A087WS16;D3YWD1		Col6a3	26.6927	25.87	26.074	25.5328	25.924	25.5973	25.9514	25.0646	25.7034	25.561	26.2231	25.8892	27.3912	26.7806	27.5033	27.2462	27.4106	26.9798	14	14	14	353,93	121480000	109550000	109230000	16235000	62024000	30844000	66188000	6202000	14046000	7347300	17442000	41350000	180230000	162100000	295460000	64504000	210490000	123770000	3	3	5	1	4	4	2
E9PWY9;Q8C0C7	Phenylalanine--tRNA ligase alpha subunit	Farsa	31.5235	31.8032	31.4996	31.5465	31.1564	31.2627	31.6569	31.5951	31.6752	31.7527	31.3437	31.3657	31.5529	31.3586	31.6764	31.6392	31.207	31.1673	21	21	21	57,47	3197700000	3467700000	3000300000	3881200000	3022000000	3087600000	3224400000	3232100000	3379000000	3316900000	2028500000	2686100000	3688700000	3566300000	3118000000	3361200000	2470900000	2388800000	18	19	18	18	17	17	18
E9PX30;Q8BPM2;Q8BPM2-2;E9Q1T3	Mitogen-activated protein kinase kinase kinase kinase;Mitogen-activated protein kinase kinase kinase kinase 5	Map4k5	27.3342	27.2652	27.3857	27.0763	27.408	27.2939	27.3629	27.4441	27.2702	27.2078	27.3458	27.3908	27.1324	27.7927	26.9331	27.3449	27.2539	27.3689	11	11	11	94,986	200150000	189040000	117140000	111940000	181450000	145420000	206460000	181200000	173000000	146040000	120140000	161580000	197730000	218940000	134870000	187350000	215040000	210750000	8	9	5	5	6	5	8
E9PX53;E9QPR5;Q8K2V1;Q8K2V1-2	Serine/threonine-protein phosphatase 4 regulatory subunit 1	Ppp4r1	28.1018	27.906	27.8943	28.0437	27.6527	27.857	27.8608	27.9749	27.9018	28.0663	27.9716	27.6328	28.146	28.1324	27.9555	27.9834	27.7098	27.9415	12	12	12	104,5	373790000	204390000	319450000	300000000	239950000	181000000	310580000	298580000	267870000	237420000	229750000	218220000	322890000	374620000	291440000	279680000	255290000	292260000	10	7	9	9	5	6	9
E9PX70;Q60847-2;Q60847-5;Q60847;Q60847-4;Q60847-3	Collagen alpha-1(XII) chain	Col12a1	31.7012	31.8595	31.8487	31.8564	30.3223	30.2768	30.8363	30.8055	30.6942	30.7431	29.115	29.6208	31.7631	31.8769	31.809	31.8674	30.2261	30.2591	80	80	80	333,73	3510000000	3457000000	4023100000	5408000000	1389800000	1338000000	1684600000	2050700000	1273800000	1510200000	439900000	428780000	5107400000	5167000000	3236400000	4218300000	940630000	1407100000	56	55	63	63	40	43	45
E9PXB7;Q8CFI0-3;Q8CFI0	E3 ubiquitin-protein ligase NEDD4-like	Nedd4l	27.9714	28.1165	28.1052	28.0037	27.6716	27.9634	27.8134	28.0081	27.9234	27.8681	28.1752	27.767	28.0195	27.8563	28.1307	27.7631	27.867	27.9301	18	14	5	112,22	290550000	230190000	272290000	667570000	81156000	343670000	251140000	202410000	216630000	567800000	99985000	319960000	367720000	134480000	227630000	240730000	178990000	186310000	2	3	3	3	1	3	3
E9PXU2;Q9Z0F8;Q9Z0F8-2	Disintegrin and metalloproteinase domain-containing protein 17	Adam17	26.6576	26.7098	26.3516	26.5459	26.6064	26.4342	26.6929	26.8265	26.5357	26.4141	26.2441	24.6909	26.7425	26.504	26.5719	26.6469	25.2754	25.3681	6	6	6	95,231	121500000	101130000	96392000	142390000	171020000	47996000	110990000	97537000	83593000	100120000	31511000	21891000	149110000	116540000	81066000	104250000	27591000	17750000	5	4	5	5	4	2	4
E9PXX7;Q91W90;A0A0R4J1Y7	Thioredoxin domain-containing protein 5	Txndc5	31.4768	31.7981	31.4439	31.5982	31.0736	30.9753	31.7181	31.5778	31.5448	31.4407	31.0284	30.6244	31.6813	31.5527	31.4538	31.6892	30.8162	30.7106	14	14	14	38,532	3218400000	3287600000	2909100000	3300000000	3049500000	2635300000	3305000000	2952300000	3091300000	2824400000	1680500000	1965100000	4276200000	3470900000	2756000000	3036800000	2251900000	2411300000	12	12	13	12	12	12	11
E9PY39;B7ZBY7;Q9CZY3;Q9CZY3-2	Ubiquitin-conjugating enzyme E2 variant 1	Gm20431;Ube2v1	31.7703	32.0058	31.8125	31.7055	32.0651	31.9044	31.7482	31.7906	31.8592	31.8664	31.5969	31.824	31.7259	31.6208	31.9293	31.8722	31.7959	31.7784	10	10	3	42,096	3784100000	4050500000	3656200000	3843100000	5312200000	4406100000	3586600000	3719200000	3941100000	4099000000	2846300000	3580400000	3883600000	3875200000	3765900000	3685200000	3989700000	4028400000	3	3	3	3	3	2	3
E9Q9V3;E9PY55;E9Q701;F8VQL9;Q9WU42;Q9WU42-2;F6Z4B2	Nuclear receptor corepressor 2	Ncor2	26.7453	26.9997	26.7456	26.9876	26.2053	25.881	26.3484	26.6907	26.6044	26.4447	25.9247	26.0148	26.3498	26.564	26.5309	26.7732	26.5298	26.2313	13	13	11	253,86	137710000	76846000	81142000	106150000	29142000	97134000	93825000	79567000	103360000	103710000	43556000	78978000	248310000	106920000	81287000	124590000	94334000	100330000	5	4	4	4	3	8	4
F7CVJ5;F7DBB3;E9PYB0		Ahnak2	27.5911	27.7212	27.9567	27.9019	26.7778	27.0513	27.8474	27.8067	27.9315	27.8597	26.5583	27.1154	28.0073	28.2727	28.3307	28.146	27.2979	27.1298	5	5	5	115,14	287610000	254340000	287820000	300980000	122400000	116600000	280560000	185810000	242030000	306130000	63606000	50637000	365510000	309700000	304620000	313960000	134280000	146680000	5	4	5	5	5	4	5
E9PYG6;A0A286YDU0		Rasa1	30.0242	30.2829	30.0901	30.0486	29.6817	29.6632	30.2054	30.1853	30.104	30.0797	29.4155	29.3632	30.0856	30.2824	29.9538	30.1606	29.6446	29.7174	25	25	25	115,43	1344100000	1179500000	1090800000	1313900000	1111300000	1045600000	1175500000	1153600000	1161500000	1190700000	546820000	750380000	1574100000	1604400000	1060600000	1101000000	976640000	939860000	22	18	20	20	20	20	18
G3XA35;E9PYH0;Q62059-2;Q62059;E9QMK3;E9QMK2;Q62059-4;Q62059-3	Versican core protein	Vcan	26.6858	27.2875	26.9508	26.994	26.2646	26.2571	26.5902	26.4441	26.7962	26.9046	26.517	25.7962	27.2543	27.2017	26.7256	27.5889	26.6714	26.6151	9	9	9	262,71	124890000	70117000	205290000	128780000	55304000	71418000	174900000	64197000	113490000	121260000	51124000	35800000	137560000	112700000	122800000	346260000	131010000	95577000	7	4	9	5	3	4	7
E9PYH2;Q91V12-2;Q91V12-4;Q91V12;Q91V12-3	Cytosolic acyl coenzyme A thioester hydrolase	Acot7	31.1719	31.3337	31.0758	31.0696	30.7463	30.602	31.1616	31.1425	31.0714	31.0606	30.2384	30.7973	30.9879	30.9427	31.014	31.0612	30.4447	30.5261	11	11	11	42,826	2191200000	2603700000	2244000000	2463200000	2409600000	1973200000	2075800000	1956900000	2162500000	2253800000	1029300000	1794100000	2784700000	2780000000	1786300000	2497300000	1713400000	1888100000	9	10	11	8	9	10	10
E9PYI7;F6VG99;E9PYF4		Lmo7	30.8945	30.9003	30.6129	30.6806	30.9195	30.6756	30.9023	30.8681	30.6693	30.7825	31.3828	31.059	30.6134	30.7493	30.8114	30.7654	30.8423	30.724	53	53	10	164,74	1927900000	1354300000	1505600000	1743100000	2872900000	1894100000	1896300000	1660200000	1660700000	1423400000	2671900000	2618400000	2390900000	1931200000	1996400000	1785600000	2448300000	2355800000	2	3	2	4	6	5	2
E9PYJ9;Q9JKS4-4;Q9JKS4-2;Q9JKS4-6	LIM domain-binding protein 3	Ldb3	28.2935	27.2882	28.5389	27.9011	28.5782	28.6041	27.5446	28.0821	28.3442	28.2028	29.9615	29.9649	28.6559	28.6696	28.2364	27.6887	28.6878	28.7032	18	3	3	72,312	548070000	306170000	357610000	281490000	821610000	656810000	262600000	292180000	306330000	328260000	443260000	694640000	311630000	402010000	278630000	233380000	575090000	572700000	3	2	2	2	2	3	2
E9PYK3		Parp4	27.6549	27.9338	27.6777	27.7862	27.8078	27.5575	27.7332	27.8908	27.7842	27.8813	27.4781	27.5747	27.8182	27.7082	27.9845	27.9631	27.5696	27.769	13	13	13	216,13	233060000	291760000	238580000	295790000	245650000	189250000	247120000	282760000	279470000	206920000	127020000	174940000	284230000	208720000	264350000	204270000	172300000	244550000	8	9	8	8	5	7	9
E9PYL4;O70496	H(+)/Cl(-) exchange transporter 7	Clcn7	26.8347	26.7684	26.6991	26.7489	26.5494	26.6481	26.6921	26.7498	27.0842	26.74	26.4223	26.3109	26.7253	26.8753	26.559	26.3627	25.795	25.374	5	5	5	86,495	105180000	123330000	127270000	150750000	97193000	119740000	117920000	127880000	92993000	135670000	73739000	59982000	110520000	118600000	115650000	85206000	37159000	39150000	3	4	4	4	2	3	3
E9PYL9;Q9CXW4;A2BH06	60S ribosomal protein L11	Gm10036;Rpl11	32.1591	32.6449	32.3096	32.5013	32.4146	32.2578	32.5134	32.6369	32.4612	32.3491	32.0657	32.4228	32.34	32.503	32.7029	32.3484	32.3678	32.2928	6	6	2	20,266	5671900000	4899100000	5355500000	6681100000	7038800000	5220300000	6771100000	4607000000	5934800000	5619500000	3830200000	6356300000	7043700000	7042300000	7853900000	4988300000	6159400000	4945200000	2	2	2	2	1	1	2
E9PYT0;P97393	Rho GTPase-activating protein 5	Arhgap5	28.0839	28.3348	27.7967	28.0565	27.4782	27.7851	27.9899	28.0404	27.811	27.9173	27.3308	27.1593	28.0772	28.1141	27.8831	27.9217	27.7563	27.8027	21	21	18	172,47	427310000	290330000	301430000	408070000	195570000	181360000	318180000	289810000	214950000	207850000	103080000	109460000	343320000	420340000	279520000	281020000	193740000	199600000	14	9	11	10	8	7	14
E9PZ00;Q8BFQ1;K3W4L3;J3QPG5;Q61207	Sulfated glycoprotein 1	Psap	32.1492	32.0303	32.0449	31.9948	31.8115	31.6723	31.95	32.0301	32.0662	32.057	31.7176	31.8515	32.2087	32.2376	31.9251	31.7824	31.8111	31.9538	9	9	9	60,672	5380100000	4289400000	5224000000	6106700000	2315800000	2407800000	4877900000	4724800000	4545200000	5538700000	1730200000	1694200000	6980000000	7091900000	4168800000	4305100000	4601300000	3652600000	8	7	8	8	9	8	7
E9PZ16		Hspg2	31.0046	31.0427	30.9478	30.9051	32.7564	32.1698	31.076	30.7903	30.786	30.8708	32.8286	32.2609	30.9625	31.0565	31.0099	31.0991	32.4681	32.3863	69	69	1	469,78	1873700000	1661500000	1464300000	1873700000	10018000000	6257800000	1857700000	1334500000	1450100000	1568500000	7028800000	5866600000	1745800000	2113600000	1884600000	1828900000	7407800000	6706600000	1	1	1	1	1	1	1
E9PZ72;Q9DAK3;E9PZ17;E9QAZ7;E9Q922;E9PYH9;E9Q1X7;Q91V93	Rho-related BTB domain-containing protein 1;Rho-related BTB domain-containing protein 2	Rhobtb1;Rhobtb2	32.2081	32.8295	32.101	32.3493	32.7822	32.6006	32.8388	32.5944	31.9337	32.7141	30.7472	32.1463	31.5776	24.7869	32.3939	32.5559	25.2648	26.5749	3	3	3	71,711	6396800000	8628300000	4414700000	6549000000	8074300000	6746100000	8159000000	5790000000	3631900000	6139500000	777160000	4579500000	3241000000	5667600000	5624700000	6718100000	5618700000	2867900000	2	2	2	2	1	1	2
E9PZ88;F8WIE1;Q91W89	Alpha-mannosidase 2C1	Man2c1	27.2755	27.6277	27.5611	27.2163	27.1169	27.483	27.5813	27.561	27.3196	27.3626	27.3244	27.3871	27.0274	27.3481	27.4505	27.2251	27.201	27.1247	9	9	9	104,68	202920000	181400000	166860000	173740000	97482000	203210000	189140000	186110000	200310000	195860000	132910000	249810000	169550000	194000000	148570000	165890000	173270000	131250000	6	6	5	6	4	7	6
E9PZF0;Q01768	Nucleoside diphosphate kinase;Nucleoside diphosphate kinase B	Gm20390;Nme2	34.5741	34.8387	34.592	34.5664	34.3367	34.5053	34.6419	34.7235	34.6087	34.562	34.4658	34.0863	34.6534	34.6	34.6136	34.5354	34.2758	34.3173	15	15	6	30,2	26754000000	27058000000	26038000000	26394000000	29521000000	29859000000	25988000000	25659000000	26010000000	24089000000	18727000000	21192000000	30779000000	29216000000	24456000000	23034000000	24483000000	24647000000	6	6	6	5	5	6	5
E9QKG2;E9PZI6;Q9WV86	Katanin p60 ATPase-containing subunit A1	Katna1	29.1078	28.8085	25.5572	28.3943	28.5642	24.507	28.5437	29.0192	26.2325	28.6822	29.0944	29.0683	28.5675	28.6229	29.0233	28.7682	28.8137	28.5775	6	6	4	55,982	68138000	383640000	0	617250000	850670000	28607000	463780000	545740000	75033000	483700000	53539000	53438000	815390000	51083000	702930000	524790000	803930000	834270000	3	3	0	4	2	3	2
E9PZJ8	Activating signal cointegrator 1 complex subunit 3	Ascc3	28.1763	28.4111	28.3831	28.1358	28.2689	28.0263	28.1928	28.2115	28.244	28.2051	28.032	27.7648	28.2894	28.1494	28.0364	28.406	28.5096	28.1559	32	32	32	250,55	307410000	245220000	410490000	326530000	332620000	445940000	326260000	420310000	341550000	286680000	205640000	149390000	395330000	293050000	188160000	342840000	467800000	323260000	16	11	17	16	18	19	17
E9PZM7		Scaf11	26.6082	26.4276	26.3778	26.4298	26.3431	26.1293	26.4149	26.7498	26.7372	26.7123	25.8891	26.2472	26.7657	26.4241	26.6857	26.2283	26.2049	26.5166	6	6	6	162,1	135160000	61111000	98362000	109940000	121960000	58667000	90057000	103510000	96352000	136460000	30467000	66072000	137830000	113410000	86534000	86040000	78113000	109630000	5	2	3	4	4	2	5
K3W4M2;E9PZQ0;A0A1L1SQG7	Ryanodine receptor 1	Ryr1	32.3361	32.4649	32.3691	32.2181	34.0261	33.9799	32.216	32.1137	32.0719	32.111	33.8218	33.9725	32.0803	32.2108	32.1538	32.1423	33.9138	33.9747	149	149	136	564,89	4808900000	5139700000	4948200000	4794000000	23208000000	22910000000	5034400000	4295200000	3337700000	4569200000	12499000000	17556000000	4161800000	5127200000	4093200000	3833200000	19394000000	19994000000	78	76	89	81	114	118	80
E9PZS5;Q8C163	Nuclease EXOG, mitochondrial	Exog	26.0595	26.0153	26.1856	26.0962	25.9149	25.8995	26.179	26.0582	25.9753	26.0507	25.757	26.0673	25.849	26.111	25.8266	26.1442	25.7925	26.0425	4	4	4	43,61	95743000	78410000	99614000	100670000	89387000	88838000	83335000	60030000	89609000	80549000	23059000	42474000	35124000	58496000	22937000	47050000	83318000	79990000	4	4	4	4	4	4	4
E9PZS8;Q61387	Cytochrome c oxidase subunit 7A-related protein, mitochondrial	Cox7a2l	29.0987	29.5449	29.3115	29.1858	29.4898	29.5531	29.0928	29.2256	29.4318	29.2856	29.84	29.9396	29.3412	29.1827	29.4971	29.1796	29.8056	29.8319	6	6	6	14,913	327530000	549590000	684300000	807990000	832380000	938340000	682940000	652500000	693160000	548190000	733300000	1135400000	758200000	766370000	773630000	697430000	1042500000	1060100000	3	2	5	6	4	5	6
E9Q035;P47758	Signal recognition particle receptor subunit beta	Gm20425;Srprb	29.2929	29.5656	29.38	29.3889	29.9593	29.5735	29.493	29.5656	29.6838	29.525	29.5359	29.7006	29.7211	29.3142	29.6936	29.512	29.5389	29.8801	10	10	10	107,8	878710000	796340000	712730000	799120000	1321700000	987260000	545800000	774210000	722380000	721310000	516070000	901560000	1034500000	803610000	714100000	716010000	1045800000	1007700000	9	8	8	8	7	9	6
E9Q066;G3X9Q6;Q8BWW4	La-related protein 4	Larp4	28.8974	28.9358	28.5516	28.9076	28.3255	28.4929	29.0985	28.9151	28.8255	28.7912	28.0939	28.6218	29.1731	29.0206	29.0592	29.1487	28.6733	28.5955	11	11	11	79,601	667640000	446080000	390010000	572770000	418320000	372370000	601620000	413350000	545480000	558260000	163790000	472740000	496200000	600890000	574950000	599630000	415880000	425090000	9	8	9	9	9	7	9
E9Q0A7;Q4KMM3-3;Q4KMM3-2;Q4KMM3-4;Q4KMM3	Oxidation resistance protein 1	Oxr1	28.4351	28.6981	28.378	28.5238	28.393	28.6219	28.5459	28.6249	28.4162	28.2298	28.5841	28.5654	28.2795	28.438	28.487	28.5996	28.6696	28.3688	16	16	16	91,741	413610000	357180000	367140000	483830000	553760000	242760000	547410000	471960000	488190000	335050000	282150000	429740000	229090000	392190000	404640000	386370000	347430000	275140000	11	8	10	10	9	6	10
E9Q0N0;Q9Z0R4;E9Q3I4;E9Q3I5;Q9Z0R4-2;E9Q3I8;E9Q3I9	Intersectin-1	Itsn1	30.3943	30.4646	30.4553	30.3306	29.9764	29.9679	30.2913	30.4189	30.3957	30.3895	29.8585	30.0583	30.335	30.5176	30.5764	30.5114	29.9627	29.8396	30	30	28	194,89	2711100000	1043500000	1048500000	1039600000	769390000	832810000	933300000	971780000	2197800000	1077400000	822790000	754010000	1213600000	794070000	882100000	2705800000	4124800000	437110000	18	18	20	17	14	15	18
E9Q150;E9Q967;Q61062	Segment polarity protein dishevelled homolog DVL-3	Dvl3	26.5098	26.4431	26.6554	26.8711	25.0856	26.3345	26.6348	26.4947	26.0453	26.2435	26.0379	26.3391	26.5718	26.5148	26.3259	26.6477	26.444	24.6209	7	5	5	76,323	120860000	145260000	97253000	145690000	35258000	64345000	98507000	80208000	95164000	109820000	71136000	55884000	52162000	71176000	107470000	91888000	76034000	17763000	4	5	3	4	1	2	3
E9Q179;Q8C5Q4	G-rich sequence factor 1	Grsf1	26.6649	26.817	26.8984	26.7448	26.8203	26.579	26.3505	26.87	26.5757	26.6	26.6407	26.7771	26.907	26.8717	26.6828	26.7774	26.5792	26.5457	7	7	7	41,61	93835000	87285000	59846000	137550000	154460000	159450000	102150000	52529000	82101000	82510000	86958000	130380000	213250000	181610000	130540000	76947000	72484000	163220000	4	2	2	4	5	4	3
E9Q9F5;E9Q1G8;O55131	Septin-7	2007-09-01	32.7668	32.9707	32.7167	32.7272	31.8474	32.0609	32.6819	32.6699	32.7303	32.7453	32.195	32.208	32.6268	32.4063	32.7387	32.6382	32.0989	32.0193	19	19	18	50,68	8412800000	8147900000	7050500000	8484300000	5010900000	5585100000	8037400000	7062900000	7277000000	7685900000	3998500000	5541900000	7444100000	6586300000	6751400000	7310400000	5387400000	5068100000	17	15	15	15	14	14	15
E9Q1P8	Interferon regulatory factor 2-binding protein 2	Irf2bp2	25.665	25.3707	25.2933	25.5552	25.1455	25.3342	25.5386	25.1552	25.4524	25.6828	24.9081	24.481	25.5699	25.2684	25.5693	26.0402	25.27	25.5004	3	3	3	59,291	48311000	35449000	36651000	50611000	10976000	52322000	56030000	34911000	46938000	48919000	22523000	25082000	84149000	60332000	38046000	58018000	15531000	0	2	2	2	2	1	2	3
E9Q1S3;Q01405	Protein transport protein Sec23A	Sec23a	31.5386	31.8226	31.6827	31.6516	31.4807	31.5079	31.5425	31.7278	31.5701	31.6405	31.3745	31.4192	31.5687	31.7365	31.4278	31.5752	31.4312	31.4683	22	22	17	82,955	3360600000	3256000000	3643100000	3177300000	4049100000	4073600000	3064100000	2942800000	3290100000	3562600000	2255900000	2496600000	3898600000	4270500000	2501100000	3031200000	3331300000	3339300000	15	15	16	14	16	17	15
E9Q1U2;Q91YE8-2;Q91YE8;D3YVV9	Synaptopodin-2	Synpo2	31.5019	31.711	31.1652	31.3351	32.6655	31.9119	31.2998	31.1396	31.0807	31.2373	32.5432	32.3204	31.3549	31.4085	31.0802	31.1461	32.2697	32.2224	25	25	24	135,76	3764000000	3465500000	2313300000	2956600000	8019300000	4690800000	2839900000	1900900000	2074200000	2210700000	5301700000	6087800000	2676900000	2918700000	1928900000	2444900000	5827600000	5247200000	21	21	19	17	21	19	18
E9Q1U6;Q6PEE2;Q6PEE2-2	CBP80/20-dependent translation initiation factor	Ctif	26.9942	27.1912	26.8424	26.885	26.9695	27.3681	26.8618	27.4389	26.6588	26.7909	27.1352	25.1643	26.8661	27.0519	26.8736	27.1706	27.1719	27.1613	8	8	8	70,273	231410000	237130000	64906000	199270000	139920000	142670000	221520000	49327000	84635000	127880000	98499000	82499000	91540000	175540000	102730000	241520000	147640000	179860000	5	4	2	4	4	3	6
E9Q1V5;Q6ZPR5-2;Q6ZPR5;E9Q914;Q6ZPR5-5;Q6ZPR5-3;Q6ZPR5-4;E9Q0L7;E9Q9L1	Sphingomyelin phosphodiesterase 4	Smpd4	27.5187	27.5163	27.246	27.8838	27.3409	27.1117	27.6938	27.3764	27.1234	27.4326	27.385	27.5574	27.4901	27.5472	27.4241	27.4029	27.6704	27.013	11	11	11	81,799	326170000	232000000	230830000	338210000	98072000	112250000	231940000	169150000	243260000	105390000	180120000	379500000	206030000	206690000	48438000	103930000	57421000	93963000	10	8	10	8	3	5	7
E9Q1W3;A2AQA9		Neb	32.1973	32.4361	32.8199	32.0668	34.8862	34.2336	32.067	32.1293	31.9056	31.9793	35.1888	34.8279	31.7854	31.9906	31.9465	31.828	34.6171	34.4249	285	285	119	828,65	3096400000	3498200000	6049000000	3699300000	41086000000	28565000000	2526600000	2858300000	2643800000	3023400000	33710000000	33732000000	2605200000	3395200000	2532900000	2255800000	31279000000	27991000000	50	53	74	59	101	98	40
E9Q2E4;Q6GQX8		Gm15800	25.2231	24.7627	25.3725	27.0958	27.6948	27.679	27.1707	26.9437	26.8602	27.2179	25.3709	27.3659	27.0138	27.1151	27.2624	26.9795	27.6862	27.7791	5	5	5	484,12	46506000	51200000	52446000	66856000	277850000	308630000	74710000	56457000	85139000	158080000	70105000	196750000	210090000	262330000	145600000	166990000	143690000	256150000	1	1	1	2	3	4	2
E9Q2S9;Q9CR29;Q9CR29-2	Coiled-coil domain-containing protein 43	Ccdc43	28.1969	28.6044	28.5705	28.5903	28.353	28.4891	28.487	28.3145	28.5982	28.6238	28.4732	28.5658	28.6412	28.3838	28.5582	28.5844	28.2527	28.4635	7	7	7	25,035	283890000	377600000	350580000	577440000	441760000	518610000	345980000	243420000	461700000	400210000	110900000	437240000	508940000	459970000	363570000	481780000	338560000	402400000	6	7	5	6	7	7	5
E9Q2W9		Actn4	26.36	26.5255	25.351	26.0384	27.1624	26.8963	26.4815	25.8694	25.6826	26.4091	26.6349	26.7998	26.271	25.5835	25.887	26.2185	26.9579	26.8597	32	1	1	59,897	87133000	89703000	41300000	81305000	172250000	139520000	95514000	57367000	54166000	91596000	99426000	118740000	97375000	24964000	54985000	71983000	126510000	129900000	1	1	1	1	1	1	1
E9Q2X6;Q8CG47	Structural maintenance of chromosomes protein;Structural maintenance of chromosomes protein 4	Smc4	28.746	28.5642	28.4466	28.7712	28.319	28.217	28.6371	28.5311	28.6873	28.5684	28.0512	28.2535	28.7683	28.8444	28.4501	28.8606	28.4233	27.9626	21	21	21	144,21	570400000	426880000	452230000	589330000	378250000	448080000	572910000	476880000	419220000	431580000	151370000	389560000	516800000	484280000	399690000	443870000	381870000	107760000	16	13	16	15	11	13	17
Q8VC91;E9Q2Y3;Q7TSS3;O88522;A3KG44;A3KG41;A3KG38	NF-kappa-B essential modulator	Ikbkg	28.74	28.9608	28.5426	28.7732	28.2041	28.4875	28.7927	28.5751	28.6055	28.672	28.1386	28.4741	28.6508	28.9015	28.7435	28.8367	28.4231	28.4843	11	11	11	47,844	605210000	471490000	442550000	562440000	270710000	415960000	549640000	422160000	459410000	516340000	182300000	393140000	517770000	537770000	384620000	502150000	257890000	255310000	11	10	10	11	8	9	9
E9Q3G8		Nup153	26.7098	26.2275	26.2395	26.8418	27.5195	26.5029	26.3656	26.9248	26.7773	26.2608	28.3874	27.6771	26.6645	27.1826	26.5904	26.5733	27.5437	27.1982	9	9	9	152,01	111440000	96710000	77253000	110550000	210450000	122370000	87965000	170540000	103320000	85284000	249000000	223580000	191380000	140810000	97128000	107430000	192110000	129500000	5	4	4	4	5	6	5
E9Q3X0;Q9EQK5	Major vault protein	Mvp	32.6298	32.8728	32.6349	32.6595	32.3785	32.5896	32.8022	32.7661	32.7804	32.7315	32.6251	32.597	32.7132	32.8586	32.7381	32.7955	32.6529	32.5803	41	41	41	96,856	6562900000	6991100000	7142000000	7568600000	6534700000	6474300000	8561700000	7546700000	7451500000	6760200000	5023600000	7804700000	9111400000	9345500000	6127200000	6686300000	6365000000	7605400000	31	33	35	28	34	30	35
E9Q3Y4;A0A0A6YXL6;Q9ESE1;A0A0A6YXX3;Q9ESE1-2;Q9ESE1-3;A0A1D5RM41	Lipopolysaccharide-responsive and beige-like anchor protein	Lrba	27.8931	28.1364	27.8403	27.796	28.199	28.3965	27.8419	27.9723	27.6606	27.7594	28.2189	28.2075	28.0249	28.0951	27.757	27.8054	28.1714	28.1576	25	25	24	316,81	233820000	281050000	265500000	268730000	426020000	487820000	258660000	203460000	219680000	183660000	260300000	330130000	221840000	250090000	187180000	197910000	398690000	362320000	9	10	11	10	16	14	11
E9Q411		Nbas	26.3562	26.6505	26.2401	26.4269	26.6978	26.6502	26.5563	26.3783	26.1944	26.405	26.5268	26.5285	26.6074	26.5677	26.6053	26.6869	26.6588	26.5667	14	14	14	265,77	70976000	105110000	73715000	113030000	107620000	93932000	104440000	86497000	49031000	87383000	102540000	54490000	117510000	230670000	85811000	109310000	107790000	88190000	5	5	6	7	5	5	8
E9Q446;Q9QZR0	E3 ubiquitin-protein ligase RNF25	Rnf25	27.7606	27.8337	26.8989	27.4272	27.0866	27.6923	27.6454	27.2268	27.2245	27.4849	26.5317	27.5352	27.2818	25.3893	25.1636	28.0751	25.7385	27.4894	6	6	6	51,098	67564000	71868000	45269000	47216000	1146500000	471260000	55020000	67594000	64092000	53032000	12565000	35671000	359150000	43720000	17183000	87131000	493180000	416360000	2	2	3	2	4	3	2
E9Q481;Q6P2K6	Serine/threonine-protein phosphatase 4 regulatory subunit 3A	Smek1	28.6107	28.548	28.4402	28.5093	27.6577	27.673	28.5526	28.4708	28.2932	28.4265	27.4748	27.9162	28.3324	28.3393	28.2851	28.4207	28.0032	27.8862	19	19	19	95,313	492210000	442130000	411940000	498380000	267150000	240380000	322800000	401940000	385330000	424740000	54384000	230100000	298650000	298930000	359940000	400910000	262610000	166040000	14	16	15	16	8	9	10
E9Q4M4;Q91VN4	MICOS complex subunit Mic25	Chchd6	28.1035	27.598	27.888	28.1155	27.7968	27.5572	27.7054	27.648	27.664	27.518	28.0511	28.0878	27.4793	27.6337	27.8218	27.5702	27.6376	27.803	4	4	4	26,388	254610000	169190000	228950000	325090000	245730000	228810000	213980000	193460000	250510000	162770000	224810000	285900000	251680000	264560000	243260000	237440000	246120000	274170000	3	4	4	4	3	4	4
E9Q4P0;E9QNP0;A0A0A6YW67;E9Q9J0;E9Q5F6;Q5SX22;P62984;P62983;P0CG49;P0CG50	Ubiquitin-60S ribosomal protein L40;Ubiquitin;60S ribosomal protein L40;Ubiquitin-40S ribosomal protein S27a;Ubiquitin;40S ribosomal protein S27a;Polyubiquitin-B;Ubiquitin;Polyubiquitin-C;Ubiquitin;Ubiquitin-related 1;Ubiquitin-related 2	Kxd1;Uba52;Ubc;Ubb;Rps27a	34.6476	34.768	34.4752	34.6148	34.7439	34.3788	34.5972	34.584	34.9142	34.5569	34.5043	34.3416	34.5314	34.554	34.4777	34.4741	34.5887	34.5846	7	7	7	22,233	27421000000	26989000000	24831000000	27655000000	32848000000	26437000000	27692000000	24689000000	35879000000	25381000000	16825000000	24042000000	31287000000	31120000000	22729000000	25599000000	27560000000	27205000000	6	6	6	7	5	5	7
E9Q4P1;D3YWG9;A0A087WPX9;D3Z057;Q9DAD3		Wdfy1	27.8558	28.1715	27.0366	27.946	27.8435	27.8519	27.2366	27.4284	27.8494	27.7706	26.5958	27.3946	27.8937	27.9957	27.6218	27.9918	27.3728	27.3993	8	8	8	46,217	277760000	241310000	106270000	251680000	132320000	144500000	265410000	160390000	197680000	233060000	141760000	231740000	285160000	426620000	188630000	293530000	200200000	184210000	6	5	5	5	2	3	5
E9Q4V9;Q8BH74	Nuclear pore complex protein Nup107	Nup107	25.9958	26.9101	27.3202	26.0569	27.2405	26.9572	26.4287	26.3888	25.3604	26.1064	27.6151	27.5049	26.4512	25.8799	26.4534	26.3131	27.3875	26.9	11	11	11	106,5	23652000	173110000	270000000	77122000	157090000	149600000	61631000	50150000	18794000	58685000	151650000	243290000	90227000	39155000	74380000	48228000	138510000	175800000	1	4	3	4	4	5	3
E9Q4X2		Uggt2	27.3171	27.6974	27.4022	27.7677	27.1264	27.4834	27.6808	27.478	27.4713	27.599	27.3662	27.0936	27.7526	27.8359	27.4483	27.6653	27.4455	27.469	18	16	16	172,76	145160000	169330000	145030000	195540000	184140000	282370000	201200000	159050000	187330000	183660000	151200000	185520000	278270000	421330000	159920000	210630000	225400000	288950000	9	7	8	9	11	12	8
E9Q512;H3BJG4		Trip11	29.3754	29.4846	29.1725	29.3594	29.1772	28.9835	29.5487	29.2753	29.4401	29.2593	28.6178	28.8057	29.5961	29.5498	29.3403	29.5426	29.1719	29.1869	48	48	48	226,45	804210000	931500000	584280000	1206800000	665510000	445050000	771830000	667230000	685190000	705440000	281880000	429070000	824550000	724270000	665770000	881510000	523840000	516720000	27	35	28	28	21	21	27
E9QNH6;E9Q580;Q7TQD7;P46735-2;P46735	Unconventional myosin-Ib	Myo1b	25.619	26.0603	25.8475	26.1013	25.4714	25.3149	26.0721	26.176	25.9307	26.0329	25.2989	25.4245	25.6662	25.9269	25.642	25.8415	26.1977	25.6905	8	8	7	125,03	63517000	70303000	60102000	77041000	41093000	43069000	77871000	66158000	33820000	95609000	3044900	14943000	51381000	112960000	86427000	63366000	10657000	18716000	4	4	4	5	3	4	5
E9Q586;E9Q3M3;O08788-2;O08788;D3YX34	Dynactin subunit 1	Dctn1	32.0871	32.2916	31.9902	32.1676	31.9502	31.8737	32.2823	32.098	32.1346	32.13	31.8925	32.1425	32.0589	32.1117	32.1037	32.2456	31.9794	31.9382	44	44	44	136,85	5576300000	4559900000	4839500000	5058800000	5514000000	3791700000	5011700000	4144000000	4582600000	4658000000	3122000000	4556700000	4695000000	5285100000	3773100000	4995400000	5696700000	5703600000	37	37	39	36	36	35	35
E9Q5D6;P69566;P69566-2	Ran-binding protein 9	Ranbp9	27.3547	27.3989	27.2608	27.1335	27.11	26.9166	27.3614	27.3101	27.1907	27.1184	27.0852	27.0941	27.2292	27.2785	27.4745	27.5713	27.0778	27.2264	10	10	10	75,767	197100000	139510000	184630000	121880000	160980000	148520000	127020000	177380000	155480000	99015000	109690000	176680000	206890000	240790000	202370000	235580000	95471000	142230000	7	5	6	5	3	5	4
E9Q616		Ahnak	36.8805	37.0593	36.8962	36.8918	36.9861	37.0649	37.016	36.9353	36.9313	36.9133	37.0003	37.0984	36.8775	36.9197	36.8529	36.9402	37.0826	37.1516	222	222	222	604,25	135760000000	136050000000	139610000000	145260000000	162030000000	167730000000	141320000000	123380000000	126370000000	124390000000	116970000000	155070000000	157750000000	154530000000	119230000000	136530000000	146690000000	162790000000	202	191	203	200	193	200	198
E9Q634	Unconventional myosin-Ie	Myo1e	30.0006	30.209	29.9811	29.7718	29.4937	29.6752	30.0724	30.1441	29.9958	30.0602	29.5955	29.7526	29.9259	30.05	30.0887	30.0793	29.8926	29.6832	29	29	29	126,82	927350000	1057700000	1460600000	999200000	749380000	762800000	1105100000	1179700000	1408000000	1145300000	580910000	719190000	1715300000	1028400000	1517400000	1080800000	861020000	744700000	19	20	26	20	18	17	20
E9Q640;Q6NZN0-5;Q6NZN0-3;Q6NZN0-4;Q6NZN0-2;Q6NZN0;E9PUF4	RNA-binding protein 26	Rbm26	28.5471	28.7824	28.2476	28.4904	28.2859	27.9295	28.8275	28.4899	28.4497	28.3857	27.7448	28.0666	28.4652	28.4485	28.4379	28.3486	27.9833	27.8915	12	12	1	112,66	443770000	405340000	316260000	475970000	274230000	274360000	519030000	388880000	489630000	438380000	98958000	216990000	357590000	386940000	364500000	395300000	248340000	227150000	1	1	1	1	1	1	1
E9Q688;O88346-3;O88346-2;O88346;J3QPC8;E9QA86;E9PZB4;E9Q0G9;E9PVN9	Troponin T, slow skeletal muscle	Tnnt1	29.7789	30.2451	29.6187	29.8684	30.9548	29.9477	29.8429	29.609	29.7649	30.0908	31.0866	30.9897	29.3865	29.6133	30.0709	30.1388	30.2232	30.1931	11	6	6	29,88	949960000	1245300000	885140000	1134200000	2254900000	1177200000	1025300000	847480000	973490000	1450400000	1855100000	2518200000	714480000	961470000	924760000	1457500000	1302500000	1535800000	5	5	5	5	5	5	5
E9Q6B6;E9Q6E0;J3QNR6;K3W4S4;Q9ESN9-2;Q9ESN9-3;Q9ESN9-5;Q9ESN9-4;Q9ESN9;Q9ESN9-6	C-Jun-amino-terminal kinase-interacting protein 3	Mapk8ip3	26.9418	27.0472	26.4252	26.8596	27.1506	27.4147	26.75	26.5509	26.7919	27.0542	26.6873	27.0831	27.2712	27.1286	26.8667	26.9631	27.2896	27.4089	14	10	10	143,44	137430000	124420000	87538000	133090000	176950000	215020000	211540000	92599000	96663000	70066000	97005000	72921000	165220000	192070000	88481000	66282000	277930000	231780000	8	7	6	7	7	8	6
Q3UIX4;F6RDI8;E9Q6E5;D3Z4B0;F6TN80;D6RE22		Srsf11	28.0453	28.4642	27.9861	28.0356	27.658	27.621	28.0393	28.1223	28.2644	28.2276	27.1578	27.3018	28.21	28.0486	28.1637	28.1624	27.5441	27.5642	6	6	6	53,102	333350000	376620000	319150000	418010000	47905000	136200000	286150000	298840000	369930000	342850000	119960000	197440000	286100000	363530000	315130000	310910000	162770000	212340000	5	5	5	5	2	3	4
E9Q6R7		Utrn	33.1962	33.3836	33.1101	33.191	33.3387	33.3987	33.2321	33.1371	33.1129	33.1184	33.2581	33.4064	33.1467	33.1467	33.1367	33.1768	33.4189	33.3535	125	125	121	392,7	11835000000	10492000000	10451000000	12006000000	9672400000	10569000000	11676000000	10048000000	10685000000	10940000000	7222900000	9440900000	9748100000	9912100000	11065000000	10777000000	11153000000	10692000000	106	99	101	98	90	96	94
E9Q718;Q9R0B9	Procollagen-lysine,2-oxoglutarate 5-dioxygenase 2	Plod2	29.6454	29.6677	29.4466	29.7994	29.4062	29.539	29.6482	29.2826	29.4215	29.5641	29.1212	29.3687	29.5582	29.7485	29.5899	29.6012	29.2772	29.2531	21	21	21	86,9	928390000	784670000	784210000	1309800000	785970000	931260000	1032100000	551300000	536330000	726040000	490480000	541750000	985830000	957380000	806150000	726830000	671360000	665480000	13	15	14	18	12	15	15
E9QPX8;E9Q7B5;F8VQE0;Q02789-2;Q02789;F7CNJ1	Voltage-dependent L-type calcium channel subunit alpha-1S	Cacna1s	29.2878	29.3802	29.3893	29.1052	30.5254	30.4378	29.1759	29.183	29.2693	29.142	30.4586	30.4332	29.0528	29.1166	29.2342	29.0537	30.4765	30.4284	26	26	23	208,43	448320000	580100000	807720000	520770000	1827700000	1981500000	408810000	685970000	837500000	324580000	953460000	1660000000	551960000	633150000	471950000	493130000	1802700000	2026500000	11	9	14	12	17	20	9
Q5UE59;E9Q7C9;Q8CD76;Q7TNF4;O88447	Kinesin light chain 1	Klc1	32.0467	32.1121	31.8765	31.9029	32.1846	32.1096	31.9995	32.0921	32.0001	31.9838	32.0984	32.2617	31.7764	31.8145	31.9819	31.8912	32.0363	32.0774	29	23	22	61,629	4322900000	3598200000	4228800000	4244500000	5887200000	5794500000	4300000000	4435600000	4360900000	4079500000	3499500000	4497000000	3838200000	5263000000	4200400000	3634300000	5215700000	5899500000	20	17	21	20	21	21	20
E9Q7D5;S4R1F1		Arhgef5	26.6013	26.9556	26.7292	26.6946	26.6319	26.2628	26.5157	26.7082	26.7351	26.3225	26.4065	26.162	26.7455	26.7806	26.3292	26.6278	26.2342	26.3749	12	12	12	176,66	137380000	125060000	91026000	121480000	97821000	45994000	80815000	117080000	120410000	110370000	38763000	99584000	184870000	154080000	53803000	120340000	46910000	97664000	7	7	5	6	4	4	7
E9Q7G0;A0A1B0GSW3		Numa1	30.9252	30.9961	30.884	30.9794	30.507	29.997	31.029	31.0105	30.867	30.9742	30.7725	30.596	30.9545	31.0011	30.8658	31.0188	30.1887	30.1189	61	61	61	235,63	2227400000	2263200000	2267000000	2372500000	1691300000	1202900000	2530400000	2071600000	1988200000	2278800000	1026500000	1475200000	2701000000	2557200000	1642900000	2136200000	1035100000	988680000	50	45	48	50	34	37	48
E9Q7Q3;D3Z6I8		Tpm3	28.6277	29.1037	25.6218	28.611	29.1685	28.92	28.7999	28.7858	28.5526	29.6207	29.1107	28.8475	28.5877	28.0512	28.1236	28.1875	29.0316	28.6839	28	3	0	28,734	361570000	376500000	174070000	498200000	902010000	683710000	789570000	271360000	271110000	670600000	561160000	443800000	482310000	247320000	259930000	371000000	631900000	455190000	0	0	0	0	0	0	0
E9QKG6;E9Q804;Q99NH0;A0A0G2JDZ9;A0A1W2P6X1;Q99NH0-3;Q99NH0-2	Ankyrin repeat domain-containing protein 17	Ankrd17	28.2275	28.5475	28.7247	28.343	28.4213	28.2024	28.3865	28.7015	28.4994	28.3415	28.0531	28.2246	28.4708	28.5508	28.8266	28.6274	28.4722	28.3789	24	24	14	246,62	309110000	245930000	374420000	628980000	509400000	231430000	374230000	342320000	257850000	523130000	179810000	450490000	441690000	344340000	388450000	365990000	601040000	496080000	6	8	8	7	6	4	7
F7AAP4;E9Q828;Q6Q477-2	Calcium-transporting ATPase	Atp2b4	29.3607	29.5719	28.9162	29.4041	28.8074	28.6545	29.4401	28.9497	29.1112	29.1471	28.0731	28.4859	29.3088	29.4653	28.9032	29.3377	28.6329	28.3351	19	13	3	128,56	660360000	633560000	603100000	705090000	501230000	374030000	879810000	427460000	502150000	558650000	173990000	287240000	964540000	950180000	619110000	613980000	493640000	428310000	3	2	3	3	2	1	2
E9Q855;Q3UXS0;O35609	Secretory carrier-associated membrane protein 3	Scamp3	29.8682	30.452	29.8984	30.0464	30.2947	30.0581	30.1611	30.1239	30.1581	30.1461	30.3915	30.3064	30.049	30.2201	30.1757	30.2092	30.0571	30.0419	8	8	8	34,515	902640000	1110500000	925730000	1369500000	1310300000	1376200000	1397200000	1073500000	1222200000	1231200000	1001300000	1530900000	1422900000	1346600000	1006800000	1224800000	1317600000	1378800000	6	4	6	6	7	7	8
E9Q8D0;F6QYD2		Dnajc21	25.0059	26.096	25.6219	26.2722	26.0668	26.3511	26.1074	26.4011	26.3251	25.9156	26.2574	25.6689	26.1707	26.3944	26.7191	25.8535	26.4239	26.5489	7	7	7	61,734	14449000	39670000	50599000	28297000	105150000	111520000	62710000	74588000	66434000	0	132380000	14411000	113980000	104880000	41643000	45235000	97623000	134250000	1	1	1	2	4	3	3
E9Q8K5;E9Q8N1		Ttn	36.208	36.4206	36.4005	36.1507	37.663	37.2684	36.265	36.1822	36.0744	36.1292	37.9178	37.7826	36.0555	36.0756	36.0018	36.0015	37.4789	37.4401	1264	1264	0	3716	78143000000	74757000000	86569000000	79776000000	267370000000	200390000000	91082000000	67757000000	63995000000	68414000000	227400000000	259150000000	76796000000	73084000000	57107000000	59791000000	211880000000	216690000000	0	0	0	0	0	0	0
E9Q8N5;Q08EB6;Q08EB5;Q8BRT1;F7DCH5	CLIP-associating protein 2	Clasp2	27.1091	27.3243	26.6946	27.3669	27.5753	27.2986	27.4199	27.2421	27.3584	27.118	24.1842	27.189	27.1726	27.4462	27.2535	27.6025	27.1582	27.1292	15	11	11	140,72	176230000	82825000	56612000	209320000	132950000	184250000	153900000	92835000	176480000	78666000	17409000	96016000	1132300000	67620000	105770000	53502000	81156000	125250000	6	5	5	7	5	5	5
E9Q8R5;Q99JY4;E9Q7A5	TraB domain-containing protein	Trabd	27.9661	28.3276	28.1718	28.0035	28.5183	28.5455	27.9817	28.024	28.1917	28.1583	28.5024	28.4635	28.1605	27.9865	27.9517	28.2162	28.3295	28.356	7	7	7	36,071	170190000	392190000	267190000	302930000	504810000	444410000	317710000	278670000	291050000	327760000	299520000	316870000	390270000	318520000	282180000	270320000	398750000	376880000	4	6	5	6	6	6	5
G3X9V2;E9Q8Z6;E9Q8Z8;P30999;E9Q8Z4;E9Q8Z9;D3Z2H2;E9Q901;E9Q904;E9Q986;D3Z7H6;E9Q907;E9Q905;D3Z2H7	Catenin delta-1	Ctnnd1	31.9985	32.1033	32.0164	31.9793	31.4588	31.5023	32.0616	32.0347	32.0622	31.9439	31.395	31.5092	32.0063	31.9825	32.1149	32.0646	31.5321	31.4193	35	35	3	104,1	4359400000	4372600000	4858100000	4526500000	2873000000	3339100000	4760700000	4475300000	4797900000	4195700000	2268000000	2637700000	4750500000	4895600000	4651300000	4421300000	3067000000	2965500000	3	3	3	2	1	1	2
Q3TU36;E9Q912;E9Q6Q4;A0A0G2JGC8		Rap1gds1	29.0855	29.3162	29.123	29.098	28.7025	28.8425	29.0773	29.2779	29.2751	29.0928	28.7419	28.5856	29.2075	29.2831	29.1852	29.0287	28.4781	28.7038	16	16	16	66,005	607340000	727240000	561540000	592880000	373020000	917730000	551550000	774860000	654040000	569310000	222840000	231550000	728530000	768200000	559430000	591200000	302010000	405470000	12	14	11	13	8	12	13
E9Q933;Q8BK08	Transmembrane protein 11, mitochondrial	Tmem11	27.7281	28.148	27.6007	28.1395	28.3054	28.5247	28.2839	27.7523	27.4817	27.593	28.1182	27.8549	27.8622	28.1923	27.4595	28.0917	28.5336	28.4177	3	3	3	19,808	226650000	274360000	242220000	393820000	447580000	487620000	311550000	143960000	185290000	194860000	283490000	245600000	263510000	307910000	111830000	181860000	456590000	428480000	2	2	3	3	3	3	2
E9Q9B0;O35071	Kinesin-like protein KIF1C	Kif1c	25.9632	26.1806	25.4965	26.2122	25.9961	25.8731	26.1934	25.8343	25.8227	26.0441	25.8367	26.0584	25.9651	26.1712	25.8095	26.2277	25.7032	25.701	9	5	5	123,76	90168000	103120000	58125000	70893000	72329000	51385000	63816000	85473000	70840000	26146000	31356000	61149000	54805000	69419000	61261000	78730000	51024000	28188000	4	4	3	2	3	2	2
E9Q9C1		Ablim1	31.4431	31.4204	31.2411	31.3298	32.1146	31.71	31.4604	31.3302	31.269	31.3037	31.9296	31.88	31.4293	31.435	31.4408	31.2754	31.7671	31.702	27	27	0	83,741	2643600000	2471100000	2693600000	3164400000	5749100000	4197000000	2663300000	2472700000	2464300000	2611000000	3550000000	4408900000	3492500000	3160300000	2310000000	2423900000	3893600000	4109400000	0	0	0	0	0	0	0
E9Q9C5;P63082;D3Z3B2	V-type proton ATPase 16 kDa proteolipid subunit	Atp6v0c	29.6065	29.0749	29.682	29.4599	29.9841	29.4733	29.1417	29.2747	29.8392	29.5194	30.4072	30.0637	29.9713	30.1635	28.9951	28.9496	29.4376	29.9137	2	2	2	15,265	902840000	577350000	927270000	873050000	1280400000	870300000	657320000	662140000	944580000	783910000	1151300000	1102600000	1202200000	1391900000	553060000	493740000	773510000	1065300000	2	2	2	2	2	2	2
E9Q9E1;E9PVC6;Q6NZJ6;Q6NZJ6-2;A0A0J9YUS5	Eukaryotic translation initiation factor 4 gamma 1	Eif4g1	32.966	33.1484	32.8387	32.9972	32.8057	32.975	33.1152	32.9323	32.9454	32.9418	32.7564	33.0397	33.0285	33.0585	32.9864	33.0847	32.9773	32.9767	55	55	1	175,33	9255900000	8207500000	7300500000	9914100000	8774600000	9944600000	9863400000	7715600000	8300000000	8502400000	5801600000	8991000000	10122000000	10828000000	7698300000	9150900000	8962400000	8638600000	1	1	1	1	1	1	1
H7BWY4;E9Q9H0;Q811D0-2;Q811D0;Q811D0-3;D3Z3B8;F6UDT8;S4R2T8	Disks large homolog 1	Dlg1	29.5933	29.7197	29.3879	29.5776	29.6651	29.4632	29.7349	29.4237	29.4061	29.3974	29.0747	29.4124	29.569	29.7014	29.6077	29.652	29.6304	29.5545	23	23	23	96,891	1043100000	823730000	859990000	904610000	681140000	745890000	925810000	771500000	873590000	805090000	477780000	860700000	850130000	1022300000	825220000	856930000	633130000	594300000	19	18	20	17	15	15	16
E9Q9K8		Akap6	24.5637	26.0889	24.8876	24.2802	28.835	26.8592	25.9185	24.6103	24.3953	26.4637	30.5267	28.9584	25.0992	25.6714	25.4555	25.1891	28.4982	27.5778	19	19	19	254,32	22808000	120530000	15696000	39268000	624770000	235890000	74572000	20679000	24907000	99547000	908070000	623220000	49436000	67452000	87078000	45196000	334140000	325650000	2	3	2	3	13	10	3
G3X9J6;E9Q9M1;Q3V1L4	Cytosolic purine 5-nucleotidase	Nt5c2	30.4493	30.703	30.344	30.4631	30.4005	30.2624	30.5304	30.4307	30.3943	30.5499	30.0841	30.2034	30.3759	30.4265	30.3654	30.6798	30.2906	30.3338	17	17	17	67,764	1691900000	1636100000	2804300000	1832700000	1527400000	1459900000	1357600000	1267500000	1436900000	1622500000	749440000	1036500000	1266100000	1373300000	1082800000	1550300000	1405500000	1427700000	15	13	15	13	12	14	13
E9QA62		Lmod3	30.3348	30.5466	30.1716	30.2299	31.566	31.525	30.3928	30.3273	30.3375	30.3056	31.6086	31.5583	30.2455	30.0887	30.0495	30.0643	31.509	31.4376	26	26	26	65,688	1629500000	1603900000	1613900000	1139100000	3953100000	3220100000	1129700000	1134200000	1231900000	1650800000	2834200000	3041100000	1330000000	1676500000	1091300000	1424500000	2909500000	3127300000	18	20	19	16	22	21	17
E9QAB6		Ptar1	26.3757	26.255	26.2741	26.1599	25.7635	25.3139	26.0706	25.2612	26.0207	26.1183	25.6641	26.1008	25.8558	25.8784	25.8715	25.9805	25.6038	25.6433	5	5	5	48,29	97817000	73549000	77706000	92754000	42968000	41257000	78806000	35462000	44079000	106770000	13906000	80934000	76226000	112240000	79502000	88846000	68199000	28430000	4	3	3	3	3	3	3
E9QAD4;Q7TQK5	Coiled-coil domain-containing protein 93	Ccdc93	29.5273	29.4674	29.1809	29.7396	29.3413	29.3756	29.6377	29.3113	29.2166	29.4153	29.1229	29.1793	29.5068	29.4984	29.4439	29.6428	29.3417	29.2006	23	23	23	72,474	713000000	1066800000	973090000	903500000	657950000	723300000	763350000	637030000	629660000	1101500000	301470000	520630000	780890000	595410000	1028300000	865550000	557560000	564240000	16	16	19	19	12	15	19
E9QAF9;Q0VGY8;Q0VGY8-2	Protein TANC1	Tanc1	27.8327	27.9302	27.8088	27.6253	27.026	27.0406	27.7089	27.4835	27.7492	27.9086	27.5145	27.0698	28.2531	27.9311	27.8393	27.9299	27.1461	27.2058	19	19	19	200,06	287920000	166670000	208720000	201210000	96213000	205580000	184070000	213460000	230890000	490360000	115590000	143600000	474520000	274090000	188830000	238910000	96403000	100150000	12	9	11	9	6	11	9
E9QAH1;E9PVZ8		Golgb1	31.2789	31.5502	31.3216	31.319	31.2954	31.2486	31.396	31.4188	31.3536	31.3529	31.1707	31.3199	31.2574	31.3548	31.3691	31.4591	31.305	31.1821	107	107	107	365,29	2704100000	2900400000	3722900000	2677800000	2637900000	3077800000	2631900000	2567000000	2329400000	3190600000	1870600000	2820000000	3120000000	3032000000	2285800000	2703600000	3287000000	2647700000	69	68	62	67	61	74	69
E9QAJ9;Q3UIA2-4;Q3UIA2-3;Q3UIA2-2;Q3UIA2;A0A0U1RNM6	Rho GTPase-activating protein 17	Arhgap17	28.0811	28.3173	28.4075	28.0491	27.7599	27.7571	28.042	28.0634	28.2154	28.3207	28.279	28.1216	27.6227	27.7679	28.3371	28.2081	28.0748	27.7784	11	11	11	88,924	379060000	239870000	404320000	296460000	222420000	273210000	317430000	436060000	426510000	413600000	244670000	317900000	190610000	156190000	301130000	215740000	230260000	134860000	9	6	8	8	8	8	8
E9QAQ5;Q9WV60	Glycogen synthase kinase-3 beta	Gsk3b	29.7854	29.7329	29.7581	29.572	29.8474	29.6592	29.9008	29.9051	29.7869	29.6965	29.6045	29.8178	29.4909	29.7112	29.8913	29.767	29.8072	29.7788	11	11	8	47,989	992970000	819120000	961260000	1023500000	984670000	899790000	1034600000	992250000	986670000	818440000	676660000	1211600000	919750000	771250000	979730000	851510000	786030000	976080000	7	7	8	7	6	6	6
E9QAS4;E9QAS5;Q6PDQ2	Chromodomain-helicase-DNA-binding protein 4	Chd4	30.5801	30.6089	30.3725	30.3681	30.572	30.1797	30.6006	30.5502	30.4331	30.4065	30.7934	30.5237	30.9005	30.621	30.4408	30.6869	30.4543	30.4408	56	56	40	216,37	1888700000	1372900000	1326000000	1593200000	1491100000	1176900000	1913400000	1731800000	1509500000	1530800000	1383500000	1368100000	2361700000	2112800000	1504300000	1986800000	1282400000	1490300000	28	22	24	24	21	18	24
E9QAT0;Q6AXB7;P35922-3;P35922-2;P35922;D3Z6U8;E9QNF5;E9QAS8;P35922-9;P35922-8;P35922-7;E9QAS9;P35922-5;P35922-4;P35922-6;P35922-11;P35922-10;P35922-12	Fragile X mental retardation protein 1 homolog	Fmr1	27.9041	27.7916	27.8599	28.1242	27.5084	27.4761	27.8719	27.9365	27.9839	28.1187	26.9802	27.5915	28.2378	27.7109	27.6156	27.9374	27.4992	27.4834	10	8	8	66,169	274470000	249560000	299310000	342250000	149520000	157040000	334280000	304340000	315130000	311020000	91215000	72508000	385450000	244240000	204340000	273340000	164130000	128170000	6	7	7	7	3	5	8
E9QAZ2;Q9CZM2	Ribosomal protein L15;60S ribosomal protein L15	Gm10020;Rpl15	33.644	33.5044	33.5677	33.493	33.4661	33.3979	33.6084	33.7418	33.5437	33.5296	32.9422	33.322	33.6029	33.6097	33.7216	33.5633	33.4363	33.5503	14	14	14	24,077	16424000000	10580000000	13199000000	13337000000	13177000000	9805200000	12773000000	14601000000	13072000000	10896000000	8133700000	10523000000	15466000000	15605000000	13132000000	11550000000	10829000000	15335000000	14	13	14	13	12	12	12
E9QB02;Q68FL6	Methionine--tRNA ligase, cytoplasmic	Mars	32.0023	32.2869	31.8948	32.0092	31.7379	31.7127	32.1526	32.0223	32.0613	32.0835	31.6898	31.9521	32.0065	32.218	31.9727	32.1224	31.9059	31.8701	31	31	31	102,37	4755500000	4402800000	4078200000	4916900000	4003300000	4555400000	4625200000	4092500000	4627300000	4883000000	3011500000	3880900000	4766500000	5533800000	4161200000	4834800000	4306800000	4340500000	27	26	29	26	25	26	25
E9QJS0;G5E8U8;G5E8U5;Q80ZK0	28S ribosomal protein S10, mitochondrial	Mrps10	27.5995	28.0416	27.47	27.5423	27.6225	27.91	27.5729	27.7259	27.7193	27.5491	27.5223	27.7285	27.5348	27.5393	27.698	27.6347	27.4709	27.5843	4	4	4	18,698	264160000	272090000	201370000	243590000	272350000	281850000	221340000	181580000	92399000	212390000	227310000	241870000	226090000	233630000	91453000	212970000	173130000	235670000	3	3	3	3	4	3	3
E9QJT5;P56376	Acylphosphatase;Acylphosphatase-1	Acyp1	28.4686	28.3762	28.4533	28.3935	28.1333	27.9967	28.3627	28.3091	28.5062	28.3288	27.6285	28.0828	28.1768	28.1328	28.3656	28.373	28.167	28.1385	5	5	5	17,344	393380000	296600000	330970000	385290000	366410000	264100000	354070000	287010000	375530000	347180000	127300000	249460000	376000000	398700000	399140000	403820000	301100000	289660000	5	3	4	4	4	4	5
Q5U3L0;Q3UD40;E9QJU7;Q06649	SH3 domain-binding protein 2	Sh3bp2	26.7588	27.3201	26.6636	26.7248	25.056	26.7732	26.7948	26.8978	26.7491	26.6328	26.8361	26.987	26.5656	26.8597	27.0772	26.8317	25.3207	26.905	6	6	6	62,188	113090000	173200000	82863000	115270000	43978000	81610000	140800000	127040000	129390000	112960000	89177000	191180000	123500000	171600000	101000000	136110000	68705000	108600000	3	5	3	3	1	2	4
E9QK48;Q7TNG5;Q7TNG5-2;D6RGM3	Echinoderm microtubule-associated protein-like 2	Eml2	29.7274	29.8603	29.3529	29.8486	30.2535	30.2346	29.8547	29.4791	29.5617	29.4716	29.6107	29.7807	29.4905	29.7219	29.4072	29.6869	30.0513	29.9317	14	14	14	90,791	1011500000	847440000	769620000	1141200000	1388400000	1529300000	1046200000	667610000	738570000	795460000	711650000	720240000	823480000	974490000	707440000	704170000	1275800000	1301800000	12	12	11	12	11	11	12
E9QK62;Q8CHT1-2;Q8CHT1;F6SWQ9	Ephexin-1	Ngef	25.7565	26.4508	26.0189	26.3749	26.2183	25.7574	26.3272	25.9702	25.7239	25.7631	25.0891	25.9262	25.7345	25.8799	25.8409	26.3356	25.5883	25.4839	6	6	6	82,208	52106000	53266000	70010000	139620000	15438000	30189000	75580000	69521000	73895000	53687000	0	0	127480000	134470000	40492000	53694000	27127000	26173000	3	2	4	5	1	2	5
P0DOV2;E9QKL6		Ifi204	29.1112	28.9258	28.5986	29.172	29.0449	29.3848	29.1286	28.9307	28.7833	29.0317	28.1852	28.8439	28.9832	29.0698	28.9355	29.0891	29.1968	28.8101	15	15	15	69,437	511330000	545440000	270500000	946070000	534430000	980270000	706630000	397850000	276250000	598730000	361150000	379880000	705340000	587010000	419690000	671830000	464090000	565900000	12	11	10	13	8	13	11
E9QKR1		Enah	30.6291	30.9682	30.3378	30.5892	30.3536	30.4087	30.6378	30.5292	30.5577	30.6028	30.0871	30.3465	30.5758	30.8025	30.6995	30.5594	30.4194	30.3694	21	21	3	62,24	2174000000	1778000000	1065200000	2135600000	1496800000	1755000000	1835500000	1119400000	1396800000	1904200000	864630000	1177000000	1861700000	2332100000	1432600000	1887100000	1279000000	1577800000	2	2	3	2	3	2	2
E9QKZ2;Q91YE6;E0CXB2	Importin-9	Ipo9	30.9359	31.2062	30.9335	31.2023	31.0567	31.2536	31.2781	31.0269	31.0954	31.043	30.8854	30.8988	31.4023	31.3551	30.9575	31.217	31.1472	31.129	24	24	24	115,95	2346500000	2612100000	2230000000	2935600000	2328400000	2941300000	2891100000	2360100000	2493400000	2533300000	1553800000	2040300000	2867000000	2934400000	2068700000	2360300000	2113400000	2280400000	22	24	23	22	18	22	20
E9QL65;Q8CI04	Conserved oligomeric Golgi complex subunit 3	Cog3	29.62	29.7595	29.5545	29.5589	29.4763	29.267	29.705	29.3506	29.4945	29.5916	29.5107	29.5865	29.5095	29.5226	29.4564	29.8027	29.6057	29.7428	19	19	19	94,144	441730000	360280000	1274100000	864670000	2502200000	2243100000	455650000	628760000	369470000	493300000	311160000	517270000	947700000	929230000	1404100000	472750000	500210000	520900000	14	11	13	15	13	14	13
E9QL80;Q91YX5;D3YVK0	Acyl-CoA:lysophosphatidylglycerol acyltransferase 1	Lpgat1	24.813	25.1367	24.9782	25.0934	26.464	24.9075	25.8195	24.8237	24.1876	25.2527	24.8632	25.7223	25.0312	25.2713	24.7903	25.1903	24.8366	24.7997	3	3	3	47	30349000	34007000	32292000	41983000	27292000	34722000	27102000	35621000	10909000	37829000	17221000	9303800	40189000	44982000	33977000	33689000	31329000	32129000	2	2	2	2	2	2	2
E9QLB2;Q3UFF7	Lysophospholipase-like protein 1	Lyplal1	26.167	26.8246	26.2364	26.0861	25.8656	25.8454	26.2781	26.5109	26.6588	26.2418	25.3541	25.5182	26.2789	26.3558	26.011	26.2696	25.9682	25.7346	4	4	4	26,34	82088000	92519000	73912000	69749000	64627000	62147000	75452000	54709000	96976000	87865000	21599000	40592000	132920000	122000000	66154000	88581000	62217000	54204000	2	2	2	2	2	2	2
E9QLB8;Q566J8	AarF domain-containing protein kinase 4	Adck4	26.6562	26.6525	26.3506	26.5996	27.1626	27.2043	26.6	26.3407	26.2866	26.2872	26.8232	27.2703	26.3864	26.3924	26.0475	26.6487	27.0565	27.2343	6	6	6	59,178	124770000	97619000	45769000	99474000	200710000	253380000	111830000	56508000	58284000	74524000	121030000	199280000	87761000	71798000	51610000	63889000	127850000	217320000	5	3	2	3	5	5	4
E9QM38;P55012	Solute carrier family 12 member 2	Slc12a2	29.4536	29.64	29.492	29.4299	29.9163	29.9282	29.4884	29.3896	29.3827	29.4738	29.7328	29.919	29.3763	29.3734	29.4465	29.2987	29.8528	29.8092	26	26	26	130,67	918490000	772510000	691950000	761570000	1472000000	1181200000	718340000	661670000	625870000	753170000	605320000	1102600000	780210000	739500000	570390000	700040000	1111300000	1085800000	19	15	18	18	19	21	19
E9QM77;O70305;O70305-2;O70305-3;F6U2C2;F7B6X4	Ataxin-2	Atxn2	30.0142	29.5729	29.9292	29.9618	29.591	29.929	29.9852	29.9886	30.063	30.0495	29.9449	29.7911	29.9064	29.8784	30.0487	29.9784	29.6342	29.7604	21	20	20	136,46	1035400000	972150000	953100000	1299300000	923690000	1126600000	1016800000	1063400000	1163600000	1037100000	810570000	872960000	1227300000	1017700000	918440000	987910000	961760000	1122800000	12	15	15	15	15	15	14
E9QM90;Q148V7;A0A087WSS1;Q148V7-2;G3X9J4;Q148V7-3	LisH domain and HEAT repeat-containing protein KIAA1468	2310035C23Rik;Kiaa1468	28.9951	29.2965	28.6769	29.0095	28.836	28.9913	28.9156	29.0085	28.7411	28.9758	28.8851	28.9372	28.755	28.9863	28.6397	28.9575	28.7263	28.681	26	26	26	134,57	469570000	559640000	427760000	551680000	644160000	716860000	505090000	535790000	439290000	478480000	336250000	544740000	563130000	731130000	458430000	493500000	570480000	569700000	14	13	15	16	14	18	18
E9QMB7;Q8CES0	N-alpha-acetyltransferase 30	Naa30	27.6988	27.7549	27.4429	27.6053	27.5385	27.4792	27.8709	27.4604	27.5781	27.4867	27.4435	27.6776	27.2885	27.3576	27.6129	27.6209	27.6017	27.3702	5	5	5	39,759	231520000	211720000	119750000	277580000	209500000	219750000	329630000	171180000	194050000	150490000	164200000	222870000	191060000	201150000	179490000	201960000	189310000	181380000	4	4	3	5	4	4	5
E9QMH7;Q9DBZ1	Inhibitor of nuclear factor kappa-B kinase-interacting protein	Ikbip	27.7876	27.8103	27.8341	27.6038	26.8355	27.7003	27.8602	27.7369	27.9489	27.651	27.3314	26.7548	27.5785	27.5688	28.1712	27.7881	27.5788	27.5721	8	8	7	42,497	294510000	144940000	185510000	282670000	142960000	242290000	328980000	173180000	270990000	220080000	99586000	107020000	271370000	272380000	242930000	227590000	238690000	215430000	5	2	3	5	4	4	4
H3BKD4;H3BKE6;E9QMI7;E9QMJ1;H3BL41;H3BJY2;E9QN63;Q9QWY8-2;Q9QWY8-4;Q9QWY8-3;Q9QWY8	Arf-GAP with SH3 domain, ANK repeat and PH domain-containing protein 1	Asap1	28.7691	28.7913	28.8961	28.9966	26.8596	27.3896	28.8025	28.7453	28.9832	28.7095	26.8009	27.4701	28.8626	28.8747	28.9795	28.5963	26.8809	26.9754	17	17	17	120,1	441350000	468440000	485030000	561670000	81899000	176660000	600280000	535120000	518090000	655840000	56800000	116950000	479260000	505940000	560030000	345280000	103530000	71192000	13	13	13	14	4	8	12
E9QMK9;Q8BH86;Q8BH86-2	UPF0317 protein C14orf159 homolog, mitochondrial	9030617O03Rik	28.7361	29.0168	28.7451	28.7724	28.4988	28.353	28.7064	28.7744	28.7375	28.6301	28.1594	28.3394	28.3306	28.5606	28.4687	28.7371	28.2877	28.4074	16	16	16	69,921	461680000	391660000	518700000	568350000	678350000	471550000	480560000	409530000	285330000	382500000	167480000	206590000	564560000	516380000	234030000	421850000	412890000	400270000	11	10	10	11	13	11	10
E9QMY1;Q80VX2;O54901;E9PZI9;Q05D16	OX-2 membrane glycoprotein	Cd200	28.6418	28.7056	28.7015	28.7901	28.8033	28.1197	28.7078	29.0689	28.5912	28.7073	27.9917	28.2998	28.7712	28.8219	28.2978	28.5868	28.2075	28.2217	5	5	5	30,292	372190000	504370000	505180000	575960000	388770000	372960000	430460000	529970000	450620000	389600000	184410000	392810000	520610000	578410000	309930000	449300000	230400000	266120000	4	4	4	4	4	4	4
E9QPE2;E9QN12;P05622	Tyrosine-protein kinase receptor;Platelet-derived growth factor receptor beta	Pdgfrb	31.0592	31.2925	30.7446	31.073	30.0579	29.7324	31.335	30.9368	30.9615	30.9455	30.243	30.0556	31.2884	31.2811	31.0299	31.0876	30.0679	30.1024	14	14	14	122,88	1975200000	1395600000	1776700000	2246700000	2773500000	1771800000	2135700000	1726800000	1730700000	1757000000	1332100000	1924100000	2546700000	1879300000	2028900000	1918400000	2224100000	2190200000	12	9	10	11	6	4	13
E9QN31;Q922K7	Probable 28S rRNA (cytosine-C(5))-methyltransferase	Nop2	27.9755	28.0001	27.5437	27.6773	28.1234	27.3656	27.9293	27.6158	27.7066	27.9323	27.8144	27.6596	27.832	27.7512	27.6663	28.0004	27.9221	27.5744	10	10	10	86,906	287540000	184350000	155380000	254420000	301140000	199000000	296090000	195970000	183310000	220570000	261550000	256720000	327300000	275920000	169880000	218790000	321210000	219050000	7	6	7	7	7	6	8
E9QN44;Q8CIM3	D-2-hydroxyglutarate dehydrogenase, mitochondrial	D2hgdh	27.2289	27.1507	27.0875	27.0488	28.4673	28.4946	27.6083	26.9974	27.0647	27.0062	27.7399	28.7524	27.1929	26.9713	26.371	26.7665	28.1813	28.0419	10	10	10	61,072	232620000	129990000	147310000	101750000	529660000	539650000	241110000	183780000	188360000	186710000	100400000	372410000	100900000	88744000	29708000	116690000	290130000	325510000	4	2	4	2	7	8	5
E9QN70;P02469	Laminin subunit beta-1	Lamb1	28.4115	28.8724	28.6768	28.6918	29.0422	28.8108	28.6001	28.6357	28.7663	28.5657	29.2555	28.9631	28.9572	29.1602	29.0012	28.747	29.109	28.9031	18	18	18	202,44	507570000	438080000	667250000	542280000	622370000	529100000	394330000	606500000	603940000	335860000	572000000	594770000	685230000	352260000	511190000	294430000	281310000	414810000	13	10	14	10	11	12	11
E9QNH7;Q5XG73-2;Q5XG73-3;Q5XG73	Acyl-CoA-binding domain-containing protein 5	Acbd5	28.0177	28.3549	28.0324	27.8493	28.0539	27.8185	28.15	28.0555	28.0263	27.9352	28.1139	27.9402	27.9549	27.9075	28.2682	27.8127	27.8576	28.0792	11	11	11	56,712	312930000	399610000	330580000	257550000	231560000	186360000	280670000	344480000	297100000	314490000	246310000	189440000	305310000	214920000	320720000	335740000	173720000	202980000	9	9	9	8	6	7	8
E9QNN1;A0A087WPL5;O70133-2;O70133;O70133-3	ATP-dependent RNA helicase A	Dhx9	30.2559	30.4878	29.9776	29.9492	31.8869	31.5214	30.3619	29.9167	29.638	30.1589	31.839	31.763	30.5574	29.9557	29.7605	29.9174	31.7804	31.7102	37	37	37	149,69	1347900000	1089600000	713900000	891270000	5164300000	3947000000	1127500000	633890000	627160000	858670000	3801700000	3936400000	1965500000	1087600000	507640000	881720000	4365700000	4093400000	25	22	18	23	31	30	21
E9QNR6;Q8VD62	UPF0696 protein C11orf68 homolog	AI837181;Bles03	28.4606	28.7388	28.868	27.8101	28.1198	27.8178	28.1375	28.6758	28.5109	28.5113	27.9178	26.8361	28.0443	28.2338	28.47	28.4907	27.7558	28.0615	6	6	6	31,845	281810000	321970000	456960000	291420000	302060000	294950000	331950000	314490000	349600000	381260000	209310000	120700000	476880000	416040000	321470000	347550000	371590000	381000000	6	5	6	6	4	6	6
E9QNX9;Q60751	Tyrosine-protein kinase receptor;Insulin-like growth factor 1 receptor;Insulin-like growth factor 1 receptor alpha chain;Insulin-like growth factor 1 receptor beta chain	Igf1r	25.6746	26.1974	25.9668	25.6645	27.1178	26.346	25.8682	26.0317	25.723	26.0277	25.4886	26.4389	25.7438	26.0282	25.3453	25.3863	25.9489	24.8982	8	8	7	155,28	48567000	52208000	101180000	69446000	14781000	5407700	66161000	97489000	78016000	78180000	42456000	54366000	63863000	27086000	43297000	42385000	0	8455700	5	3	5	3	0	1	3
E9QNY8;Q9JLC8-3;Q9JLC8;Q9JLC8-2	Sacsin	Sacs	28.903	28.5565	28.7861	28.9577	29.173	29.0084	28.4791	28.6475	28.6118	28.576	28.8837	29.4369	28.6251	27.9278	28.8767	29.0811	29.1294	29.0203	24	24	24	520,69	558920000	34289000	529140000	550920000	580400000	558770000	455180000	478160000	449160000	490510000	458920000	836260000	577900000	319150000	361850000	502420000	572980000	661410000	10	4	8	12	12	14	7
E9QP46;Q6ZWQ0	Nesprin-2	Syne2	30.001	29.7464	29.6992	29.2942	25.1192	29.6594	30.0252	29.4871	29.1065	29.3006	29.5908	29.6974	29.0831	29.5867	29.5056	29.0248	29.5061	29.5553	8	8	8	782,13	1006200000	2054900000	1157900000	627080000	413870000	723700000	1048500000	493140000	659010000	601250000	343940000	519170000	362200000	655260000	520380000	1801400000	622620000	189300000	4	4	4	5	3	5	4
E9QP49		Ehbp1l1	27.838	26.8699	27.2653	27.3335	28.4509	28.2786	27.8511	28.0355	27.0743	27.4084	28.3448	28.6781	27.7879	27.3763	27.8785	27.5511	28.4393	28.3582	64	2	2	184,8	253500000	118420000	182560000	212510000	384710000	364680000	239400000	253000000	156610000	182140000	434880000	399340000	73192000	206870000	235200000	228720000	334310000	354480000	2	2	2	2	2	2	2
G5E8R3;E9QPD7;Q05920	Pyruvate carboxylase;Pyruvate carboxylase, mitochondrial	Pcx;Pc	32.0337	32.3399	31.9939	32.0212	32.3707	32.3406	32.083	32.0238	31.9423	32.0372	32.2247	32.3447	31.9247	31.9077	31.8762	31.9549	32.2033	32.212	46	46	46	129,7	4949500000	4808400000	4288900000	4615600000	6193700000	6909200000	4659500000	4164400000	4350500000	5032100000	4015900000	4978700000	4830300000	4466200000	3483800000	3978600000	5490500000	5500600000	39	36	38	39	37	42	38
E9QPI5;Q6A026	Sister chromatid cohesion protein PDS5 homolog A	Pds5a	27.2633	27.3145	27.0183	25.718	26.9685	26.4709	27.1406	27.1624	26.2271	26.6796	26.3621	26.8955	27.1292	27.1216	27.1603	27.1105	26.5886	26.6982	12	10	10	150,22	186030000	195870000	155630000	108380000	137850000	154420000	197360000	131330000	120330000	121230000	63344000	68953000	161930000	85335000	108220000	207090000	131920000	94843000	4	5	7	3	4	5	4
E9QPX3;Q9CXZ1	NADH dehydrogenase [ubiquinone] iron-sulfur protein 4, mitochondrial	Ndufs4	29.5355	29.7835	29.1984	29.0479	28.5826	29.1534	28.9863	28.9521	29.1285	29.3909	30.4278	30.8335	27.6075	28.1177	29.1884	29.0832	28.6333	28.9329	8	8	8	19,803	733910000	675790000	528480000	713390000	330340000	864870000	595160000	533420000	773920000	577830000	1011000000	1971500000	181930000	326940000	491120000	549700000	641720000	732640000	4	4	3	5	3	5	5
E9QQ96;Z4YJE4		Obscn	29.2938	29.5194	29.3054	29.1032	30.7105	30.0287	29.0923	29.3212	29.2024	29.1981	30.4841	30.3496	28.9099	29.0526	29.1213	28.9557	30.169	30.2911	123	8	5	815,63	370200000	1024300000	955820000	1023700000	1072900000	692090000	879700000	1014800000	720730000	807360000	1838600000	831400000	1051500000	1029200000	740940000	280820000	435130000	866560000	2	4	2	3	3	3	3
F2Z3U3;F2Z4B7;G5E867;F2Z3X7		Raph1	26.8772	27.3386	27.0343	26.8933	26.1448	26.2932	26.7011	27.0468	26.8422	26.9127	25.8318	25.4002	26.529	26.6759	26.9622	27.3866	25.7697	26.5448	7	7	6	136,74	128690000	110410000	155500000	194200000	64600000	40050000	157000000	84529000	112940000	148060000	20040000	28028000	162270000	141160000	144750000	171570000	0	52604000	3	3	4	5	2	1	3
Q3TRL2;F2Z3X6;Q9Z2A0;F2Z400;F2Z3Z9	3-phosphoinositide-dependent protein kinase 1	Pdpk1	27.6923	27.6117	27.1169	27.7507	27.6889	28.0039	27.8332	27.4362	27.3468	27.5336	27.2419	27.2477	27.6978	28.1522	27.4027	27.8446	28.0104	27.9367	11	11	11	59,327	258980000	227240000	154000000	223990000	134780000	272300000	238280000	117980000	142820000	193900000	136280000	263090000	300990000	407370000	107340000	189830000	436090000	192240000	7	8	8	6	4	8	6
F2Z446		Vma21	25.7387	26.5356	26.259	25.3087	27.2233	27.0972	26.4362	27.4057	25.3351	25.4814	26.6239	27.0476	26.5097	26.5988	26.3137	26.2224	26.2452	26.8173	2	2	1	13,358	67544000	89263000	68764000	16730000	167180000	184870000	108100000	122120000	67938000	69677000	97432000	155400000	117500000	114310000	62304000	84157000	100690000	128900000	1	1	1	0	1	1	1
F6QC57;Q5U430;Q5U430-3	E3 ubiquitin-protein ligase UBR3	Ubr3	27.1493	27.5651	27.1109	27.2202	27.717	27.6273	27.2521	27.4868	27.2436	27.2848	27.2786	27.7707	27.1015	27.0006	27.2201	27.4011	27.3677	27.5606	15	15	15	213,07	135600000	137660000	104100000	151900000	358340000	334090000	152760000	67339000	85918000	108630000	94696000	224790000	194790000	223430000	73898000	117290000	343420000	388600000	6	5	5	6	11	10	7
F6QFD1;B1PSD9;B2KF57;B2KF84;E9PVU7;Q01063-2;Q01063;Q01063-3;A6XDB1;A6XDB0	cAMP-specific 3,5-cyclic phosphodiesterase 4D	Pde4d	27.0567	27.2787	27.4383	27.1947	26.4293	26.5113	27.1408	27.2533	27.1807	27.0467	26.1317	26.398	27.5751	27.5493	27.6324	27.3903	26.7035	26.7881	10	10	10	85,44	152260000	145070000	150660000	253450000	45321000	36369000	165340000	142390000	155900000	184050000	18008000	75536000	297360000	240880000	186010000	274620000	66080000	87591000	6	5	5	7	3	3	7
F6QL70;Q5M8M8;P47915;A0A1L1SUN1;A0A1L1SS27;F6YH22;W4VSN7	60S ribosomal protein L29	Gm17669;Rpl29;Gm5218;Gm3550	30.5606	30.4769	29.5431	30.8291	29.3199	30.4451	30.7525	29.9237	30.2007	30.0797	28.8944	29.7743	30.0359	31.2058	28.7596	30.4053	30.1693	30.1273	3	3	3	16,966	1571900000	1268000000	1234400000	1973300000	881730000	1473200000	1445800000	937280000	1585500000	1102100000	503280000	1019700000	779560000	3175100000	473960000	1249100000	1225900000	1352800000	3	3	3	3	3	3	3
F6RJ39;Q9JIX8-4;Q9JIX8;B8JJ91;Q9JIX8-3;Q9JIX8-2	Apoptotic chromatin condensation inducer in the nucleus	Acin1	28.6668	29.0227	28.5142	28.712	28.9732	28.5285	28.4808	28.6312	28.2273	28.6174	29.4788	29.1019	28.7981	28.6612	28.9489	28.6845	28.8644	28.7884	17	17	17	143,54	405660000	438410000	289400000	425930000	662650000	458250000	352500000	338990000	260220000	275620000	444230000	617800000	406140000	324680000	1174100000	409920000	654900000	513260000	12	11	10	12	15	14	12
F6RPJ9;Q9JHR7	Insulin-degrading enzyme	Ide	30.9783	31.295	30.9391	31.005	31.1772	31.0482	31.2384	31.0828	30.9263	31.0732	30.8844	30.7826	30.9138	31.1664	30.9484	31.0938	31.0727	31.0682	39	39	39	114,15	2109300000	2884200000	2182600000	2619800000	2779400000	2574400000	2602100000	2336900000	2342100000	2259500000	1573100000	1642700000	2492500000	2907600000	2208700000	2313600000	2434800000	2334800000	26	29	33	28	28	28	26
F6RQN3		Atp2a1	29.7742	30.4415	29.4496	30.2586	31.6031	31.6796	30.4011	29.5593	30.1006	29.7459	30.9558	31.1253	28.5681	30.3486	28.4743	29.4423	30.6972	30.8983	5	3	3	16,81	1081900000	933230000	618430000	1166000000	3359600000	3605700000	1126500000	763960000	896320000	946940000	1766200000	3606400000	561590000	894140000	587120000	853560000	2320900000	2347100000	3	2	2	3	3	3	2
F6SPK0;Q9JJZ4;B1AWT7	Ubiquitin-conjugating enzyme E2 J1	Ube2j1	26.6855	26.9664	27.1756	26.6199	26.8185	26.5145	26.8924	26.7837	27.0741	26.899	26.6312	26.7446	27.2285	26.6216	27.2074	27.1872	26.9664	26.6344	6	6	6	28,808	131150000	138310000	164910000	113930000	86232000	111220000	167820000	100100000	164660000	111040000	62160000	79628000	151110000	174130000	161630000	126870000	137990000	132370000	5	5	5	4	3	5	5
F6SVV1;P62082	40S ribosomal protein S7	Gm9493;Rps7	32.8994	33.2376	33.0758	33.0783	32.8303	32.9909	33.2079	33.2106	33.1391	33.133	33.0757	33.3352	33.1774	33.122	33.1784	33.2901	32.9921	32.9824	12	12	12	21,882	8737000000	7812700000	8921200000	11120000000	8884300000	11208000000	10880000000	8389200000	7846000000	8116400000	6267900000	9118200000	13239000000	13220000000	8192300000	10569000000	10937000000	9738400000	10	9	10	11	11	10	10
F6V6T4;Q9R0Q3	Transmembrane emp24 domain-containing protein 2	Tmed2	31.1008	31.3955	30.7544	31.408	31.0545	30.838	31.3008	30.872	31.075	31.0113	30.7245	31.397	31.0528	31.1597	30.8711	31.1587	30.659	30.6846	6	6	2	19,914	3255200000	1580300000	1702800000	3591900000	2761300000	3078800000	3140400000	1711400000	1957600000	2032200000	1403900000	3345300000	3226400000	3512500000	1715200000	2318500000	2690800000	2336100000	2	2	2	2	2	2	2
F6YY69;F6VW30;P68254-2;P68254	14-3-3 protein theta	Ywhaq	32.0678	32.6039	32.2673	31.9647	31.9796	31.8807	32.2128	32.37	32.4917	32.2612	31.7576	31.7131	32.2708	32.1603	32.4809	32.1309	31.8082	31.7019	8	4	4	32,221	5265700000	6013000000	5507900000	4748600000	4411900000	4399200000	5403000000	5307500000	5730300000	5431100000	2970700000	4321600000	5712900000	5578200000	5279900000	4738500000	3699500000	3432500000	4	4	4	4	4	4	4
F6XC25;Q8BRN9	Coiled-coil and C2 domain-containing protein 1B	Cc2d1b	28.0318	28.1791	28.2462	28.043	25.5866	27.8115	27.9592	28.0922	28.0473	28.1652	27.8187	27.3804	27.9657	27.9692	28.1794	28.0939	27.5626	27.4225	18	18	18	84,902	263980000	396440000	289390000	249550000	111950000	292920000	410870000	234670000	339170000	356070000	84991000	120180000	307300000	280730000	339590000	263740000	110080000	181200000	10	11	10	11	2	11	15
F6YVP7;P62270;A0A1Y7VKY1;S4R1N6	40S ribosomal protein S18	Gm10260;Rps18	33.4387	33.7651	33.3526	33.3116	33.2227	33.1951	33.4145	33.404	33.5355	33.4404	33.3017	33.2587	33.3641	33.4827	33.3216	33.4809	33.276	33.1188	12	12	12	17,671	12262000000	14361000000	11394000000	11196000000	8271200000	11972000000	11271000000	11400000000	12403000000	11626000000	9142900000	11617000000	13665000000	14289000000	11071000000	11363000000	9907500000	9201500000	11	10	11	11	10	12	11
F6ZFT1;F8WJ64;Q9CR21	Acyl carrier protein;Acyl carrier protein, mitochondrial	Ndufab1	29.8594	30.4764	30.1169	29.6425	25.3848	29.8633	29.8583	30.1439	30.1181	29.8844	30.2682	29.7819	29.5965	29.8569	29.6786	29.2839	29.495	29.1439	2	2	2	14,309	956670000	1303600000	1352600000	972460000	327570000	1177000000	1082400000	1105800000	1080000000	959140000	1007100000	958380000	339010000	1303700000	820700000	655600000	931770000	734440000	2	2	2	1	1	1	2
F6ZGN3		Myo18a	29.3948	29.4668	29.2444	29.3581	30.429	30.0419	29.1735	29.2144	29.3449	29.0688	30.0904	30.3299	29.5533	29.7419	29.4655	29.3715	30.2101	30.2042	17	17	17	54,258	804410000	676610000	755950000	1057400000	1157400000	1245600000	866620000	525140000	693210000	648000000	1008200000	1495800000	600330000	949180000	688370000	722170000	1339500000	1280400000	13	12	16	16	11	14	14
F6ZHD8;Q9D6Y9;G3UW30	1,4-alpha-glucan-branching enzyme	Gbe1	29.2433	29.4639	29.1138	29.2385	28.8449	28.8231	29.2231	29.2065	29.2311	29.2673	28.4579	28.804	29.0162	29.3758	29.3012	29.2456	28.6989	28.7186	16	16	16	80,336	741170000	737590000	746030000	790880000	406160000	571590000	731160000	645650000	727190000	752890000	168830000	418390000	527300000	585520000	570930000	790380000	310640000	395610000	13	10	13	14	9	14	12
F7A8H6;O70325-2;O70325;S4R1E5;Q91XR9	Phospholipid hydroperoxide glutathione peroxidase, mitochondrial;Glutathione peroxidase;Phospholipid hydroperoxide glutathione peroxidase, nuclear	Gpx4	28.7492	28.8383	28.7394	28.7769	29.1383	29.347	28.5618	28.7845	28.6272	28.6217	28.8855	29.0339	28.4802	28.835	28.696	28.8621	29.2501	29.0658	7	7	7	29,146	406170000	416140000	320190000	479440000	694990000	796270000	356800000	359920000	367460000	422740000	591100000	883250000	303230000	436800000	243630000	393480000	772240000	827790000	5	5	5	6	6	6	4
F7AA26;O54931;O54931-4	A-kinase anchor protein 2	Palm2Akap2;Akap2	31.5595	31.7597	31.3588	31.4887	30.7289	30.8192	31.5111	31.5423	31.431	31.4251	30.7676	30.7882	31.603	31.583	31.4854	31.7348	30.7562	30.7809	28	28	0	125,98	3457200000	3073700000	2875700000	3671300000	1784300000	2376900000	3646000000	3086800000	2877200000	2924400000	1259300000	1530700000	3542300000	3901000000	3041500000	3338800000	1921700000	1784000000	0	0	0	0	0	0	0
Q6ZWZ6;F7AEH4;P63323;A0A1W2P7A1	40S ribosomal protein S12	Rps12	31.8659	32.4069	32.1772	31.6721	31.3776	31.5804	31.88	32.3026	32.0545	32.004	31.7234	31.5782	31.5602	31.4364	32.1373	31.9201	31.2611	31.0903	3	3	3	14,515	4401900000	5786000000	4857200000	3828100000	3483600000	3758200000	4310000000	5124300000	4485000000	4418400000	3025500000	3267800000	3812500000	3246000000	4491800000	3938300000	2682100000	2521400000	3	3	3	3	3	3	3
F7AGE9		Obsl1	27.2821	28.0286	27.709	27.7366	27.7228	27.9143	28.0692	27.554	25.6084	24.6176	25.058	28.0714	27.6455	27.8887	25.3916	27.2234	28.0363	28.0854	10	4	4	44,534	180650000	172670000	187330000	245590000	272320000	331150000	252670000	195770000	135170000	176750000	178480000	329070000	163410000	275150000	92738000	177640000	335020000	369870000	2	2	2	2	3	3	2
F7BGR7;J3QPA9;Q8C7Q4;F6TBN8;Q8VE92;B0LM42	RNA-binding protein 4;RNA-binding protein 4B	Gm21992;Rbm4;Rbm4b	25.7019	26.3435	25.756	25.1664	25.645	25.3885	26.0695	25.5806	25.9247	25.8731	25.7396	25.547	25.7581	26.5337	25.7812	26.4102	25.4154	25.7763	10	7	7	52,791	58128000	34084000	61401000	81052000	82180000	65690000	124570000	39254000	90315000	46418000	13281000	40213000	39530000	103530000	53142000	28382000	60851000	83743000	4	2	4	4	3	3	5
F7C846;P47802;G3XA66;D3Z3F4;G3XA75;G3UXX9;D3YVW0	Metaxin-1	Mtx1	28.32	27.6869	28.403	28.6267	28.2066	28.409	28.3173	28.1656	28.7031	28.3176	28.274	28.1914	28.0464	28.0891	28.4713	28.2929	28.2382	28.173	9	9	9	51,341	359040000	245310000	392600000	390200000	418900000	449020000	408780000	248780000	298910000	389970000	241100000	287090000	515300000	408510000	282660000	323180000	355480000	474010000	7	6	5	7	7	6	6
F7CC56;Q9ESK9;F7CCJ3	RB1-inducible coiled-coil protein 1	Rb1cc1	27.3136	26.9383	26.8544	27.082	26.9394	27.0477	27.6518	27.3562	27.2368	27.2583	27.3317	27.5183	26.9851	27.367	26.7419	27.1525	27.1493	27.0958	14	14	14	168,85	137100000	77916000	70590000	115340000	110720000	193330000	159040000	122600000	132340000	107770000	103610000	179930000	85706000	593050000	52410000	111230000	92017000	447550000	5	4	5	5	4	8	6
F7CJY7;Q8BVI5;F6X4N5;B7ZCB8	Syntaxin-16	Stx16	26.7391	26.6649	26.3276	26.7891	26.8014	26.5828	26.4894	26.2464	26.4452	26.4518	26.2006	26.5314	26.3622	26.6224	26.0009	26.6109	26.8989	26.7961	7	7	7	29,315	147280000	97405000	49634000	174190000	184620000	152160000	82022000	106190000	68929000	55437000	38005000	50492000	73069000	168350000	74640000	86362000	125670000	120580000	5	4	2	6	4	4	2
F7D3W5;Q5PR72;Q3TXZ6;A0A1B0GRJ9;Q922S4	cGMP-dependent 3,5-cyclic phosphodiesterase	Pde2a	26.7174	27.2924	26.822	26.9488	27.9273	28.1286	27.294	27.035	26.8055	26.9655	27.6027	27.8952	27.1428	26.9527	26.682	26.7752	27.865	27.7532	13	13	12	107,69	133770000	169410000	84627000	160510000	396890000	365600000	200550000	37395000	61860000	92630000	116470000	286440000	114200000	96171000	72025000	164660000	312180000	331530000	5	5	4	6	9	6	5
F7DEU6;P50096;E0CYE2	Inosine-5-monophosphate dehydrogenase;Inosine-5-monophosphate dehydrogenase 1	Impdh1	29.1373	29.3551	28.9397	29.2063	29.1434	29.1385	29.4608	29.3977	29.264	29.4634	29.1554	29.001	29.3433	29.2003	29.2896	29.4718	29.2049	29.0951	15	13	13	57,688	664320000	748910000	488310000	697090000	493180000	779460000	801790000	694370000	627030000	700000000	570590000	290490000	901740000	778820000	561820000	809830000	521040000	617260000	12	13	13	13	10	13	13
F8VPK0		Ttc37	28.627	28.4342	28.5205	28.517	28.1399	27.9731	28.6314	28.6267	28.6866	28.5671	27.5079	28.3517	28.4951	28.6167	28.8211	28.7818	28.0955	28.1439	21	21	21	173,94	440270000	442090000	470500000	464610000	191210000	232160000	415190000	480910000	508490000	460170000	115310000	213760000	349300000	516940000	512770000	485710000	225580000	284140000	15	17	17	16	7	9	14
F8VPM7;V9GXP8;Q99MI1;V9GXH3;V9GXF0;Q99MI1-2;V9GWT6;V9GX53	ELKS/Rab6-interacting/CAST family member 1	Erc1	29.9974	30.1183	29.9361	30.1114	29.8557	29.9602	30.032	29.9338	29.9924	29.947	29.7175	30.0404	29.9076	29.9982	30.0747	29.9845	29.957	29.9944	38	38	31	128,33	1115100000	1219000000	1246500000	1178000000	1146000000	915580000	1289000000	1087700000	1161100000	1168700000	708150000	1063100000	1059400000	1005100000	1084700000	1076300000	1020300000	1011600000	20	23	25	20	20	19	21
F8VPN4;A0A0G2JGI9;F6XXE6		Agl	31.4455	31.5495	31.4539	31.4319	31.7146	31.9373	31.4879	31.4551	31.3857	31.3769	31.7326	31.7352	31.3369	31.5917	31.3891	31.4394	31.8586	31.7508	52	52	52	174,29	3454700000	3224700000	3060100000	3285000000	3914000000	4758700000	3003200000	2881600000	2725400000	2965300000	2393300000	3613600000	3083200000	3430800000	2897500000	3028100000	4096400000	3943100000	39	39	39	37	41	45	37
F8VPP8		Zc3h7b	27.1472	27.3177	27.2148	27.2197	26.9101	26.8504	27.1219	26.982	27.1787	27.353	26.9899	27.2927	26.9755	27.2042	27.1555	27.4922	26.9363	27.0279	13	13	13	110,29	177560000	104910000	136560000	157420000	91179000	154450000	74699000	116090000	195320000	199280000	97936000	115080000	203770000	266310000	146890000	204690000	127080000	173010000	8	5	7	7	5	6	4
F8VPR1;Q8BVA4	Leiomodin-1	Lmod1	26.2246	26.3841	26.259	26.3536	25.912	24.3577	26.4958	26.4423	26.5667	26.2781	25.7273	25.9983	26.4008	26.7732	26.7295	26.7664	24.5037	25.5434	7	7	7	66,267	50118000	88076000	65910000	114820000	67840000	0	96259000	86653000	100020000	69250000	56956000	77282000	83569000	109030000	114250000	141160000	0	0	5	5	4	6	3	2	4
F8VPU2	FERM, RhoGEF and pleckstrin domain-containing protein 1	Farp1	29.7033	29.7105	29.484	29.5959	28.4697	28.6746	29.5069	29.2566	29.0869	29.5464	27.5502	28.3447	29.4267	29.4364	29.2705	29.5628	28.6105	28.358	18	18	18	118,87	972670000	818340000	717060000	943360000	367780000	438020000	921490000	609070000	581690000	848880000	87375000	335000000	796940000	884050000	639200000	853500000	367160000	222950000	16	14	16	16	12	14	17
F8VPX1;Q6A4J8;E9PXY8;Q6A4J8-3;Q6A4J8-2	Ubiquitin carboxyl-terminal hydrolase;Ubiquitin carboxyl-terminal hydrolase 7	Usp7	29.2987	29.4712	29.2198	29.2806	28.9462	28.9262	29.4378	29.1527	29.1255	29.2986	28.845	28.7937	29.2988	29.2275	29.3877	29.1279	28.9116	28.8927	27	27	27	128,47	753720000	614930000	761950000	684830000	466920000	550500000	777200000	692230000	473680000	823760000	332480000	310210000	980460000	830970000	545780000	515030000	570120000	607280000	20	19	21	21	14	19	21
F8VQ05		Fryl	28.3179	28.3815	28.0287	28.2548	28.1366	28.2831	28.223	28.2325	28.1749	28.2654	27.9337	28.2732	28.0972	28.3707	28.2069	28.1509	28.0936	28.0469	26	26	24	337,82	412930000	227710000	199510000	397060000	258710000	362950000	406500000	235730000	363160000	364300000	228270000	304360000	309360000	406830000	302910000	309100000	272960000	340110000	14	14	13	15	11	13	14
F8VQ28;Q8VI36;Q8VI36-2;A0A0J9YV30	Paxillin	Pxn	29.3409	29.5214	29.1103	29.1003	28.8007	28.43	29.1788	29.0722	29.107	28.9154	28.5444	28.6629	29.2474	29.3851	29.0513	29.0637	28.7356	28.673	11	11	5	64,506	652690000	710160000	605280000	711130000	908970000	289430000	649550000	620110000	560920000	535310000	297260000	386100000	712540000	689070000	532270000	536740000	301550000	426650000	3	3	4	5	3	2	3
F8VQ95;Q6Y685-2;Q6Y685	Transforming acidic coiled-coil-containing protein 1	Tacc1	27.4975	27.682	27.8238	27.8129	27.4245	27.6816	27.9749	27.6192	27.7426	27.7318	27.5582	27.3486	27.6632	27.6344	27.9584	27.9733	27.3271	27.4639	12	12	11	84,253	188490000	168870000	172920000	194080000	177690000	374820000	354790000	233010000	200960000	233490000	141170000	89748000	342190000	311120000	221660000	223280000	228890000	129900000	5	6	4	6	3	6	6
F8VQB6;F8VQB6-2;E9Q5G1	Unconventional myosin-X	Myo10	30.9221	31.1024	30.7088	30.8509	31.033	31.0381	30.9931	31.0482	30.9338	30.9812	30.8975	31.1094	30.7263	30.893	30.8272	30.8375	31.0184	31.008	49	49	48	237,32	2267600000	2278700000	1944600000	2253400000	2607900000	2673300000	2221400000	2111500000	1978600000	2230000000	1193600000	2272300000	2183100000	2229700000	1754600000	1879700000	2308400000	2272600000	34	33	36	35	33	32	34
F8VQC1;E9Q740	Signal recognition particle subunit SRP72	Srp72	31.7426	31.9225	31.6937	31.7826	31.0888	31.2657	31.8785	31.9353	31.9416	31.8679	31.3451	31.338	31.8051	31.7023	31.8957	31.938	31.3047	31.3037	19	19	19	74,656	1684500000	7912100000	8438500000	1891500000	1099800000	1220700000	1937500000	8421800000	8932600000	1848200000	1018100000	1092500000	1906400000	1596300000	1641500000	7942400000	1180000000	1390200000	16	16	18	14	15	13	14
F8VQC7;A0A087WQ25;A0A087WRS1		Ktn1	33.0266	33.2023	32.9204	32.9932	33.1324	32.9992	33.0558	32.9369	32.9909	33.0109	33.0189	33.242	32.8687	32.9087	32.9493	33.0197	33.0792	33.1169	73	73	0	152,54	9900600000	9629400000	8049900000	9924700000	11026000000	9837400000	9245000000	8085600000	8496700000	8896400000	6861200000	10202000000	8997400000	8540700000	7759300000	8927700000	9630800000	9591700000	0	0	0	0	0	0	0
F8VQC9;Q8BTY2	Sodium bicarbonate cotransporter 3	Slc4a7	28.5733	28.7877	28.4315	28.4239	27.9627	27.5291	28.5518	28.4226	28.533	28.6635	27.5225	28.0032	28.4692	28.5132	28.4893	28.503	27.8108	27.8022	18	18	4	127,22	383130000	462960000	384190000	495790000	206080000	205920000	463870000	297320000	397870000	401130000	173360000	250100000	445970000	451090000	384230000	436850000	217960000	211240000	1	3	2	2	2	1	0
F8VQE9;Q8VHH5;A0A0G2JER6	Arf-GAP with GTPase, ANK repeat and PH domain-containing protein 3	Agap3	26.7907	26.8551	26.4211	26.6449	26.4813	26.6285	26.6958	26.7314	26.7735	26.8546	25.0532	26.4195	26.7491	26.7743	26.7705	26.9676	26.6742	26.6385	7	7	6	97,694	122020000	104360000	155210000	120790000	92322000	126920000	87667000	104190000	95379000	117410000	18647000	96638000	163770000	151910000	124680000	65748000	87303000	120930000	4	2	5	4	2	4	3
F8VQJ3		Lamc1	27.9542	28.0006	27.8168	27.8495	29.0755	28.6419	27.8251	27.9775	27.3876	27.7005	29.0475	28.7338	28.2168	28.0501	28.3083	27.9872	28.8859	28.6483	20	20	2	177,19	305250000	185950000	216260000	193430000	764580000	826240000	298390000	148150000	100040000	172860000	500090000	588340000	185890000	186190000	220440000	217880000	492560000	649720000	1	1	1	1	2	1	2
F8VQK4;P04760-2;P04760	Acetylcholine receptor subunit gamma	Chrng	29.2631	29.7409	29.5585	29.361	30.8046	30.4283	29.1691	29.4661	29.2782	29.079	30.1678	30.589	29.3378	29.6894	29.5535	29.1949	30.1482	30.5881	13	13	13	58,708	793760000	889390000	631510000	986920000	3064200000	1657100000	712510000	540940000	585770000	493670000	817630000	1329200000	557830000	725660000	502300000	771990000	1432900000	1814200000	9	8	8	10	11	13	9
F8VQN6;Q8R4H2	Rho guanine nucleotide exchange factor 12	Arhgef12	27.327	27.6299	27.3496	27.1507	27.3966	27.5336	27.1141	27.2347	27.3108	27.2829	26.7268	26.7345	27.5479	27.8549	27.3843	27.2563	27.4488	27.4863	15	15	15	172,47	175520000	208680000	154850000	161150000	200990000	254230000	163940000	146000000	145970000	141220000	68057000	98244000	184910000	532480000	159680000	154730000	133270000	163150000	8	9	8	8	3	9	9
F8WGQ9;Q922M3	BTB/POZ domain-containing adapter for CUL3-mediated RhoA degradation protein 3	Kctd10	25.3723	25.1184	25.6421	26.6898	25.2816	24.7237	26.0446	25.2691	25.0751	25.7003	24.4857	24.8476	26.5263	24.9642	25.7585	25.6236	25.4312	25.425	3	3	3	35,829	54043000	81791000	87129000	88828000	32170000	18605000	82659000	23622000	48266000	76864000	6402300	15049000	45296000	19524000	69004000	52357000	37303000	58235000	3	3	3	2	1	1	2
F8WHL2;Q8CIE6	Coatomer subunit alpha;Coatomer subunit alpha;Xenin;Proxenin	Copa	32.8325	33.0136	32.7651	32.8725	32.7822	32.7821	32.9498	32.8033	32.7739	32.917	32.6273	32.6988	32.7658	32.7929	32.8128	33.0593	32.6459	32.6508	50	50	50	139,41	10054000000	7666200000	7712200000	8856000000	9040900000	7881700000	8213600000	6899000000	6967400000	8489800000	4898500000	7056800000	9241500000	8913900000	6091500000	9078300000	6940400000	6648200000	41	38	38	38	41	37	39
F8WHM5;Q61543;F6RSH1	Golgi apparatus protein 1	Glg1	30.0095	30.1354	30.0642	30.055	29.8476	29.9694	29.8979	29.9655	30.0426	29.9705	29.8527	30.1195	29.8013	29.9262	29.9901	29.8241	30.037	29.9173	18	18	18	132,35	1097800000	956260000	1234400000	1276500000	1120400000	1225800000	1136700000	910340000	1120500000	908340000	993200000	1076500000	1134300000	1204200000	992230000	821110000	1291300000	1120400000	11	11	11	11	11	13	11
F8WHT3;Q7TPM1;F7AYW2	Protein PRRC2B	Prrc2b	27.6866	27.7021	27.5232	27.7183	27.4617	27.6006	27.7209	27.3551	27.8264	27.5654	27.6034	27.7757	27.8313	27.8119	27.4795	27.8486	27.6957	27.8045	20	17	17	243,12	168740000	190310000	105340000	188880000	179060000	265920000	224070000	117590000	214280000	212270000	140950000	261130000	337110000	287190000	100880000	214920000	371210000	428130000	6	8	5	6	7	8	8
F8WHU5;Q4VA53;Q4VA53-3;Q4VA53-2	Sister chromatid cohesion protein PDS5 homolog B	Pds5b	28.8677	29.091	29.1199	28.727	27.9504	28.0583	28.9688	29.0718	28.8162	28.9954	28.1483	28.4133	28.8368	28.7572	28.8643	28.8491	28.1138	28.0693	24	24	22	164,76	568470000	512050000	637480000	567440000	129190000	206600000	639630000	596380000	551370000	575120000	204310000	274870000	626030000	499390000	500250000	506940000	220320000	226920000	16	15	16	14	4	9	15
F8WHW3;Q3TWL2;E0CYE6	Type 1 phosphatidylinositol 4,5-bisphosphate 4-phosphatase	Tmem55b	26.5559	25.4885	26.8843	26.9058	26.6143	26.2576	26.8102	27.2042	26.1506	26.538	26.1462	26.3042	26.3751	26.7074	26.7739	26.4257	25.4163	26.3719	4	4	4	29,331	115850000	84010000	133750000	165440000	91201000	57909000	140280000	120100000	95499000	119910000	47011000	71534000	78641000	98100000	114520000	108090000	35727000	60690000	3	3	3	4	3	2	4
F8WHY8;Q8K4B0;E9PX23	Metastasis-associated protein MTA1	Mta1	27.6092	27.3493	27.4064	27.2223	27.9639	27.019	27.8851	27.5738	27.1185	27.6241	27.8972	27.9597	27.9742	27.941	27.5177	27.7473	27.822	27.7693	16	13	12	79,189	209380000	128220000	173030000	115270000	295850000	157320000	267460000	187360000	113900000	229440000	205210000	305620000	422290000	266230000	148540000	162200000	308320000	259940000	8	7	8	5	9	7	10
F8WI30;Q9CY18;F6RSR4;F7D3B8	Sorting nexin-7	Snx7	29.4625	29.7666	29.5722	29.4196	29.0284	29.1342	29.548	29.5961	29.4659	29.3523	28.4934	28.8289	29.5707	29.9255	29.3053	29.5967	29.0533	28.7563	15	15	15	50,878	903420000	731310000	752780000	1057600000	674760000	787750000	716910000	651210000	783730000	831910000	251090000	548290000	1020000000	869810000	673220000	801300000	475440000	424760000	13	13	14	14	10	12	12
F8WI90;P05480	Neuronal proto-oncogene tyrosine-protein kinase Src	Src	27.1705	27.2882	27.2816	27.053	27.1561	27.294	26.9188	27.6191	27.1587	27.3444	26.8724	27.1633	26.9665	27.1322	27.3192	27.1882	27.316	27.168	11	9	7	59,89	193200000	210750000	273830000	120940000	137930000	140730000	104470000	229410000	178700000	255250000	132550000	183430000	133900000	82754000	207760000	118390000	91755000	77276000	4	4	4	3	4	3	2
F8WIE5;Q69ZR2	E3 ubiquitin-protein ligase HECTD1	Hectd1	29.9898	30.0128	30.071	30.1579	30.1181	30.2135	30.0646	30.076	30.0818	29.9791	30.0393	30.1293	30.0452	30.0744	30.1151	30.1886	30.1697	30.1407	44	44	44	289,23	1352100000	884620000	1049100000	1528500000	1320300000	1469200000	922230000	1205900000	1415300000	910560000	868750000	1221300000	1353000000	1123000000	1331300000	1056700000	1183100000	1315000000	29	25	27	28	31	34	26
F8WIJ0;Q9JIS8	Solute carrier family 12 member 4	Slc12a4	29.3313	29.5486	29.3252	29.472	29.597	29.74	29.628	29.4082	29.2783	29.4645	29.4432	29.6112	29.6356	29.5711	29.2944	29.3589	29.5327	29.7215	23	23	21	120,81	751180000	684160000	685900000	839760000	951920000	1050700000	886820000	690980000	549260000	805680000	612250000	933350000	846830000	1069600000	455430000	546080000	820490000	1018100000	17	16	17	17	14	17	18
F8WIK0;Q8WTY4;F7BWP1	Anamorsin	Ciapin1	30.11	30.4105	30.1726	30.2002	29.4955	29.4369	30.3554	30.3385	30.3121	30.3712	29.4438	29.4757	30.2035	30.0493	30.3925	30.3564	29.2028	29.369	10	10	10	33,429	1302800000	1177300000	1184600000	1300600000	1119300000	848470000	1332800000	1222800000	1139600000	1462600000	560780000	424040000	1931200000	1670200000	1189200000	1327900000	625690000	672380000	8	7	7	7	8	9	7
F8WIR1;P18242;F6Y6L6	Cathepsin D	Ctsd	32.8457	33.0854	32.9865	32.9359	32.3119	32.4397	32.8554	32.7644	32.7335	32.7139	32.0178	32.1991	32.7063	32.7545	32.7611	32.8464	32.343	32.3562	12	12	12	44,215	8852400000	8943300000	8493800000	9359700000	6377800000	6397400000	8619000000	6967600000	7023000000	7319300000	3041800000	3640200000	8514900000	8260200000	6508600000	7557500000	5599000000	5825500000	11	11	11	11	12	11	11
F8WIT2	Annexin	Anxa6	29.056	29.4511	29.1002	28.8168	29.5425	29.4529	28.9443	29.0982	29.2553	29.1608	29.4357	29.2729	28.8222	27.9743	29.484	29.0272	29.1696	29.2756	43	3	3	75,288	594950000	708220000	714840000	652460000	690570000	579670000	665090000	682290000	646780000	615280000	572610000	580460000	641030000	523540000	545060000	543120000	604190000	498350000	3	3	3	3	2	2	3
F8WIU1;Q9D1K7;H7BXB9;Q6IR22	UPF0687 protein C20orf27 homolog	1700037H04Rik	29.2643	29.5121	28.9364	29.0951	28.3896	28.6684	29.0931	29.095	29.1813	29.1905	28.2085	28.5738	28.8549	29.0281	28.8656	29.1659	27.9796	28.3361	4	4	4	19,811	757170000	774410000	601860000	655570000	256660000	478910000	600240000	552770000	578870000	663120000	269530000	365790000	575430000	660390000	442960000	533370000	275390000	233110000	4	4	4	4	3	3	4
F8WJ93;Q3UMY5-3;Q3UMY5;A0A0R4J0H0;A0A0R4J1G7;Q3UMY5-4;Q3UMY5-2	Echinoderm microtubule-associated protein-like 4	Eml4	26.45	26.8635	25.2491	26.3149	26.2325	25.6386	26.7414	26.4876	26.3217	26.3102	25.7251	25.7614	26.6589	26.2118	26.5921	26.4284	24.9891	25.819	9	8	8	109,97	121100000	81056000	82952000	114010000	72224000	55268000	138510000	96741000	77931000	89884000	29459000	30758000	143590000	122510000	76800000	90323000	33777000	57244000	6	5	4	6	3	3	6
F8WJD4;Q80X82	Symplekin	Sympk	28.5926	29.1021	28.9405	29.0017	27.9485	27.8486	28.9353	28.6789	28.7115	28.6729	28.1661	28.586	28.8093	28.7625	28.6552	28.7703	27.9359	28.1093	19	19	19	142,62	335790000	514850000	314080000	558130000	1450600000	292840000	508800000	410140000	401720000	331510000	132610000	350870000	454600000	372470000	351810000	388620000	322630000	304240000	13	13	9	13	9	7	15
F8WJG3;P62996	Transformer-2 protein homolog beta	Tra2b	28.8151	29.5168	28.6036	28.4576	29.5844	29.1208	28.816	28.5985	28.7357	28.5836	30.0003	29.8379	29.1663	28.6704	28.2046	28.4008	29.0383	29.1557	10	10	8	21,935	532490000	653550000	378170000	394070000	1200200000	819210000	459030000	417690000	365740000	388480000	587760000	842900000	767290000	477430000	237280000	424440000	743430000	749540000	6	7	6	5	8	8	5
F8WJI3;Q8R3Q6;E9Q4B5	Coiled-coil domain-containing protein 58	Ccdc58	28.3999	28.6525	28.5445	28.4084	28.3994	28.4428	28.6396	28.6093	28.5858	28.6403	27.8902	28.6132	28.2414	28.4054	28.2645	28.3682	28.123	28.3413	4	4	4	15,601	430120000	420560000	368540000	341150000	438570000	452880000	299380000	402050000	333460000	425730000	191830000	435520000	484640000	396950000	279460000	369120000	295880000	402710000	4	3	4	3	3	4	3
G3UVU2;Q62203;D3YW09	Splicing factor 3A subunit 2	Sf3a2	28.3493	28.6583	27.7781	28.3585	28.0998	27.5882	27.5536	27.9509	27.989	28.5015	28.1069	28.0216	28.6211	27.6617	28.4071	28.1374	27.7233	27.7964	9	9	9	51,278	370590000	341330000	287940000	424270000	90123000	336910000	170000000	237110000	257930000	406890000	281430000	229360000	394660000	229270000	251750000	268860000	392810000	383600000	8	6	8	7	5	6	6
G3UW48;Q8BH44	Coronin;Coronin-2B	Coro2b	25.2877	25.4484	25.7699	25.3467	25.6069	26.0763	25.5282	25.1811	24.7851	25.2426	25.8114	25.0348	24.9407	25.3204	24.9558	25.4284	24.9787	25.0393	3	3	3	36,1	31480000	58849000	61675000	45434000	45948000	16157000	64057000	49216000	33867000	53295000	30531000	24098000	14638000	30311000	41501000	43474000	0	25653000	2	3	3	2	2	1	3
G3UW82		Myh2	28.7141	29.8484	30.3569	29.6278	29.9356	31.2676	28.638	28.6609	28.4589	28.6045	31.441	30.9921	28.7145	29.929	28.4032	28.5811	31.1524	30.8705	103	2	2	223,22	773570000	769180000	1829600000	744100000	2242400000	2441400000	736560000	618210000	539190000	597950000	1796200000	1823100000	915420000	841660000	522980000	595240000	2391900000	2122700000	2	2	1	1	1	1	2
G3UWD2;Q3UM65;Q03347;Q03347-4;G3X9W7;Q03347-5;Q03347-2	Runt-related transcription factor 1	Runx1	28.219	28.4937	28.107	28.3712	28.0749	28.1964	28.4344	28.2576	28.1515	27.6542	27.5764	27.6296	28.293	28.12	28.0323	28.1477	28.1708	28.3234	8	8	8	48,583	426970000	341860000	299720000	404910000	377650000	452490000	337410000	329430000	329900000	240880000	183440000	167010000	408920000	349210000	228440000	223400000	178350000	263440000	8	7	6	7	7	7	6
Q7TSQ9;G3UWH9;Q8R1U1	Conserved oligomeric Golgi complex subunit 4	Cog4	28.2157	28.2201	28.3575	27.9087	27.7598	27.768	28.1372	28.3773	28.1047	28.0454	28.0353	27.9707	27.8653	28.0853	28.0348	28.263	27.6328	28.0125	11	11	11	80,77	366490000	241050000	313610000	217410000	463230000	348010000	190130000	337290000	286630000	324440000	206280000	230200000	285670000	432550000	220910000	227080000	299310000	273180000	8	6	6	7	10	8	5
G3UX26;Q60930;A0A286YCR8	Voltage-dependent anion-selective channel protein 2	Vdac2	33.1481	33.3359	33.3078	33.0369	33.187	33.187	32.9893	33.2477	33.2784	33.216	33.2728	33.492	33.0982	33.0696	33.2882	33.0804	33.1076	33.0585	10	10	10	30,446	10959000000	10295000000	11273000000	9830200000	9886000000	11505000000	9600300000	10860000000	10653000000	10944000000	7828100000	13145000000	9958600000	9173900000	9282400000	9079600000	9211900000	9030300000	10	10	10	10	9	10	10
G3UYQ9;G3UYX8;G3UX79;Q99N84	28S ribosomal protein S18b, mitochondrial	Mrps18b	26.3278	27.0817	26.6047	26.5413	27.356	26.6536	26.3176	26.5159	26.517	26.5051	26.552	27.157	26.7484	26.7998	26.5986	26.7046	26.8684	26.8559	3	3	3	12,034	65887000	146120000	118510000	84756000	153270000	137980000	80809000	84270000	99889000	112080000	113250000	186100000	102670000	119020000	105550000	97924000	135700000	103380000	3	2	3	1	1	3	2
G8JL74;G3UXA6;Q8BHD7-2;Q8BHD7;G3UZ01	Polypyrimidine tract-binding protein 3	Ptbp3	27.6693	27.9805	27.3763	27.9081	27.5573	27.8272	28.1172	27.5443	27.8249	27.7161	28.2629	28.08	28.0154	27.9047	27.5418	28.2369	27.7723	27.6647	11	9	9	59,465	276500000	286500000	197350000	271560000	223830000	126690000	186510000	220680000	304650000	327200000	323480000	394990000	343690000	213540000	188280000	213040000	129160000	230230000	5	4	5	4	3	4	5
G3UXL2;Q9D7G0	Ribose-phosphate pyrophosphokinase 1	Prps1l3;Prps1	26.4766	27.1721	26.8442	26.8598	26.192	26.715	26.972	25.8213	26.616	27.1087	24.4799	24.8348	26.3911	26.4785	26.6614	27.0073	24.483	25.8181	10	2	2	34,824	99151000	150590000	117740000	153570000	84758000	131120000	132710000	42700000	102370000	140000000	15127000	19596000	101190000	101010000	99199000	121410000	28744000	58835000	2	2	2	2	2	2	2
Q3MIA8;G3UXW9;Q99LD4;A0A140LJB7;B1ATU4;Q99LD4-2	COP9 signalosome complex subunit 1	Gps1	30.7281	30.8927	30.7562	30.8278	30.3518	30.8782	30.8523	30.8899	30.902	30.9387	31.0733	30.8246	30.7676	30.7923	30.8239	30.891	30.6713	30.6633	14	14	14	55,163	1995400000	1640300000	1796000000	2286100000	1410700000	2427200000	2042600000	1741200000	2105000000	2115600000	1338200000	1957700000	1988500000	2277500000	1827500000	2039000000	2036600000	1847800000	13	12	13	13	11	13	13
G3UXX3;Q91XH5;Q64105;G3UZ79	Sepiapterin reductase	Spr	29.9538	30.2303	30.0548	30.1355	30.406	30.4707	30.2372	30.2285	30.1866	30.1579	29.9404	30.2937	29.9214	30.1416	30.3004	30.2709	30.4266	30.2179	8	8	8	23,357	1161800000	1231500000	937260000	1024900000	1257600000	2077300000	1337400000	1196200000	1220200000	1194300000	715100000	1483000000	1221700000	1282300000	1233400000	1134900000	1935800000	1353500000	7	7	6	6	6	8	7
G3UXZ5;P97371;G3UXY0;G3X9K9;G3UWN9	Proteasome activator complex subunit 1	Psme1	30.7589	31.0225	30.7602	30.805	30.2009	30.2617	30.8851	30.7995	30.7373	30.9156	29.8149	29.9434	30.6031	30.7804	30.763	30.914	30.1962	30.1641	13	13	13	27,411	1939400000	2112600000	1967600000	2062600000	1655300000	1180200000	1822400000	2016700000	1825700000	2051600000	663470000	1005700000	1888200000	2000100000	1554700000	2124200000	1327100000	1383200000	11	11	12	12	12	10	13
G3UY42;Q8CCS6-2;Q8CCS6;D3YUB9;D3Z5F7;D3Z055;G3UWS5	Polyadenylate-binding protein 2	Pabpn1;Gm20521	27.6366	27.3531	27.6547	27.5703	28.1121	27.7665	27.3743	27.5541	27.4498	27.4486	28.3117	28.1137	27.8417	27.3541	28.1044	27.6563	27.8494	27.8871	6	6	5	34,003	259600000	172910000	162380000	221420000	342750000	272460000	227940000	216080000	217260000	211100000	234790000	295550000	300590000	216010000	192340000	157220000	210070000	298180000	5	5	5	4	5	5	4
G3UYD0;Q3UHU8;Q9ESZ8-5;Q9ESZ8-4;Q9ESZ8-3;Q9ESZ8-6;Q9ESZ8-2;Q9ESZ8	General transcription factor II-I	Gtf2i	30.2396	30.4276	30.3268	30.3381	29.6521	29.7567	30.336	30.2617	30.1567	30.3228	30.0532	29.8969	30.3401	30.3722	30.3122	30.2155	29.9435	29.8017	26	26	26	103,08	1281200000	821090000	1217400000	1453300000	2024400000	2053200000	990770000	536730000	1098300000	1080700000	1396600000	1920800000	1031200000	1449700000	885310000	620570000	610830000	2072100000	15	18	17	18	16	15	13
G3UYG6;Q6Y7W8;G3UWR2;G3UYR9	PERQ amino acid-rich with GYF domain-containing protein 2	Gigyf2	29.0949	29.4113	29.1362	29.2815	28.9314	28.8179	28.9909	29.0161	29.1148	29.0583	28.9358	28.767	29.0516	28.9302	29.1753	28.9517	28.8462	28.8802	23	23	23	148,58	566050000	485830000	560700000	916070000	589840000	543410000	746180000	565380000	487620000	382880000	374520000	536460000	657890000	456590000	622860000	614660000	493990000	551810000	17	15	17	18	12	16	16
G3UYV7;P62858	40S ribosomal protein S28	Rps28	30.9521	30.8767	31.18	30.8409	31.4402	31.0426	30.6357	31.1547	31.3867	31.2313	31.2335	31.139	31.5254	31.4391	31.2751	31.1057	31.3584	31.7866	5	5	5	6,3442	2216400000	2070100000	2334700000	2199800000	3306200000	2464100000	1903800000	2207800000	2773200000	2456200000	2161100000	2337800000	3806800000	2983000000	2295100000	2424900000	2830200000	3835500000	2	2	2	2	3	2	2
G3UZ26;P50431;G3UYY1	Serine hydroxymethyltransferase;Serine hydroxymethyltransferase, cytosolic	Shmt1	27.5881	27.6342	27.4216	27.5731	26.4499	26.5045	27.8132	27.736	27.5239	27.4639	26.4493	25.9954	26.7871	27.9414	27.3265	27.7612	26.8404	23.4323	7	6	6	48,334	153130000	268610000	213960000	266680000	60049000	56127000	291700000	261930000	166530000	309940000	59113000	29429000	115650000	150880000	152680000	264490000	60890000	66385000	3	4	5	5	2	2	6
G3UZ63;G3X961;Q921I2;G3UZG5	Kelch domain-containing protein 4	Klhdc4	27.1441	27.0334	26.3304	27.0995	26.6486	26.2272	27.1885	26.8994	26.7082	27.1919	26.1271	26.6741	27.3894	27.4069	26.8507	27.1259	26.2533	26.3384	8	8	8	61,479	120280000	116560000	144450000	246910000	81915000	90888000	153100000	85805000	93958000	103380000	25654000	116520000	286370000	236310000	118670000	160750000	82622000	72260000	4	5	4	6	4	3	4
G3UZ73;G5E8P4;Q5NBX1-4;Q5NBX1-2;Q5NBX1;G3UWY3;Q5NBX1-5;Q5NBX1-3;F6RR81	Protein cordon-bleu	Cobl	28.8656	29.069	28.7843	28.7561	29.6819	29.6099	28.9496	28.9169	28.6829	28.7635	29.6734	29.6139	28.7145	28.653	28.6452	28.6437	29.5613	29.6327	11	11	11	45,623	591630000	598110000	454210000	495540000	1130900000	1002700000	477910000	530410000	499630000	546880000	716040000	1096600000	283940000	390100000	345130000	424440000	800280000	833620000	9	10	8	9	11	11	7
G3UZM9;Q8BWW9;G3UXH4;Q8BWW9-2;Q8BWW9-3	Serine/threonine-protein kinase N2	Pkn2	28.6607	28.8189	28.4273	28.543	28.7394	28.6232	28.6734	28.3985	28.6807	28.4432	28.2777	28.498	28.4317	28.4816	28.5525	28.4822	28.5226	28.2866	18	18	18	109,92	541540000	515800000	446230000	457880000	237930000	372230000	641240000	356670000	473370000	643970000	205120000	246040000	333170000	210790000	447820000	426170000	386820000	199510000	12	11	11	11	7	7	12
G3X8R0;Q60870	Receptor expression-enhancing protein 5	Reep5	31.6225	31.7889	31.6595	31.4509	33.0305	32.8752	31.7754	31.8943	31.688	31.7785	32.9979	32.5222	31.1802	31.3569	31.3879	31.7451	32.4222	32.2461	6	6	6	21,447	3867000000	3521500000	3442200000	3413200000	10007000000	7565200000	3914100000	3457500000	3576900000	4167100000	6979200000	5753200000	3029700000	3526300000	2901100000	3762500000	5822200000	5393700000	6	5	5	6	4	4	4
G3X8R2;Q80VJ2	Steroid receptor RNA activator 1	Sra1	27.1164	27.0832	26.8906	27.1641	27.2394	26.9301	26.8742	27.0303	27.1511	27.2392	27.1335	27.0546	27.1684	26.9179	27.4516	27.2218	27.1887	27.1752	7	7	7	24,496	192160000	167040000	152720000	185220000	213500000	94340000	162660000	102180000	205570000	182630000	48955000	69487000	232850000	192700000	148130000	104920000	135990000	132930000	6	5	5	5	5	3	5
G3X8R5;Q3UA37;Q8BUN3	Glutamine-rich protein 1	Qrich1	26.9309	26.9229	27.3066	26.9277	25.7892	26.4979	27.129	27.3125	27.493	27.2106	26.2918	26.2165	26.2015	26.0054	26.9008	27.0624	26.4413	26.1253	9	9	9	86,528	160970000	112870000	145440000	209610000	39139000	59086000	209770000	155800000	105830000	159690000	33001000	86745000	99842000	73050000	106510000	177560000	27466000	0	6	6	8	7	2	2	8
Q5DTZ3;G3X8R8;P59759	MKL/myocardin-like protein 2	Mkl2	26.7938	27.2663	26.879	26.772	26.8588	26.6531	27.0254	27.0344	27.1974	27.2495	26.6094	26.6694	26.7308	26.9695	26.7361	26.8609	26.2903	26.38	8	8	6	117,52	131900000	158230000	87317000	120100000	145280000	121670000	158970000	163560000	176190000	157540000	62065000	97753000	192220000	171110000	126580000	99353000	99946000	59555000	4	3	2	4	3	4	4
G3X8S1;Q9CQV7;Q9CQV7-3;Q9CQV7-2;D3Z5K6	Mitochondrial import inner membrane translocase subunit TIM14	Dnajc19	26.4134	25.3126	26.042	25.3819	26.1461	26.4312	25.4448	25.7359	25.5291	25.0806	26.3618	26.3355	25.9948	25.5493	26.2149	25.2201	25.0652	25.968	5	5	5	17,025	30924000	42003000	57524000	58790000	120710000	155700000	15323000	43828000	14253000	32652000	110940000	95549000	100090000	70146000	63487000	17936000	37932000	71104000	2	3	3	3	5	5	2
G3X8T3;P16675	Carboxypeptidase;Lysosomal protective protein;Lysosomal protective protein 32 kDa chain;Lysosomal protective protein 20 kDa chain	Ctsa	31.1974	31.3959	31.2363	30.8529	30.6132	30.3238	30.6772	31.0202	30.9453	30.9875	30.3121	30.0068	30.1946	30.9646	30.9309	30.8149	30.2857	30.2344	8	8	8	55,726	2371600000	2582600000	2447700000	2426200000	1723800000	1788400000	1626900000	2142600000	2010500000	1889400000	1193400000	1052200000	1753900000	2168800000	1873300000	1728200000	1366100000	1767600000	7	8	7	8	6	7	7
G3X8U8;O88622-2;O88622;E9Q088	Poly(ADP-ribose) glycohydrolase	Parg	26.1738	26.5818	26.6381	26.012	26.0035	26.7452	26.3458	26.2634	26.4221	26.4843	24.6838	26.2272	26.2217	26.1579	26.5088	26.6424	26.4546	26.3892	7	7	7	108,55	96575000	70359000	47090000	69821000	60199000	119550000	65795000	65381000	50500000	50748000	61306000	35170000	46963000	74709000	41890000	59458000	108260000	506820000	6	4	2	4	4	6	4
G3X8X7;Q920Q4;A2BI90;Q920Q4-2	Vacuolar protein sorting-associated protein 16 homolog	Vps16	27.7223	28.0734	27.4021	27.4912	27.5487	27.8012	27.5539	27.5898	27.7102	27.8691	27.2053	27.353	27.6102	27.7233	27.6182	27.7645	27.5859	27.5854	10	10	10	94,825	323390000	418100000	175380000	187020000	224640000	188140000	272250000	146030000	191640000	295570000	95415000	193140000	163870000	225590000	196470000	228860000	163080000	145550000	7	8	8	6	6	8	6
G3X8Y1		Trim55	29.1573	29.129	29.0346	29.0256	29.3145	29.4844	29.1608	29.2178	29.0633	29.0219	29.5572	29.5577	28.9119	28.731	29.1532	29.1297	29.2652	29.2349	9	6	6	60,137	710170000	456760000	451760000	691880000	835440000	959520000	561190000	508610000	447630000	644470000	623690000	913090000	612720000	628760000	493560000	452700000	706230000	771280000	6	4	4	6	5	6	5
G3X8Y3;A0A0A6YW80;Q80UM3	N-alpha-acetyltransferase 15, NatA auxiliary subunit	Naa15	31.157	31.3029	31.2447	31.1493	30.9805	31.228	31.2475	31.2963	31.2379	31.1789	30.8205	30.9865	31.1413	31.151	31.1547	31.2484	31.1291	31.0752	30	30	26	101,09	3050300000	2768200000	2887400000	2860200000	2377200000	2281300000	2654700000	2650000000	2630100000	2582500000	1573800000	2137800000	2466200000	2162600000	2453600000	2720000000	2169400000	1792000000	21	20	22	20	20	19	21
G3X920;Q9DBR3;Q9DBR3-2	Armadillo repeat-containing protein 8	Armc8	27.5999	27.664	27.9603	27.7705	28.0688	28.0311	28.0417	27.9975	27.9255	27.8723	28.1565	28.1544	28.1102	27.7821	28.3285	27.9558	28.1642	28.0925	16	16	16	75,401	152840000	144320000	280550000	216460000	461280000	391850000	310590000	198440000	149580000	125180000	165240000	336970000	462080000	425960000	288660000	156110000	366740000	401740000	9	8	10	8	10	12	9
G3X928;Q6NZC7	SEC23-interacting protein	Sec23ip	31.039	31.4487	31.1382	31.0559	31.1515	31.2465	31.1022	31.1749	31.1346	31.0709	30.9598	31.0682	31.0254	31.2903	31.0499	31.2364	31.1496	31.2258	27	27	27	110,76	2558400000	2709000000	2337100000	2500300000	3367400000	3513200000	2536100000	2431400000	2401000000	2346700000	1468900000	1550900000	2900600000	2730700000	1664900000	2437300000	2719700000	2313600000	23	23	23	23	24	26	24
G3X934;Q3TWF6	WD repeat-containing protein 70	Wdr70	26.1437	26.4682	26.4173	24.0347	26.0652	25.9228	26.2499	26.3113	26.6133	26.2479	26.3698	26.2985	26.2352	26.7819	26.4388	26.4021	25.4834	26.374	3	3	3	73,06	59375000	84220000	87473000	37388000	91822000	53434000	61531000	86393000	103580000	77460000	86194000	109150000	102360000	33602000	88470000	92347000	21835000	66303000	2	3	3	1	3	2	2
G3X956;Q920B9	FACT complex subunit SPT16	Supt16;Supt16h	29.0435	29.5535	28.6319	28.833	29.1344	29.0153	29.1299	28.9874	28.922	28.974	29.0531	29.0727	29.0657	28.8413	29.1848	28.9253	29.1036	29.0257	23	23	23	119,84	670940000	792860000	457660000	408300000	737080000	504520000	639890000	539710000	554810000	598900000	595280000	723640000	677480000	383770000	537200000	454920000	426750000	590890000	15	13	14	11	14	12	16
G3X972		Sec24c	30.5719	30.7607	30.4577	30.4597	30.8267	30.8284	30.687	30.4213	30.4814	30.5209	30.4334	30.5925	30.5435	30.5478	30.3503	30.6171	30.631	30.8275	19	19	1	118,58	1792100000	1810400000	1328200000	1900900000	1884400000	2040300000	1723700000	1423500000	1479200000	1460700000	973010000	1927200000	2342200000	1675400000	1486600000	1796300000	1465400000	1794200000	0	0	0	0	1	1	1
G3X9D8;Q8BWA5	Kelch-like protein 31	Klhl31	28.8972	29.1931	28.6248	28.9201	29.8382	29.6113	28.6566	28.5224	28.55	28.6708	29.4716	29.3243	28.9657	28.8332	28.6371	28.8861	29.7107	29.7396	15	15	15	70,194	408980000	600450000	465760000	483770000	1237300000	1156100000	405250000	283150000	324070000	356820000	422170000	656380000	551080000	553600000	385050000	474030000	1117600000	1327200000	8	9	11	9	13	12	9
G3X9H5;P42859-2;P42859	Huntingtin	Htt	27.1547	26.8604	26.7365	27.0656	27.3905	27.0341	26.9787	26.8353	26.8655	26.9493	27.0481	27.2424	26.6263	26.8195	26.3536	27.0077	27.3732	27.5772	18	18	18	344,78	154180000	83510000	77376000	91075000	220000000	218870000	169070000	125700000	100850000	139730000	163190000	169190000	133530000	150220000	99306000	115120000	106670000	214280000	7	5	5	5	9	10	9
G3X9H7;Q8R1S4-2;Q8R1S4	Metastasis suppressor protein 1	Mtss1	27.1281	27.3411	27.2318	27.1458	26.6473	26.7288	27.7041	27.6887	27.6286	27.2232	26.7249	26.5669	26.7491	26.6321	26.6431	26.6	26.3041	26.3619	7	7	7	82,421	120000000	141930000	140030000	201590000	66659000	155870000	273210000	228990000	184370000	171190000	81680000	76657000	189700000	126910000	93821000	110160000	62078000	80672000	4	5	5	6	3	6	7
G3X9I1;G5E911;Q91VU0;E9Q8C5;E9Q6F0	Protein FAM3C	Fam3c	25.6678	25.6021	25.4552	25.8192	26.1068	25.8253	25.7573	26.1426	25.8822	25.3076	26.5419	26.0638	25.9744	26.0711	26.0862	26.2499	26.3985	26.2576	4	4	4	21,486	68117000	19877000	12211000	113720000	110650000	94951000	57031000	42926000	24688000	53270000	31880000	28735000	51978000	127400000	25341000	87139000	156510000	126650000	3	2	1	4	2	3	3
G3X9K3;D3YYK9	Brefeldin A-inhibited guanine nucleotide-exchange protein 1	Arfgef1	27.4383	27.5963	27.2416	27.3572	27.6859	27.4998	27.3313	27.3937	27.3431	27.1725	27.1719	27.3796	26.9847	27.2631	27.1778	27.4782	27.2566	27.4619	20	13	13	208,5	233120000	205080000	136900000	210250000	225500000	214640000	144760000	167720000	150860000	176220000	92340000	182710000	180080000	185380000	140820000	204300000	200360000	159690000	10	12	8	10	9	10	7
G3X9K8;Q8QZZ7;D3YXX8;A0A0J9YVB8;D3Z5E8	EKC/KEOPS complex subunit Tprkb	Tprkb	25.9645	26.1867	26.1015	25.8807	25.9381	25.5454	26.024	26.1069	26.0191	25.995	25.6192	25.2051	25.2216	25.3905	26.1741	25.7913	25.3897	25.4861	2	2	2	17,68	73768000	76416000	77864000	67474000	11180000	56029000	74455000	64710000	66294000	68740000	6931000	5905500	39456000	44063000	73638000	54682000	42321000	44728000	2	2	2	2	1	2	2
G3X9L6;Q9DCX2;B1ASE2	ATP synthase subunit d, mitochondrial	Gm10250;Atp5h	32.7344	33.0665	32.9319	32.7125	33.3104	33.0981	32.7323	32.8479	32.8073	32.7776	33.1264	33.135	32.6386	32.6827	32.6823	32.6764	33.0038	32.9391	12	12	12	18,621	8039600000	7575400000	8215600000	8121800000	11548000000	10213000000	7092100000	6137700000	8207400000	7526100000	8040100000	9330800000	8211200000	7883100000	7149500000	6574800000	9428700000	9373400000	11	11	11	10	12	12	11
G3X9M0;Q9ER88;A0A0R4J1B9;Q9ER88-2;G3UWZ6;G3UWM7;G3UWJ4;G3UZC0	28S ribosomal protein S29, mitochondrial	Dap3	28.3678	28.7073	28.4638	28.6125	28.7816	28.519	28.7272	28.5745	28.5078	28.6473	28.956	28.7546	28.4952	28.5289	28.6	28.4862	28.5918	28.4483	13	13	13	45,287	323160000	210940000	352490000	446620000	948060000	461230000	335440000	257250000	321300000	298630000	392480000	432850000	341240000	414930000	315130000	252980000	212440000	1446300000	9	7	9	9	8	9	9
G3X9Q1;Q61738-5;Q61738	Integrin alpha-7;Integrin alpha-7 heavy chain;Integrin alpha-7 light chain	Itga7	32.8348	33.1204	32.7267	32.9107	33.225	33.2653	32.8799	32.7457	32.7421	32.7916	32.8825	33.0993	32.6989	32.9676	32.6604	32.8138	33.1241	33.0928	30	30	0	124,61	8952500000	8015500000	6492400000	8957400000	11373000000	11635000000	8099700000	7077600000	7451800000	7362000000	7042500000	9780700000	7562500000	9526400000	6557500000	7283300000	10402000000	10114000000	0	0	0	0	0	0	0
G3X9V0;P97372;E0CZ90	Proteasome activator complex subunit 2	Psme2	30.5902	30.979	30.8614	30.7431	30.2514	30.4165	30.9233	30.8633	30.851	30.8775	30.0514	30.3203	30.7254	30.8173	30.76	30.8886	30.3231	30.2342	12	12	12	26,159	1870100000	2110800000	1920400000	1982300000	1643900000	1621200000	2124200000	1906000000	1919600000	1969000000	724380000	1347500000	2153700000	2330300000	1524400000	1749800000	1460600000	1447400000	11	11	11	11	10	11	11
G3X9Y5;E9Q735		Ube4a	27.124	27.1681	26.579	26.8854	26.6847	26.6845	26.9599	26.7747	26.7255	26.8016	24.1832	26.6446	26.7029	26.9354	26.6421	27.0355	26.5166	26.4892	9	9	9	124,46	145240000	108560000	78564000	152140000	88804000	149480000	169880000	80275000	123960000	149770000	17174000	98845000	69274000	138700000	112970000	142410000	158000000	108900000	5	3	4	5	4	5	5
G3XA17;F7CBP1		Eif4g2	31.0208	31.1255	30.9674	31.0462	31.0629	30.9962	31.1971	31.0448	30.981	31.0198	30.6949	30.881	31.0239	31.0856	31.05	31.1485	31.0215	30.8971	38	38	1	102,1	2381700000	2017800000	1947100000	2671400000	2188000000	2554500000	2482600000	2208500000	2284400000	2250700000	1389500000	1869100000	2855500000	2645900000	2401900000	2234100000	2153400000	2152900000	1	1	1	1	0	1	1
G5E825;Q9CWR0;A0A1W2P6R9;A0A1Y7VNM7;A0A0R4J211;Q9CWR0-2	Rho guanine nucleotide exchange factor 25	Arhgef25	25.2262	25.3531	25.5087	25.1078	23.9372	25.0059	25.1856	24.1339	24.904	25.3787	25.1188	26.1929	25.1619	25.4408	25.0645	25.3161	24.8917	24.7339	3	3	3	68,304	39922000	41483000	12431000	42580000	0	39011000	40432000	14848000	28513000	47334000	0	17097000	43725000	48589000	30796000	42370000	32500000	27533000	2	2	1	3	1	2	2
G5E829	Calcium-transporting ATPase	Atp2b1	31.3249	31.4579	31.3846	31.2871	31.5958	31.6247	31.3056	31.3242	31.3701	31.2484	31.6453	31.5053	31.1442	31.1966	31.2397	31.2244	31.4803	31.4893	26	26	10	134,75	2851200000	2733000000	2350000000	2868500000	4207800000	3857400000	2725700000	2286900000	2335600000	2448700000	2869300000	4098100000	2856000000	2663900000	2123100000	2298800000	3352700000	3494400000	8	8	8	8	9	9	8
G5E833;Q9ER64	Oxysterol-binding protein;Oxysterol-binding protein-related protein 5	Osbpl5	25.8682	26.1474	26	26.0583	26.3675	25.8117	26.0106	26.2962	25.8627	25.982	25.7132	25.9787	26.0338	25.8766	26.222	26.1801	25.8198	25.5902	9	6	6	101,7	87939000	59328000	94893000	107830000	44630000	109780000	68962000	60561000	39932000	57689000	6290500	33042000	118350000	54508000	56079000	45753000	79312000	43660000	5	4	5	5	2	5	4
G5E850;P56395	Cytochrome b5	Cyb5a	30.3806	30.3616	30.1378	30.3822	28.804	28.74	30.3997	30.1547	30.2786	30.4101	28.4786	29.0287	30.053	29.9761	30.2239	30.4419	28.7365	28.7996	5	5	5	11,142	1289700000	1168600000	1375400000	1798200000	539310000	306790000	1717500000	994050000	1504300000	1682500000	318110000	521840000	1519300000	1127500000	957060000	1205700000	396500000	352950000	5	5	5	5	5	4	5
G5E866;Q99NB9	Splicing factor 3B subunit 1	Sf3b1	30.7235	30.8524	30.6074	30.6255	30.6861	30.2249	30.703	30.6781	30.47	30.7085	30.9718	30.8486	30.772	30.5466	30.5892	30.6381	30.5725	30.4623	39	39	39	145,83	2001500000	1639600000	1363500000	2274400000	2420700000	1166800000	1821000000	1259600000	1510600000	1827200000	1685600000	2002100000	2221100000	1640100000	1597500000	1786400000	1558700000	1574900000	32	25	29	32	30	25	30
G5E870;A0A087WNZ7	E3 ubiquitin-protein ligase TRIP12	Trip12	29.0237	29.3433	29.0891	29.2083	28.9431	29.1731	29.3224	29.0402	29.054	29.1437	29.043	29.2042	29.397	29.256	29.0786	29.2325	29.2636	29.2713	31	31	31	224,13	663370000	739740000	684740000	760110000	481660000	599600000	751210000	676830000	568480000	617280000	405110000	528780000	633380000	901030000	548150000	719850000	480290000	578680000	20	21	21	20	18	18	20
G5E881;Q3TUH1;G3UWL8;Q3TUH1-2	Phosphatidate cytidylyltransferase, mitochondrial	Tamm41	27.6099	27.9906	27.094	27.6523	27.2954	27.4786	27.9141	27.635	27.3059	27.5299	27.3639	27.6851	27.414	27.0261	27.528	27.787	27.434	27.5489	6	6	6	37,896	213870000	258200000	148210000	187610000	125570000	155220000	219660000	218020000	152540000	251870000	147710000	292630000	65377000	225500000	190360000	260290000	226320000	207860000	3	4	3	3	3	4	3
G5E884;O88643	Serine/threonine-protein kinase PAK 1	Pak1	29.8151	29.9296	29.7251	29.9573	29.1019	29.0792	29.7643	29.8679	29.9098	29.8653	28.9804	29.0298	29.9087	30.023	29.8601	29.9382	29.151	29.2206	19	15	12	60,607	1174900000	947670000	1062300000	1138200000	644790000	472510000	1099700000	1016900000	1133300000	1057200000	350250000	396930000	1062500000	1281500000	894490000	1092100000	550130000	480940000	10	9	9	10	10	7	11
G5E895;D3Z494		Akr1b10	30.5463	30.873	30.5534	30.6412	31.1267	30.9266	30.5985	30.6918	30.734	30.6343	30.8294	30.8348	30.6536	30.496	30.5951	30.752	30.9329	30.7561	13	13	9	35,848	1813000000	2030500000	1665200000	1914400000	2505500000	1948800000	1657900000	1583800000	1663400000	1752600000	1506500000	2058600000	2215900000	2129100000	1635600000	1724900000	2172300000	1782800000	5	5	5	6	6	7	4
G5E896;A0A0R4J1Q0;Q3UJB9;Q3UJB9-2;D6RE33	Enhancer of mRNA-decapping protein 4	Edc4	30.1588	30.3719	30.2108	30.1766	30.0701	30.1005	30.2596	30.4746	30.4685	30.2013	30.3808	30.5454	30.343	30.3288	30.375	30.2787	30.1338	30.2273	31	31	31	152,48	1318500000	1254400000	1352300000	1174000000	999660000	1228800000	1193800000	1426300000	1453400000	1351300000	967380000	1431700000	1216700000	1743900000	1434700000	1215300000	1696600000	1876700000	20	18	21	19	16	18	18
G5E8A0;Q8CI95	Oxysterol-binding protein;Oxysterol-binding protein-related protein 11	Osbpl11	27.761	27.7931	27.8723	27.788	27.7021	27.7993	27.902	27.899	27.9154	27.8721	27.7304	28.0569	27.561	27.722	28.0229	28.0211	27.8037	27.8783	13	13	13	84,332	280650000	304420000	206790000	326060000	320820000	329710000	326330000	282020000	252930000	251980000	110160000	155590000	221020000	256270000	223900000	187630000	274890000	240090000	10	10	8	11	9	10	11
G5E8C4;Q8BRH0;A0A0R4J173;Q8BRH0-2	Transmembrane and TPR repeat-containing protein 3	Tmtc3	28.3262	28.531	27.9713	28.0016	27.8723	28.02	28.1579	28.4019	28.5154	28.0698	28.4814	28.4392	28.1343	28.0522	28.4412	27.9288	28.2238	28.0661	14	14	14	104,21	312310000	210900000	269410000	351570000	322250000	367000000	350420000	428120000	461300000	382370000	244920000	421880000	288650000	319440000	350900000	206100000	298040000	155110000	10	8	11	11	7	10	12
G5E8J0;O35516-2;O35516	Neurogenic locus notch homolog protein 2;Notch 2 extracellular truncation;Notch 2 intracellular domain	Notch2	26.0122	26.4765	25.9094	26.5896	25.3465	25.439	26.623	25.8531	26.2583	26.0199	26.4975	26.1119	25.6958	26.1089	26.39	26.3678	25.6221	25.6566	6	6	3	265,63	76994000	79202000	35828000	143880000	5573700	42329000	125930000	70268000	101350000	76522000	51681000	52833000	81198000	94956000	114120000	60461000	23615000	42874000	2	1	2	3	0	2	2
G5E8J3;Q8K1X1	WD repeat-containing protein 11	Wdr11	28.0058	28.1515	27.806	28.0583	27.9201	27.7654	28.1216	28.1377	27.9729	28.0909	27.381	27.6087	27.8839	28.0532	27.9165	28.2728	27.3338	27.3421	19	19	19	135,97	296000000	283530000	310810000	412130000	171810000	237710000	324250000	245360000	307530000	354680000	132230000	196750000	329770000	285070000	228850000	353640000	107110000	92604000	10	10	15	12	6	10	11
G5E8J4;Q62136;A0A1Y7VNU2	Tyrosine-protein phosphatase non-receptor type 21	Ptpn21	26.075	26.99	26.0847	26.0415	25.9714	26.3369	25.9718	26.2546	26.3379	26.0646	26.7903	26.7019	26.0686	26.0273	26.4454	26.2077	25.8039	25.9084	7	7	7	133,53	0	95277000	68811000	63742000	70758000	94516000	113600000	68011000	52602000	98683000	110670000	123380000	32196000	42944000	68048000	116190000	88909000	73851000	1	3	4	3	2	4	5
G5E8J6		Hrc	32.3536	31.999	32.1316	32.1582	32.9198	33.0236	32.2127	32.0608	32.1423	32.3211	33.141	32.9505	32.2254	31.9469	32.4262	32.1456	32.9007	32.998	32	32	32	85,171	5612500000	3932300000	4315000000	5286400000	10765000000	10436000000	5115200000	3630500000	4070700000	4990300000	5960900000	9715300000	5811900000	4496900000	4619300000	4119000000	9962900000	11270000000	27	25	26	27	27	29	25
G5E8J9;Q8CFE4	SCY1-like protein 2	Scyl2	28.9627	29.1715	28.7355	28.8327	28.8588	29.106	29.0879	28.9939	28.8294	28.9337	29.1379	28.8785	28.916	29.2698	29.0163	29.0357	29.1558	29.0952	20	20	20	103,19	480710000	601150000	358070000	466720000	556010000	766840000	530950000	475420000	374570000	559490000	368930000	530350000	729060000	943590000	397540000	604870000	667690000	648010000	10	13	10	11	13	14	11
G5E8R1;G5E8R0;E9Q455;G5E8R2		Tpm1	28.713	29.0306	29.1416	28.8852	28.3784	27.9838	28.69	29.033	28.9731	28.9367	27.5319	25.2293	28.4077	29.1401	29.0506	29.1002	25.1376	25.0916	27	5	0	28,556	401920000	574570000	547470000	608480000	325840000	244250000	400450000	662720000	552020000	547000000	125000000	116150000	410540000	680030000	477650000	549560000	117360000	131450000	0	0	0	0	0	0	0
G5E8R4;Q922D4-2;Q922D4;Q922D4-3;Q922D4-4	Serine/threonine-protein phosphatase 6 regulatory subunit 3	Ppp6r3	29.1459	29.2547	29.2542	29.3394	28.9571	29.2764	29.5133	29.3189	29.3369	29.4062	29.2015	29.14	29.2359	29.2465	29.3066	29.3268	29.0792	29.097	21	21	21	97,862	585230000	620020000	516750000	698870000	682490000	884930000	773640000	561230000	656870000	684560000	452570000	392630000	883900000	942540000	549660000	605920000	654890000	759550000	14	16	16	16	17	17	16
G5E8R8;Q6P5G6	UBX domain-containing protein 7	Ubxn7	27.2289	26.9372	26.911	27.1794	26.6167	26.403	27.3389	26.9402	26.9505	26.9329	25.5017	26.2263	27.347	27.4423	27.1002	26.17	25.9324	26.2038	8	8	8	54,812	201420000	123940000	122570000	126730000	103140000	124690000	189680000	148840000	165620000	149910000	17671000	86087000	221430000	189110000	109560000	84242000	92394000	119110000	7	4	5	5	3	3	7
G5E8T9;Q99KB8;E9PYA3;A0A0R4J052;Q99KB8-2;E9Q2H8;D3YWI0	Hydroxyacylglutathione hydrolase, mitochondrial	Hagh	30.012	30.3312	29.4927	29.8062	30.2597	30.2739	29.8951	29.6099	29.7057	29.9061	29.328	29.9417	29.3865	29.6405	29.7491	29.7463	29.912	29.8464	7	7	7	34,103	1232700000	1208100000	638960000	1104900000	1462700000	1658200000	1188900000	997270000	908970000	950600000	351300000	935620000	830700000	905830000	826150000	910440000	1060700000	1087800000	6	6	6	6	7	7	7
G5E8V9		Arfip1	30.7137	30.969	30.5138	30.6898	30.8582	30.9373	30.7804	30.6257	30.6088	30.6814	30.6285	30.6243	30.8392	30.7218	30.6334	30.8158	30.9129	30.9112	15	15	1	41,518	2186400000	2068700000	1579000000	1966100000	2291700000	2370900000	1779800000	1730800000	1399900000	1460900000	1336000000	1577000000	2222900000	2067400000	1350400000	1832700000	2149800000	2317500000	1	1	1	1	1	1	1
G5E902;Q8VEM8	Phosphate carrier protein, mitochondrial	Slc25a3	34.0261	33.9768	34.203	34.1098	34.3251	34.5432	34.1143	34.1476	34.1449	34.0968	34.6708	34.4831	34.0488	34.1329	34.0678	34.0347	34.3437	34.4144	14	14	14	39,736	19563000000	16565000000	19443000000	20846000000	25041000000	28045000000	19049000000	17980000000	18973000000	19033000000	20462000000	26266000000	20904000000	20403000000	16917000000	16652000000	23467000000	24249000000	13	13	13	12	13	12	12
G5E924		Hnrnpl	31.7069	31.6857	31.3031	31.3475	32.0994	31.7198	31.6372	31.6057	31.3372	31.6264	32.073	32.052	31.688	31.4629	31.0572	31.3857	31.8678	31.7523	17	17	2	66,821	3623900000	3356800000	2027700000	2968300000	5810400000	4365800000	3877300000	2641100000	2281600000	3051600000	3595600000	4521000000	4147100000	3427700000	1828300000	2771000000	4542500000	4348100000	1	1	1	1	2	1	1
H3BIZ7;Q8BIE6;Q8BIE6-2;Q3TB04	FERM domain-containing protein 4A	Frmd4a	27.6309	28.1859	27.6605	27.8146	27.9967	28.079	27.935	27.6918	27.8373	27.7636	27.7053	28.0697	27.5563	27.8086	27.7427	27.5079	27.9652	27.9031	12	12	12	115,45	280340000	252580000	201600000	302950000	321540000	268330000	305180000	205570000	235930000	256520000	136590000	246850000	238520000	257550000	173830000	223200000	245260000	309170000	9	7	7	8	7	6	7
H3BJ30;H3BJW3;Q6NVF9;H3BKW0	Cleavage and polyadenylation specificity factor subunit 6	Cpsf6	29.1393	29.5005	29.2035	29.1763	28.7867	28.7496	29.1796	29.0808	28.9821	29.216	28.0194	28.5939	29.3541	29.2894	29.1669	29.2414	28.6681	28.4311	8	8	8	59,308	687100000	865920000	647890000	574510000	578150000	423310000	514050000	604940000	625780000	629280000	128890000	230280000	771200000	864990000	539810000	717820000	340390000	409220000	7	7	7	7	7	5	6
H3BJU7;H3BJX8;H3BJ45;H3BJ40;H3BKH9;Q60875-5;Q60875-4;Q60875;Q60875-3	Rho guanine nucleotide exchange factor 2	Arhgef2	32.1503	32.3046	32.0899	32.2059	32.1891	32.3221	32.3268	32.2374	32.1573	32.0911	32.1081	32.2423	32.2751	32.2212	32.2744	32.3277	32.1972	32.2277	44	44	44	108,59	5111000000	4761900000	4581600000	6307200000	5839500000	6261100000	6171300000	4635900000	4461700000	4122600000	3753000000	4900300000	5801000000	5737600000	4781800000	5261800000	5326400000	5402800000	35	36	36	38	34	35	36
H3BJZ1;Q9DB70	FUN14 domain-containing protein 1	Fundc1	26.9141	25.4554	26.0711	27.0937	27.0759	27.5529	26.8491	26.205	26.7857	26.7209	26.4012	27.3119	26.9983	26.7075	26.8364	27.0625	27.314	27.3954	1	1	1	12,201	134030000	56916000	70209000	156180000	166980000	229010000	122720000	72435000	112260000	112050000	70502000	172710000	154670000	119850000	108190000	136780000	177370000	193280000	1	1	1	1	1	1	1
Q5JC28;H3BK65;P42567;F6W2Q5	Epidermal growth factor receptor substrate 15	Eps15	28.7999	28.9206	28.6774	28.7166	28.6278	28.8769	28.7486	28.664	28.7459	28.7333	28.4989	28.7513	28.5664	28.6631	28.6622	28.7384	28.6293	28.8077	19	19	19	86,677	523130000	458730000	457910000	451670000	560520000	611380000	388640000	416990000	368030000	454510000	425630000	529420000	449300000	537120000	381800000	387710000	578810000	393010000	15	13	13	13	15	15	12
H3BKH6;H3BK43;Q9R0P3;H3BJP2;H3BLJ9;H3BJL6;H3BJC6	S-formylglutathione hydrolase	Esd	32.8689	32.9732	33.0498	32.8592	32.043	31.8116	32.8398	32.9955	33.1183	33.0266	32.0821	31.6388	32.9762	33.0098	32.9336	32.8654	31.6252	31.9457	8	8	8	32,829	8544900000	8062800000	8849200000	9501800000	5830900000	4404300000	8554800000	8198400000	9221600000	8802200000	3536200000	3685700000	11011000000	10468000000	7451400000	7949700000	3916400000	4730100000	7	7	7	7	8	7	6
H3BKM0;Q9DBG3;Q9DBG3-2;H3BIY9	AP-2 complex subunit beta	Ap2b1	32.7572	33.0308	32.8452	32.7452	32.4522	32.4806	32.7862	32.8419	32.8481	32.7385	32.3304	32.4823	32.7173	32.7567	32.8004	32.7675	32.4247	32.5244	35	35	22	101,36	8185300000	8049700000	7612100000	7890800000	6619100000	6982600000	7913900000	7166200000	7682200000	7350000000	4286900000	6241900000	8611000000	8361500000	6539600000	7192500000	5999300000	6364600000	19	20	21	19	17	18	22
H3BKT0;H3BJN3;P70403;H3BJ26	Protein CASP	Cux1	28.7071	28.8409	28.5559	28.5833	27.5905	28.315	28.7786	28.6207	28.5016	28.7066	28.1661	28.7757	28.8025	28.5677	28.8241	28.7815	28.6019	28.2706	19	19	3	77,161	649880000	664360000	462260000	543880000	228930000	275070000	495700000	398190000	319150000	547510000	209150000	285000000	453950000	375680000	459560000	410510000	321070000	276600000	2	2	2	2	0	3	1
H3BL08;Q8C172	Ceramide synthase 6	Cers6	27.0908	27.4188	27.1005	27.2453	26.6273	27.0881	27.1782	27.2435	27.1371	27.0301	27.2826	23.7419	27.2241	27.6435	26.8939	27.2345	27.0826	27.1353	3	3	3	45,716	152270000	151780000	145560000	193710000	156600000	196010000	163440000	162340000	163090000	117220000	99601000	82295000	156860000	209320000	112580000	133290000	160810000	179920000	3	2	2	3	3	3	3
H3BL37;O08784;H3BIX0;F6R3V4	Treacle protein	Tcof1	30.2435	30.2952	29.8706	30.0116	28.9003	29.0285	29.8249	29.6456	29.9856	29.882	29.7867	29.7264	30.0823	30.1699	29.8358	29.9303	29.3069	29.4195	16	16	16	138,55	802010000	654640000	664880000	648760000	430540000	275580000	576920000	616850000	696350000	574110000	286830000	523740000	827130000	895120000	615020000	595040000	422150000	7728300000	14	11	15	15	10	6	12
H3BLL2;Q811I0;H3BJP9;H3BK16;V9GX21	ATP synthase mitochondrial F1 complex assembly factor 1	Atpaf1	25.3762	25.9546	25.8295	25.2334	25.77	25.7217	25.5718	25.7893	25.3993	26.5574	25.4588	25.6303	24.9449	25.6092	25.5042	25.4823	25.493	25.359	4	4	4	38,796	49612000	61223000	38516000	28521000	64387000	42533000	74664000	34746000	54749000	11839000	40881000	0	36898000	75733000	27547000	51066000	67470000	60460000	3	3	2	2	4	2	4
Z4YL87;H7BWY8;Q8C8T8	Pre-rRNA-processing protein TSR2 homolog	Tsr2	27.4056	27.5777	26.9887	27.546	27.0943	27.18	27.6001	27.4812	27.4658	27.4876	26.0158	26.792	27.7059	27.6511	26.9367	27.2343	27.0003	26.9371	4	4	4	21,022	182410000	138320000	167110000	164630000	248580000	131490000	166380000	228000000	231320000	179620000	68549000	98298000	189530000	276750000	156660000	131970000	103580000	162570000	2	2	3	3	4	2	2
H7BX59;Q9WU56-4;Q9WU56-2;Q9WU56-3;Q9WU56	tRNA pseudouridine synthase;tRNA pseudouridine synthase A, mitochondrial	Pus1	26.0887	25.98	26.232	26.2862	25.392	25.2041	26.2231	26.2014	26.227	26.2197	25.1095	25.8688	25.2132	25.5419	26.1019	26.1128	26.1995	25.5378	6	6	6	49,646	64979000	31338000	127480000	49871000	15856000	73512000	50353000	94679000	105030000	41792000	70866000	32216000	52904000	69402000	113160000	40830000	17517000	48394000	3	2	3	2	1	3	2
H7BX88;P47934	Carnitine O-acetyltransferase	Crat	29.997	29.7949	29.6903	29.9129	30.8394	30.7764	29.813	29.5401	29.6431	29.7792	30.2662	30.84	29.6221	29.7633	29.6302	29.8402	30.6073	30.6095	19	19	19	68,644	1019200000	845400000	803790000	1022700000	2258400000	2440200000	812150000	714850000	642620000	783010000	1237000000	2156700000	986990000	817590000	688280000	838770000	1988500000	1914800000	14	13	14	14	16	17	13
H7BX95;Q6PDM2;Q6PDM2-3;Q6PDM2-2	Serine/arginine-rich splicing factor 1	Srsf1	31.1612	31.2256	31.0056	31.0795	30.8703	30.6274	31.1605	30.8853	31.0254	30.9948	30.6307	30.8725	31.2396	31.1215	31.157	30.9539	30.8066	30.7107	11	11	10	28,329	2744700000	2218700000	2288400000	2650200000	1496300000	2150500000	2419800000	1815600000	2155300000	2147700000	1577100000	2162700000	3186600000	2765700000	2128700000	2110800000	2193500000	2154700000	9	9	10	9	7	10	8
I1E4X7;Q9JI46;H3BLR8;B2KF67	Diphosphoinositol polyphosphate phosphohydrolase 1	Nudt3	28.4514	28.5611	27.8791	28.6046	27.9125	28.183	28.8274	28.0905	27.9083	28.2711	25.5879	28.2223	28.2203	28.6081	28.2173	28.4925	28.1528	27.9353	4	4	4	17,828	400980000	373150000	246070000	470690000	303160000	387020000	573410000	246170000	168270000	377410000	23634000	266940000	322760000	393030000	268780000	385980000	325740000	316840000	4	4	4	4	4	4	4
I1E4X8;P83093;F6WBP9	Stromal interaction molecule 2	Stim2	27.5423	26.9342	26.7749	27.2342	26.7819	26.702	26.9954	26.8048	26.9423	27.1218	26.7539	27.0439	27.4265	26.3279	27.2267	26.9824	26.938	26.8947	9	8	8	84,77	206350000	74434000	120930000	123380000	152110000	86431000	143500000	162130000	127570000	143140000	87490000	139200000	98853000	53715000	190830000	141560000	198160000	202100000	4	2	4	3	6	4	5
I3ITR1;Q9D924	Iron-sulfur cluster assembly 1 homolog, mitochondrial	AK157302;Isca1	26.5423	26.6776	24.5133	26.5374	27.2141	26.9031	26.6458	26.155	26.5058	26.4649	26.558	27.4729	26.6115	26.7015	26.5483	26.7534	26.538	26.8709	3	3	3	14,218	85790000	94749000	55053000	91038000	264660000	125190000	91626000	65910000	86296000	77351000	86220000	162830000	165980000	116400000	82451000	90466000	153930000	121360000	2	2	1	2	3	2	2
I7H459;Q9DCD5	Tight junction-associated protein 1	Tjap1	27.4552	27.4386	27.1576	27.5198	27.5037	26.9755	27.6569	27.3357	27.6223	27.6853	26.8514	27.3958	26.7375	27.28	27.0582	27.524	26.9059	27.1015	6	6	6	60,519	225790000	167060000	133890000	226940000	264100000	188610000	204250000	198330000	235640000	210910000	88335000	115940000	111630000	171470000	124910000	194750000	125960000	107230000	5	4	3	4	5	5	3
I7HJQ9;Q9Z2C4	Myotubularin-related protein 1	Mtmr1	25.866	26.1065	25.6312	25.9666	26.556	26.6161	25.9504	25.7465	25.95	26.098	26.994	26.4474	26.3258	26.015	25.6278	26.1641	26.7864	26.7095	6	6	6	75,54	71730000	74654000	49505000	39602000	95402000	120950000	77719000	11760000	83291000	94601000	43422000	75406000	107820000	100200000	59398000	75080000	108410000	165780000	3	3	2	4	2	5	4
I7HLV2;Q6ZWV3;P86048	60S ribosomal protein L10;60S ribosomal protein L10-like	Rpl10;Rpl10l	32.1406	32.7558	32.3797	32.2979	32.1733	32.1595	32.2504	32.4654	32.348	32.2561	31.9405	31.6542	32.3027	32.4775	32.3424	32.3047	32.1329	32.3855	8	8	8	23,072	5252900000	6457900000	4984600000	6174100000	5847600000	5864700000	5867000000	5199000000	5219500000	4768000000	3333000000	4006500000	6453700000	7329700000	4928200000	5333200000	5067900000	5976300000	7	5	5	6	5	7	6
J3JS84;I7HPW4;Q8K3J9;B7FAT9	G-protein coupled receptor family C group 5 member C	Gprc5c	27.5916	27.9713	27.8904	27.7596	28.8885	28.5288	27.942	27.6491	27.9224	27.6362	28.8409	28.7225	28.0351	27.9407	27.5617	27.5104	28.5417	28.6222	7	7	7	48,447	236400000	261850000	126990000	190840000	666780000	530290000	202610000	208210000	227640000	245900000	387280000	442160000	319620000	277820000	121800000	224480000	469400000	462530000	4	5	5	4	6	6	5
J3JS94;Q9CR70	EKC/KEOPS complex subunit Lage3	Lage3	27.8303	28.0826	27.7305	27.8874	28.1579	27.8965	27.9432	27.8491	27.8347	28.2446	27.7374	28.0097	27.9293	25.7017	28.4304	24.5112	27.9246	24.8728	2	2	2	11,614	283260000	281970000	256480000	75307000	303510000	316700000	302710000	247840000	216780000	370480000	154860000	82506000	303450000	39676000	502650000	244850000	322360000	165380000	2	2	2	1	2	2	2
J3KMQ6;Q9CYI0	Protein Njmu-R1	5730455P16Rik	25.4442	25.4915	25.6639	25.7615	24.8275	25.1764	25.6172	25.7361	25.7486	25.4628	25.2967	25.3434	25.7839	26.1357	25.411	25.6656	25.0552	24.9191	6	6	6	44,41	42083000	43713000	44845000	53987000	22544000	89697000	46241000	44238000	46391000	72272000	33178000	0	89374000	55120000	34175000	43807000	51098000	8988900	2	3	2	2	2	5	2
J3QJX3;Q9Z2G6-2;Q9Z2G6	Protein sel-1 homolog 1	Sel1l	28.35	28.8769	28.4008	28.4906	28.7497	28.8251	28.6692	28.7852	28.3487	28.6811	28.8885	28.8212	28.6416	28.7381	28.4848	28.5367	28.8087	28.8683	15	15	15	82,425	402870000	521340000	415010000	454740000	381160000	503080000	395260000	532060000	495230000	446670000	368580000	500840000	307680000	545660000	252030000	357360000	494910000	552230000	9	9	10	8	7	8	7
J3QMG3;Q60931	Voltage-dependent anion-selective channel protein 3	Vdac3	32.2384	32.4833	32.2394	32.4463	32.4264	32.3104	32.4367	32.2002	32.2475	32.2382	32.4115	32.1898	32.3089	32.5526	32.2251	32.1789	32.3495	32.082	10	10	10	30,851	5345800000	5699800000	5149900000	7089700000	6439400000	6223700000	7073300000	4834000000	5038600000	5121100000	4334600000	5140000000	6290400000	8060000000	4432300000	4676000000	6094900000	6092000000	10	8	9	9	7	9	9
J3QMM7;K3W4M4;Q9CZ42-3;Q9CZ42;J3QN06	ATP-dependent (S)-NAD(P)H-hydrate dehydratase	Carkd	29.79	30.2305	29.9624	30.0918	29.8144	29.7155	30.0742	29.9067	29.8545	29.8798	29.6409	29.7119	29.6722	29.7474	29.7893	29.8378	29.688	29.5461	10	10	1	35,169	1103800000	1231800000	1032200000	1312700000	846650000	1090400000	1134000000	796940000	965520000	1079200000	718280000	914100000	1043900000	1148400000	691320000	1050600000	857810000	793780000	1	1	1	1	1	1	1
Q3TJ22;J3QN89		Aamp	28.356	28.544	28.567	28.3259	28.1765	28.2878	28.4243	28.5798	28.6822	28.6687	28.3427	28.1923	28.4796	28.4814	28.8663	28.6618	28.471	28.3437	5	5	5	46,894	609080000	257820000	399960000	838100000	285820000	308160000	235430000	318170000	262340000	223930000	181470000	258690000	677580000	304910000	594520000	524620000	593400000	298250000	3	4	5	3	5	4	3
Q5NCM6;Q5NCM5;J3QNT7;Q8CHU3-2;Q8CHU3	Epsin-2	Epn2	27.2321	27.5851	27.5146	27.1408	27.896	27.8976	27.4418	27.505	27.7155	27.1918	27.2976	27.6767	27.8875	27.8977	27.5572	27.3499	27.8688	27.8329	9	9	8	61,648	162050000	165500000	176960000	229160000	291660000	305490000	149510000	147570000	150320000	169180000	115510000	266030000	239890000	305140000	106660000	215300000	296260000	358720000	4	5	5	8	5	5	6
J3QP56;P97823-2;P97823;D3Z269;D3Z111;D3YUG4	Acyl-protein thioesterase 1	Lypla1	28.5194	29.1604	28.9593	28.7802	29.1887	29.4041	28.9465	28.8979	28.8011	28.901	24.4468	28.8283	28.7893	28.7289	28.5996	28.8399	28.9864	29.101	4	4	4	23,726	492210000	418190000	408160000	557750000	771550000	959590000	601150000	390650000	371920000	566430000	73497000	563190000	590720000	532620000	439670000	517480000	428700000	484170000	4	3	3	4	4	4	4
J3QP80;Q9CQL7	MORF4 family-associated protein 1	Gm5814;Mrfap1	26.7821	27.0886	26.5929	26.6816	26.2161	25.5936	26.0952	26.3246	26.4346	26.2783	25.5421	25.6915	26.7145	26.5822	26.9628	27.0509	26.1487	24.9152	3	3	3	14,162	143980000	154190000	51432000	126400000	35928000	50589000	78621000	72983000	97682000	87118000	45084000	56693000	110490000	140850000	140180000	125310000	82720000	0	3	3	2	3	2	1	3
K3W4R6;K3W4R7;Q6P3Z7;J3QQ13;P50752-2;P50752-3;P50752-4;P50752;A0A087WRX3	Troponin T, cardiac muscle	Tnnt2	32.2581	32.4652	32.1893	32.3132	32.6796	32.3071	32.142	32.2337	32.2424	32.2246	33.0705	32.7059	32.2977	32.2373	32.4048	32.2368	32.4533	32.4801	17	17	15	35	5747200000	5789200000	5265600000	6096100000	8277400000	5578200000	5510300000	5095100000	5009500000	5430100000	7248200000	7843500000	4874100000	5914500000	5517800000	5185500000	5809100000	5411200000	11	13	13	12	12	12	13
J7NUP1;Q60766-2;Q60766	Immunity-related GTPase family M protein 1	Irgm1	27.8628	28.3852	28.2155	28.0768	28.2447	28.0786	27.9953	27.8315	27.7937	27.895	27.8281	28.0312	27.8807	27.7713	27.6827	28.0273	28.4993	28.3807	7	7	7	44,887	263530000	374720000	294950000	394210000	410560000	368700000	328250000	131140000	143600000	194570000	125620000	267960000	360260000	317740000	145370000	363090000	380290000	335640000	5	5	4	6	4	7	6
J9JIB2		Obscn	26.3736	25.5953	26.0741	26.5075	27.7817	27.321	26.2103	26.4202	26.0543	26.2738	29.0169	27.8966	26.5683	26.185	25.8089	26.2169	27.8976	27.5976	23	2	2	93,961	96052000	79397000	73261000	109950000	314350000	210760000	93527000	79530000	66362000	86992000	269310000	263830000	120370000	103280000	59173000	80101000	272350000	273590000	2	2	2	2	2	2	2
K3W4Q8;P18572-2;P18572;J3QP71	Basigin	Bsg	30.3855	30.4453	30.244	30.3963	29.9138	30.1853	30.3054	30.2751	30.279	30.216	30.2503	30.28	30.3956	30.3497	30.2423	30.1488	30.163	30.2446	7	7	7	24,116	1638800000	1576800000	1027400000	1382900000	1322100000	1507300000	1394700000	1126900000	1179000000	1235400000	863140000	1204200000	1865700000	1542800000	1255600000	972320000	1433500000	1461700000	6	7	6	6	6	6	7
K3W4Q9;Q8BH60-2;Q8BH60;A0A1W2P7V0	Golgi-associated PDZ and coiled-coil motif-containing protein	Gopc	27.47	28.0676	27.8679	27.559	27.1432	27.4277	27.7179	27.9331	28.0488	27.7364	27.271	27.6106	27.2194	27.7437	27.6965	27.9195	27.5155	27.537	10	10	10	50,636	271630000	361090000	280400000	291030000	75046000	137780000	375880000	340850000	209210000	279040000	36814000	97863000	146420000	184140000	196810000	261210000	164800000	173140000	6	5	5	5	5	6	7
K3W4R3;Q91WZ8;A0A1Y7VK42;Q91WZ8-3;Q91WZ8-2	Dysbindin	Dtnbp1	27.1262	26.8746	26.5089	27.0419	27.3974	27.1718	27.1592	26.4293	26.8541	26.8055	26.8315	27.1449	27.3167	27.6873	26.9425	27.0088	27.2232	27.3217	3	3	1	39,525	192980000	121290000	161130000	189520000	93746000	78033000	185930000	156930000	200620000	193000000	53267000	63107000	229150000	212450000	103950000	155750000	70577000	170670000	0	1	1	1	1	1	1
K3W4T3;Q9Z1G4-3;Q9Z1G4-2;Q9Z1G4	V-type proton ATPase 116 kDa subunit a isoform 1	Atp6v0a1	29.655	29.9041	29.7151	29.5206	30.1209	29.7268	29.8041	29.5244	29.5193	29.5322	30.2003	30.1609	29.5032	29.6132	29.4294	29.5024	30.0036	30.0164	17	17	15	96,426	1000700000	769180000	929140000	894240000	1474400000	1029900000	934270000	781660000	761730000	738380000	1059500000	1446400000	924160000	793800000	728230000	768150000	910750000	1139200000	13	10	13	14	13	13	14
Q3UC82;Q80ZH7;K4DI59;P97386;B1AT03;P97386-2;Q3TJN5	DNA ligase;DNA ligase 3	Lig3	27.4197	27.6869	27.2152	27.7366	27.3106	27.0366	27.5469	27.429	27.3432	27.2418	26.9231	27.312	27.1584	27.4598	26.9989	27.3402	27.3132	27.0998	13	13	13	112,71	244170000	195750000	148710000	294460000	157130000	168940000	202310000	117970000	134870000	86344000	122260000	145610000	204900000	255580000	115440000	140720000	182680000	222270000	9	8	8	8	7	10	8
K4DI77;Q5ND34;Q5ND34-3;Q5ND34-2	WD repeat-containing protein 81	Wdr81	26.6943	26.614	26.5995	26.7762	26.7959	26.6807	26.5843	26.3564	26.685	26.6926	26.4806	26.5921	26.7277	26.6768	26.3857	26.7523	26.6009	26.6199	13	13	13	211,81	122380000	61867000	89464000	105880000	89669000	198980000	119980000	77964000	66101000	79476000	48926000	105510000	105830000	148390000	79133000	145780000	145120000	160960000	7	4	5	6	5	9	7
L8AZD2;Q8VE11	Myotubularin-related protein 6	Mtmr6	26.3748	26.4206	26.2715	26.057	26.032	25.8759	26.4098	26.2685	26.214	26.2059	26.3858	25.3565	26.375	26.1367	26.5319	26.4902	26.3298	26.0594	11	11	11	75,711	103360000	101550000	114410000	102460000	55537000	79549000	79718000	102720000	99812000	58814000	38247000	62321000	91858000	74591000	98638000	86087000	68502000	64423000	5	4	7	6	3	5	5
M0QW57;Q3MI48;Q3MI48-2	Junctional sarcoplasmic reticulum protein 1	Jsrp1	30.6143	30.8697	30.2732	30.4271	32.1956	32.0584	30.5647	30.5524	30.4991	30.5858	31.709	32.2608	30.3478	30.2735	30.4956	30.6305	31.8953	31.8831	14	14	14	36,033	1665200000	1906500000	1572100000	1631000000	5830600000	4769700000	1450500000	1653700000	1290300000	1540400000	3362100000	5426600000	1506200000	1595800000	1627500000	1489900000	4492400000	4427500000	10	10	10	9	13	11	10
M0QWG6;O55057	Retinal rod rhodopsin-sensitive cGMP 3,5-cyclic phosphodiesterase subunit delta	Pde6d	26.9525	27.3582	26.9722	27.0206	25.9049	27.4208	27.0908	26.9863	27.0332	27.0868	26.8038	26.0408	26.9919	26.9722	26.975	26.922	26.96	27.089	3	3	3	14,346	148880000	157810000	138790000	160740000	54789000	122620000	159640000	133760000	163230000	127790000	121050000	45345000	155570000	131210000	128760000	108500000	155560000	157250000	3	3	3	3	1	2	3
M0QWS4;Q9CR09	Ubiquitin-fold modifier-conjugating enzyme 1	Ufc1	28.6083	28.7959	28.5432	28.592	27.7666	28.3535	28.5636	28.7896	28.5908	28.5413	28.3183	27.8047	28.2543	28.349	28.792	28.5729	28.0522	27.9861	5	5	5	11,351	245380000	479430000	390100000	254400000	460110000	482000000	496460000	488630000	385240000	455030000	236140000	217680000	194790000	458640000	405540000	492750000	373680000	347370000	4	4	4	4	5	4	5
M0QWY0;O70378;M0QWP2	ER membrane protein complex subunit 8	Emc8	27.8099	27.9226	27.8597	27.9994	27.4297	27.6264	27.9122	27.9877	28.0808	27.6345	28.0418	28.0251	28.1216	27.6555	28.0604	27.8198	27.5094	27.6207	5	5	5	14,376	236700000	194040000	293480000	280950000	274790000	272290000	247810000	300330000	249100000	198420000	230790000	277440000	215190000	221830000	263050000	219740000	276660000	235480000	5	3	5	4	5	4	4
O08528;E9Q5B5	Hexokinase-2	Hk2	30.7407	30.8292	30.602	30.6981	31.6027	31.6423	30.8315	30.7434	30.6642	30.6702	31.4922	31.6642	30.6923	30.6706	30.7706	30.8665	31.5326	31.546	28	24	23	102,53	1843700000	1452200000	1510000000	1987500000	4544200000	4139700000	2045500000	1619100000	1553100000	1593800000	2347500000	3462100000	1911400000	2065200000	1610800000	1629500000	3589900000	3702800000	19	17	20	19	23	23	21
O08529	Calpain-2 catalytic subunit	Capn2	32.6174	32.7163	32.7359	32.7434	32.5149	32.5725	32.6733	32.7223	32.8288	32.7386	32.3479	32.415	32.7158	32.6998	32.7745	32.6515	32.4589	32.4514	23	23	23	79,871	7420700000	6094100000	7010800000	8767100000	7233100000	7588100000	6829500000	6263900000	7562100000	7036200000	4251400000	6026200000	8529400000	7976600000	7525900000	6257900000	6174100000	5895800000	23	23	22	22	23	23	22
O08532;O08532-3;O08532-2;E9Q1X8;O08532-4;O08532-5	Voltage-dependent calcium channel subunit alpha-2/delta-1;Voltage-dependent calcium channel subunit alpha-2-1;Voltage-dependent calcium channel subunit delta-1	Cacna2d1	30.3134	30.5079	30.2859	30.2301	31.1769	31.3204	30.2632	30.0837	30.0643	30.0904	30.9983	31.2463	30.2388	30.1585	30.425	30.1913	31.3169	31.2842	27	27	27	124,63	1732300000	1589400000	1081400000	1564600000	2841400000	3472900000	1286700000	976860000	936980000	1208600000	1940600000	2597300000	1437700000	1361100000	1122800000	1178300000	2760500000	2836400000	21	21	18	20	20	24	21
O08539	Myc box-dependent-interacting protein 1	Bin1	34.3036	34.5458	34.5354	34.33	34.9032	35.0045	34.3569	34.4739	34.4957	34.4114	35.1775	34.9167	34.41	34.3875	34.3044	34.2016	34.8111	34.9851	27	27	2	64,469	22720000000	24065000000	24881000000	23284000000	36802000000	39872000000	22431000000	22898000000	24012000000	23502000000	30412000000	33867000000	26970000000	24750000000	20286000000	20438000000	34393000000	34260000000	2	2	1	0	2	1	1
O08547;E9Q6R3	Vesicle-trafficking protein SEC22b	Sec22b	30.8336	31.0252	30.9563	30.9274	30.6691	30.6625	31.0361	30.9866	30.9982	30.9777	30.642	30.9287	30.8042	30.9175	30.8999	30.9254	30.816	30.6052	12	12	12	24,74	2259900000	1983200000	2368900000	2710900000	1955200000	1722800000	1878800000	2208600000	2530200000	2378200000	1467300000	1747600000	2232800000	2018000000	2158600000	1760200000	1534400000	1510800000	11	11	12	11	11	11	10
O08553	Dihydropyrimidinase-related protein 2	Dpysl2	32.8079	33.161	32.9738	32.861	32.1382	32.2093	32.8887	32.941	32.9597	32.8577	32.2254	31.9993	32.7325	32.8379	32.9293	32.8733	32.224	32.1515	27	23	22	62,277	8631300000	8894100000	8664800000	8692200000	5829300000	6050700000	8513400000	8511600000	8045500000	7606900000	4351100000	4659300000	7666000000	8153500000	7606000000	7578500000	5334900000	5866000000	20	19	18	19	16	18	19
O08579;I7HJS1;Q3THM8	Emerin	Emd	30.8919	31.2663	30.9711	30.9292	30.5088	30.5622	31.0721	30.9511	31.091	30.9313	30.6924	30.6297	30.7774	30.7917	31.1144	31.0424	30.4147	30.4399	12	12	12	29,435	2170600000	2616000000	2232100000	2356500000	1760300000	1640800000	2365500000	2213600000	2286700000	2150400000	1344100000	1213400000	2215200000	1881500000	2073500000	2326000000	1445900000	1424900000	10	10	12	10	10	10	10
O08582	GTP-binding protein 1	Gtpbp1	29.4678	29.5741	29.2461	29.2364	29.263	29.4116	29.4867	29.3527	29.2409	29.4059	29.0719	29.2314	29.4096	29.4491	29.2252	29.2877	29.2626	29.3088	15	15	15	72,3	745320000	704000000	470960000	664950000	621230000	1013400000	880360000	462080000	635990000	705630000	356890000	680070000	1020800000	966500000	502750000	526200000	841370000	943700000	12	13	9	12	9	14	11
O08583;O08583-2;Q9JJW6-2	THO complex subunit 4;Aly/REF export factor 2	Alyref;Alyref2	29.9627	29.9686	29.5173	29.778	30.3952	30.2129	30.1229	29.6848	29.5893	29.9879	30.3277	30.7539	29.8701	29.6736	29.6239	29.9041	30.3162	30.1064	9	9	9	26,94	1079300000	1112600000	670410000	1018300000	1653000000	1577800000	1289800000	838090000	811000000	1077100000	1107500000	1916000000	1208300000	900760000	674220000	837490000	1744800000	1497300000	7	9	8	8	8	9	8
O08599;O08599-2	Syntaxin-binding protein 1	Stxbp1	28.6206	28.5978	28.2989	28.4732	28.4953	28.758	28.4697	28.3307	28.3569	28.617	28.028	28.0767	28.8375	28.8104	28.5661	28.8063	28.3894	28.28	13	13	13	67,568	465700000	271060000	388590000	472320000	558930000	504620000	347900000	325190000	413100000	490280000	198380000	225990000	788530000	675700000	403940000	432970000	322270000	205660000	8	6	10	10	6	8	8
O08648-2;O08648	Mitogen-activated protein kinase kinase kinase 4	Map3k4	25.3182	25.3615	25.6092	25.5357	26.061	26.0724	25.2482	25.4453	25.6257	25.2208	24.6175	25.8067	25.8115	25.7052	25.5881	25.6217	25.779	25.7307	10	10	10	175,07	54228000	40801000	49641000	35574000	78400000	50447000	73402000	44979000	44906000	86914000	34420000	57803000	43602000	86600000	25072000	36140000	63264000	51935000	5	4	5	3	3	3	4
Q3TMN1;Q3UI33;O08663;M0QWM9	Methionine aminopeptidase 2;Methionine aminopeptidase	Metap2	30.8151	30.9806	30.8985	30.9738	30.368	30.5533	30.9404	30.9463	31.0085	30.881	30.121	30.2443	30.858	30.9074	31.0972	31.1181	30.3811	30.2861	13	13	13	50,526	2011600000	1828600000	2085300000	2652200000	1956000000	1808200000	1786900000	2099800000	2284900000	2306400000	1036700000	1314600000	2586600000	3086300000	2265500000	2801700000	1464300000	1462300000	11	12	10	11	11	12	12
O08709;Q6GT24;D3Z0Y2	Peroxiredoxin-6	Prdx6	33.5104	33.7483	33.6637	33.6171	33.2091	33.3052	33.6786	33.7034	33.7233	33.6058	32.8878	33.0743	33.6113	33.6641	33.651	33.5403	33.3985	33.3799	18	18	18	24,87	14061000000	13909000000	13495000000	14620000000	12554000000	11814000000	13836000000	13415000000	13775000000	12909000000	6046500000	8020100000	15071000000	15075000000	13054000000	11736000000	12129000000	12289000000	16	16	16	16	16	16	16
O08715;O08715-4;O08715-2;O08715-5;O08715-3;O08715-6	A-kinase anchor protein 1, mitochondrial	Akap1	27.5928	27.6379	27.7906	27.3697	28.0993	27.7858	27.8113	27.7633	27.8708	27.2783	28.1078	28.0574	27.2385	27.0125	27.5592	27.6825	28.0557	27.9601	9	9	9	92,194	177900000	171300000	216110000	150120000	300810000	256330000	252940000	390060000	291930000	138900000	212280000	470430000	128050000	101840000	279140000	174740000	233880000	174370000	5	3	5	5	4	4	4
O08734;F7CUQ1;Q91WX5	Bcl-2 homologous antagonist/killer	Bak1	27.6763	27.8974	28.0099	27.6737	27.8979	27.8272	27.9043	27.7412	27.8794	27.6274	28.2297	27.9757	27.6619	27.3523	27.6917	27.6672	27.657	28.127	6	6	6	23,294	121990000	188990000	194180000	291160000	348420000	307750000	300720000	200500000	288410000	196970000	251160000	250940000	257870000	247300000	174470000	217630000	243500000	302980000	4	5	5	6	6	6	6
O08736;E9Q575	Caspase-12;Caspase	Casp12	25.6541	25.8613	24.822	27.3367	26.7262	26.5471	25.9589	26.5529	26.6348	26.233	26.4756	26.3414	26.4317	26.4248	26.4879	26.5546	26.8185	26.6931	5	5	5	47,853	28011000	27133000	33454000	156650000	154010000	129780000	130100000	48553000	139860000	85909000	42041000	41987000	183200000	109860000	43808000	82320000	214440000	95497000	2	2	1	2	3	3	3
O08738	Caspase-6;Caspase-6 subunit p18;Caspase-6 subunit p11	Casp6	27.2759	27.4371	27.14	27.1358	26.4564	26.6342	27.2291	27.086	27.006	27.2124	26.4943	25.5227	26.8801	26.6398	26.7169	27.0595	26.5842	26.5378	5	5	5	31,595	214080000	145840000	194560000	211440000	95749000	134930000	245740000	101300000	90478000	130640000	39967000	40140000	146450000	95954000	85937000	117400000	110270000	115830000	3	3	5	3	3	4	4
O08749	Dihydrolipoyl dehydrogenase, mitochondrial	Dld	32.0013	32.2337	31.8324	31.8625	32.8881	32.6745	31.8481	32.1232	32.1167	32.0663	32.8427	32.844	31.7668	31.9483	31.8183	31.8631	32.5507	32.508	14	14	14	54,272	4791400000	4191800000	3576600000	4500500000	9932300000	7383100000	4025000000	3864000000	4779500000	4799700000	5264800000	7637200000	4616300000	5056500000	3902300000	3887200000	7820300000	7574100000	13	13	12	13	14	14	12
O08759;O08759-2;O08759-3	Ubiquitin-protein ligase E3A	Ube3a	29.5119	29.7445	29.3282	29.5205	29.3749	29.2463	29.5392	29.5718	29.5908	29.6262	29.3331	29.4651	29.3585	29.4725	29.6531	29.5419	29.2797	29.4441	22	22	22	99,818	782990000	639810000	1868500000	802780000	591180000	745870000	707930000	608900000	619720000	752170000	725940000	551410000	845290000	713450000	726060000	651730000	713690000	779670000	12	10	14	13	14	14	12
O08795;O08795-2	Glucosidase 2 subunit beta	Prkcsh	31.6895	31.6533	31.7232	31.5724	31.2388	31.1452	31.6875	31.7695	31.8354	31.6946	31.1294	31.1463	31.4939	31.4521	31.8003	31.7187	30.9629	30.9537	13	13	13	58,792	3886500000	3007200000	3816100000	3794700000	2867200000	2564700000	4019200000	3509900000	3487200000	3721200000	1951100000	2726100000	3252900000	2999400000	3164200000	3558200000	2034400000	2088300000	13	12	13	12	10	11	12
O08797		Serpinb9	29.891	30.1392	30.0162	30.1421	29.9713	29.9582	30.1397	30.0104	29.9762	30.0283	29.3849	29.6733	30.089	30.1849	30.0131	30.166	29.6637	29.7436	15	15	14	42,259	898490000	824030000	835480000	1597100000	1372500000	1356400000	1534100000	992280000	1092000000	1032100000	513600000	711910000	1578700000	1467900000	1137800000	1305700000	1001800000	989400000	10	11	10	11	12	11	12
O08804;F7B9A0;A0A1Y7VLD5		Serpinb6b	26.4127	26.0682	25.8505	26.2117	27.5961	27.8949	26.2592	26.3454	25.8191	26.2825	27.2034	27.7693	26.6948	26.3356	25.5372	26.2124	27.1974	27.1199	11	10	6	42,535	32363000	77544000	69305000	66929000	287310000	256910000	93814000	96731000	24163000	118350000	117370000	213150000	62751000	158070000	20016000	65910000	109160000	194700000	1	1	1	2	3	4	2
O08807;B1AZS9	Peroxiredoxin-4	Prdx4	32.1649	32.3379	32.0345	32.2044	31.8968	31.7751	32.4087	32.1355	32.3077	32.2251	31.5789	31.5291	32.3475	32.2345	32.361	32.2034	31.7207	31.7615	9	8	8	31,052	5195400000	5357300000	3466300000	6516200000	5426400000	5401200000	6963000000	3579800000	4375800000	5383100000	1896200000	3767100000	6808000000	6574800000	4031800000	5513600000	4510800000	4434400000	8	8	7	8	8	8	8
O08848	60 kDa SS-A/Ro ribonucleoprotein	Trove2	28.7403	28.8103	28.9928	28.9703	28.3141	28.6152	28.6912	28.9385	28.9266	29.1117	28.4477	28.3063	28.8853	29.0018	28.8019	28.9693	28.4977	28.2365	9	9	9	60,123	567620000	570840000	310930000	661700000	510770000	647900000	555480000	524850000	568170000	507380000	202760000	235740000	635380000	671330000	450300000	564030000	445560000	258660000	7	8	6	7	7	7	8
O08911	Mitogen-activated protein kinase 12	Mapk12	26.9708	27.4085	27.1284	26.7619	27.5048	27.9068	27.0891	26.8489	26.7519	26.658	27.0646	27.0549	27.1659	26.9604	27.1736	26.6883	27.7907	27.7913	9	9	9	42,043	170570000	100570000	115570000	150790000	234760000	338900000	158180000	128590000	134210000	125950000	42148000	163710000	192080000	200150000	74796000	75121000	237660000	304000000	6	5	5	7	6	8	6
O08912	Polypeptide N-acetylgalactosaminyltransferase 1;Polypeptide N-acetylgalactosaminyltransferase 1 soluble form	Galnt1	27.4558	27.9421	27.6041	27.6287	27.3663	27.7574	27.6131	28.0182	27.7312	27.6868	27.5978	27.5909	27.3178	27.5254	27.4433	27.4029	27.4518	27.6118	13	13	10	64,254	189410000	224390000	185210000	376710000	227290000	337430000	185370000	125140000	169670000	237310000	132210000	226330000	188910000	212080000	173870000	150600000	260260000	216460000	6	5	6	8	7	7	5
O08915;D3YW40	AH receptor-interacting protein	Aip	29.6166	29.6977	29.4162	29.4895	28.8772	29.0091	29.6111	29.5127	29.4824	29.6271	28.5523	28.9666	29.3522	29.3576	29.3932	29.7227	29.0083	28.8315	10	10	10	37,605	954940000	706990000	740180000	878780000	485440000	530670000	779350000	738550000	763920000	938210000	259300000	432260000	921630000	846760000	623930000	775830000	620450000	621950000	8	7	8	8	5	5	7
O08917;G3UYU4	Flotillin-1	Flot1	29.883	30.0276	29.4459	29.6441	30.2136	30.0873	29.8279	29.4023	29.4273	29.6049	30.4263	30.3918	29.7943	29.643	29.3418	29.6011	30.2484	30.1862	18	18	18	47,513	1000400000	960330000	541780000	1064400000	1412500000	1294000000	1090500000	615560000	611440000	736120000	978320000	1615400000	1552900000	929430000	510280000	864940000	1625900000	1195200000	11	12	10	15	13	14	14
O08919	Numb-like protein	Numbl	26.9513	27.4558	26.8454	27.0268	26.3955	26.6019	27.1321	27.0653	26.7517	26.663	24.7959	24.8369	27.2145	27.1005	26.7676	27.0507	26.4137	26.5785	7	7	6	64,13	174590000	207720000	108770000	170130000	49515000	64765000	98490000	149190000	111240000	98525000	0	0	327080000	159960000	124230000	157800000	48845000	32856000	5	5	3	4	2	3	4
O08967;G5E8Q4	Cytohesin-3	Cyth3	25.9012	26.1761	26.1114	25.9183	26.0553	25.9494	26.4214	26.2015	26.1418	26.3109	24.8717	25.9366	25.3133	25.9628	26.1687	25.6569	25.9709	25.8175	6	3	3	46,279	58702000	83619000	97788000	91402000	60460000	50204000	92711000	74474000	93036000	86284000	6434600	64397000	38993000	50312000	67484000	61077000	48035000	58201000	2	3	3	3	1	1	3
Q3TMX0;O08992;H3BLG5	Syntenin-1	Sdcbp	27.2545	27.1289	27.1213	26.7379	27.3786	27.1586	26.9893	27.1482	27.2387	27.2977	27.3046	27.5379	26.956	26.8742	27.2816	27.2061	26.6494	26.8573	5	5	5	32,251	202870000	162730000	177520000	140890000	155660000	174100000	103220000	174770000	104130000	164950000	127160000	292040000	109330000	132060000	208150000	156640000	41575000	142160000	3	3	3	3	3	3	3
O08997	Copper transport protein ATOX1	Atox1	28.7078	28.007	29.2909	29.1145	27.8799	27.4407	25.4729	29.0448	29.1498	29.1898	28.6621	26.0604	29.5373	29.0711	29.0517	28.5357	28.8202	29.2418	3	3	3	7,3384	485190000	442660000	735220000	738640000	278260000	230650000	423280000	530120000	619330000	696520000	369250000	155840000	1021300000	585310000	617940000	465940000	489100000	738310000	2	2	2	2	2	2	2
O09005	Sphingolipid delta(4)-desaturase DES1	Degs1	28.0906	28.3501	28.1882	28.1981	28.0262	28.0929	28.204	28.2336	27.958	28.1718	27.2623	27.7595	28.2189	28.4279	28.22	28.3494	27.8976	27.9993	6	6	6	38,241	358250000	400560000	372500000	392800000	282030000	288680000	337360000	341210000	288600000	325670000	155570000	170190000	210840000	320750000	297970000	343110000	248980000	232170000	6	6	6	6	5	5	6
O09012-2;D3Z600;O09012	Peroxisomal targeting signal 1 receptor	Pex5	28.5008	28.8906	28.3465	28.5497	28.6495	28.4612	28.6471	28.5776	28.5934	28.7788	28.2087	28.4603	28.5664	28.9013	28.7631	28.6891	28.4009	28.4445	21	21	21	66,805	355790000	446130000	407430000	500760000	440180000	379450000	483910000	351700000	446950000	441140000	214770000	382500000	580480000	579850000	362170000	484380000	337570000	358180000	12	13	13	15	13	13	15
Q9D3L3;O09044;B0R030;B0R029;E9Q8A1	Synaptosomal-associated protein;Synaptosomal-associated protein 23	Snap23	29.7171	29.7495	29.5363	29.6314	29.5093	29.4199	29.5726	29.6114	29.5751	29.67	29.3085	29.7049	29.5905	29.4298	29.4994	29.6492	29.3967	29.3143	12	12	12	24,55	993490000	766860000	833190000	941300000	660050000	663910000	812210000	769870000	847270000	854270000	473770000	799620000	974580000	725080000	683370000	1467300000	594010000	783190000	11	11	10	10	9	9	10
O09061	Proteasome subunit beta type-1	Psmb1	31.6761	31.6877	31.7668	31.7703	31.4171	31.5669	31.7738	31.7197	32.0053	31.7867	32.0536	32.3207	31.8115	31.7453	31.7791	31.6446	31.648	31.7113	10	10	10	26,372	3722700000	3861900000	3750200000	3678300000	3656600000	4339600000	3515700000	3403100000	3855900000	4127100000	3256500000	5134400000	4018900000	3511500000	3783400000	3605200000	3875800000	4311000000	9	9	9	9	10	10	9
O09106;D3YYI8	Histone deacetylase 1;Histone deacetylase	Hdac1;Gm10093	27.2488	27.0877	27.0009	27.1921	26.9647	26.9898	27.2161	26.8103	26.971	27.0857	26.0859	26.3456	27.5105	26.9832	26.9693	27.4298	26.9485	26.6498	9	4	4	55,074	256120000	227710000	130170000	234860000	129130000	100240000	184550000	94595000	104280000	127900000	59293000	88905000	215790000	151810000	123540000	153250000	154680000	114940000	4	4	3	4	3	2	4
O09110;O09110-2	Dual specificity mitogen-activated protein kinase kinase 3	Map2k3	28.2493	28.1927	28.0973	28.4375	27.8383	28.1064	28.3808	28.3305	28.3653	28.4317	27.8129	27.9167	28.5831	28.1988	28.5733	28.3891	28.1414	27.8607	11	10	10	39,296	385120000	175650000	351470000	437500000	249350000	351770000	341330000	337530000	384120000	262900000	189010000	240450000	269330000	394880000	373070000	388130000	436870000	283120000	7	7	8	7	7	8	7
O09111	NADH dehydrogenase [ubiquinone] 1 beta subcomplex subunit 11, mitochondrial	Ndufb11	28.4894	28.8102	28.4724	28.3834	29.1498	29.0326	28.2986	28.6434	28.5297	28.49	29.2855	29.5478	28.2374	28.3155	28.6116	28.4503	29.0919	28.9138	6	6	6	17,444	375710000	645770000	563870000	362380000	1249500000	539400000	325380000	369450000	355520000	315290000	723420000	702660000	298000000	404170000	319550000	316550000	513490000	439190000	5	6	6	5	5	4	5
O09117-2;D6RFU9;O09117	Synaptophysin-like protein 1	Sypl1;Sypl	28.572	28.821	28.6831	28.5348	29.1637	28.6488	28.4137	28.7231	28.6939	28.3568	29.3658	29.3261	28.1799	28.2859	28.6109	28.178	28.724	28.8212	2	2	2	26,751	478280000	524710000	482170000	469790000	773980000	582900000	425560000	487850000	475580000	393570000	637570000	851470000	392080000	374420000	370150000	349770000	523800000	576760000	2	2	2	2	2	2	2
O09131	Glutathione S-transferase omega-1	Gsto1	31.9198	32.0936	32.1445	31.967	31.0785	31.4205	32.0756	32.1109	31.997	31.951	31.38	31.1088	31.8461	31.9599	31.8059	31.8691	31.1315	31.1088	14	14	14	27,497	4352900000	4108900000	3818800000	6864600000	2213100000	3520400000	4952700000	4032700000	3984200000	3381200000	1963800000	1868500000	4588700000	5412500000	3668500000	3706100000	2480400000	2863600000	13	11	10	12	9	11	12
O09161;F6QYE1;E9PZ67	Calsequestrin-2;Calsequestrin	Casq2	32.6147	32.8059	32.512	32.5744	33.3608	33.5328	32.6981	32.6343	32.4821	32.5864	32.8855	33.1088	32.5797	32.5793	32.5961	32.638	33.2321	33.3181	18	18	18	48,176	9198600000	6549000000	5509000000	7062000000	12866000000	13721000000	7581700000	5574900000	5355800000	6769200000	7867800000	9258200000	7253700000	8331400000	5113200000	6431300000	10727000000	11135000000	16	16	14	15	14	14	16
O09165	Calsequestrin-1	Casq1	29.4506	29.5739	30.4679	29.5377	31.3868	31.4102	29.8082	29.4496	29.4775	29.4733	30.9196	30.633	29.6969	29.4725	29.2802	29.4798	31.1877	31.5226	11	11	11	46,377	465050000	574870000	1599800000	631980000	4404300000	3928500000	838170000	513300000	413870000	639970000	1153000000	1637500000	776960000	844990000	709280000	771530000	3063400000	3650900000	7	7	8	6	9	10	9
O09172;H3BJA3	Glutamate--cysteine ligase regulatory subunit	Gclm	29.8823	30.0154	29.7121	29.9449	27.7871	28.3271	30.0434	29.7271	29.7284	29.7797	28.0373	27.8583	29.5841	29.7349	29.9761	29.994	28.0141	28.271	9	9	9	30,534	1005800000	1272200000	1293800000	923370000	168630000	277840000	928340000	1283800000	1289500000	910130000	145360000	186280000	672450000	928700000	675680000	972310000	261840000	266070000	7	7	7	6	5	4	6
[truncated: 3,006 more rows]
[truncated: 11 more columns]
